# Supplementary material for: The INO80 Chromatin Remodeling Complex Regulates Histone H2A.Z Mobility and the G1‐S Transition in Oligodendrocyte Precursors
Source: Glia. 2025 Feb 28;73(6):1307–23. doi: 10.1002/glia.70006 (PMC12012327; doi:10.1002/glia.70006)
Supplement: Supplementary file 2 — Data S2. Supporting Information. [file GLIA-73-1307-s003.xlsx]

## Sheet: CRE_vs_NOCRE.DESeq2_DEGs
Gene ID	Gene Symbol	Chr	Start	End	Strand	Length	CRE_A	CRE_B	CRE_C	NOCRE_A	NOCRE_B	NOCRE_C	CRE-ERT2	NO-CRE-ERT2	baseMean	rawLog2FC	shrunkenLog2FC	ifcSE	stat	pvalue	padj
319970	B230323A14Rik	chr9;chr9;chr9;chr9;chr9	69761146;69806787;69821079;69823519;69829681	69761212;69806904;69821817;69823710;69830199	+;+;+;+;+	1635	1	6	3	582	677	837	3	698	351	7.45	6.56	0.34	19.14	1.28e-81	2.29e-79
18783	Pla2g4a	chr1;chr1;chr1;chr1;chr1;chr1;chr1;chr1;chr1;chr1;chr1;chr1;chr1;chr1;chr1;chr1;chr1;chr1	149829622;149840618;149842164;149851267;149857445;149861055;149864911;149865116;149871401;149872538;149879990;149886147;149887607;149901100;149902294;149922055;149932658;149961191	149830192;149840775;149842359;149851451;149857684;149861126;149865003;149865253;149871515;149872760;149880126;149886288;149887644;149901213;149902442;149922136;149932756;149961284	-;-;-;-;-;-;-;-;-;-;-;-;-;-;-;-;-;-	2846	0	5	3	519	640	522	2	560	282	7.55	6.5	0.35	18.77	1.4e-78	2.35e-76
99681	Tchh	chr3;chr3	93442330;93443393	93442467;93449077	+;+	5823	3	1	1	249	274	293	1	272	137	7.09	5.83	0.38	15.44	8.16e-54	6.59e-52
12941	Pcdha5	chr18;chr18;chr18;chr18	36960440;37156155;37159265;37184946	36962785;37156213;37159353;37187657	+;+;+;+	5206	5	3	4	431	438	333	4	400	202	6.33	5.75	0.34	17.04	4.52e-65	4.9e-63
215378	Brinp3	chr1;chr1;chr1;chr1;chr1;chr1;chr1;chr1;chr1	146495666;146497687;146514668;146682576;146701656;146746480;146751755;146831561;146901001	146496077;146497740;146514953;146682766;146701846;146746585;146751991;146831783;146902472	+;+;+;+;+;+;+;+;+	3172	257	242	291	14528	15673	12095	263	14098	7181	5.74	5.64	0.14	40.68	0	0
21908	Tlx1	chr19;chr19;chr19	45150715;45153516;45155894	45151492;45153717;45156943	+;+;+	2030	1	0	0	159	164	135	0	152	77	7.26	5.49	0.43	12.71	5.5e-37	2.5e-35
20429	Shox2	chr3;chr3;chr3;chr3;chr3	66973266;66975444;66975853;66978186;66981211	66973943;66975532;66975910;66978394;66981771	-;-;-;-;-	1595	7	1	2	299	269	255	3	274	139	6.1	5.38	0.35	15.16	6.44e-52	4.78e-50
64290	Foxb1	chr9;chr9	69757710;69760548	69760300;69760940	-;-	2984	5	9	7	414	424	345	7	394	201	5.63	5.28	0.3	17.56	4.73e-69	5.85e-67
67419	3632451O06Rik	chr14;chr14;chr14;chr14;chr14;chr14;chr14;chr14	49682019;49682612;49689267;49751419;49768409;49770379;49772862;49783268	49682416;49682746;49689298;49751682;49768600;49770627;49774239;49783367	-;-;-;-;-;-;-;-	2748	23	17	21	1010	947	800	20	919	470	5.45	5.23	0.22	23.51	2.89e-122	1.04e-119
15395	Hoxa10	chr6;chr6;chr6	52231197;52233959;52240278	52232780;52234939;52240854	-;-;-	3142	12	6	6	459	441	356	8	418	213	5.54	5.18	0.3	17.21	2.4e-66	2.8e-64
100313531	Nkx2-2os	chr2;chr2;chr2;chr2;chr2;chr2	147184083;147286236;147287043;147303620;147305094;147331323	147184360;147286401;147287207;147303818;147308271;147331681	+;+;+;+;+;+	4345	3	3	6	253	226	238	4	239	121	5.58	5.11	0.34	15.02	5.09e-51	3.63e-49
192161	Pcdha9	chr18;chr18;chr18;chr18	36997880;37156155;37159265;37184946	37000360;37156213;37159353;37187657	+;+;+;+	5341	15	17	14	588	613	515	15	572	293	5.16	4.94	0.24	20.86	1.3e-96	3.22e-94
234219	Helt	chr8;chr8;chr8;chr8	46292047;46293168;46293485;46294024	46292729;46293264;46293589;46294671	-;-;-;-	1533	9	8	12	531	630	303	9	488	249	5.61	4.9	0.35	14.09	4.57e-45	2.73e-43
18505	Pax3	chr1;chr1;chr1;chr1;chr1;chr1;chr1;chr1	78101267;78121578;78122591;78132228;78192442;78193740;78195251;78196665	78103574;78121792;78122756;78132433;78192576;78193869;78195486;78197136	-;-;-;-;-;-;-;-	3868	0	0	0	86	104	78	0	89	45	6.49	4.85	0.47	10.39	2.74e-25	7.21e-24
18424	Otx2	chr14;chr14;chr14	48658171;48661299;48662444	48659326;48661450;48662872	-;-;-	1737	1	1	2	105	104	118	1	109	55	5.78	4.69	0.42	11.22	3.16e-29	1.02e-27
93724	Pcdhga12	chr18;chr18;chr18;chr18	37765580;37825021;37833265;37839903	37768540;37825079;37833353;37841873	+;+;+;+	5080	18	27	24	657	693	678	23	676	350	4.82	4.68	0.2	23.39	5.33e-121	1.87e-118
15229	Foxd1	chr13	98354245	98356705	+	2461	1	0	1	126	128	66	0	106	54	6.74	4.54	0.46	9.79	1.26e-22	2.86e-21
16842	Lef1	chr3;chr3;chr3;chr3;chr3;chr3;chr3;chr3;chr3;chr3;chr3;chr3	131110471;131113856;131115413;131184643;131189335;131191023;131193129;131194625;131200295;131204256;131204933;131223076	131111678;131113922;131115546;131184775;131189425;131191106;131193251;131194787;131200402;131204304;131204973;131223334	+;+;+;+;+;+;+;+;+;+;+;+	2460	9	3	4	160	193	192	5	181	93	4.92	4.41	0.35	12.6	2.02e-36	9e-35
17984	Ndn	chr7	62348277	62349928	+	1652	119	92	106	2367	2205	2429	105	2333	1220	4.46	4.4	0.13	34.27	2.45e-257	1.29e-253
21384	Tbx15	chr3;chr3;chr3;chr3;chr3;chr3;chr3;chr3	99253760;99308830;99313013;99314744;99316191;99326384;99340550;99351839	99254085;99309043;99313114;99314915;99316358;99326448;99340647;99354260	+;+;+;+;+;+;+;+	3567	51	51	66	1114	1229	1401	56	1248	652	4.45	4.34	0.18	24.18	3.95e-129	1.69e-126
241175	Cntnap5b	chr1;chr1;chr1;chr1;chr1;chr1;chr1;chr1;chr1;chr1;chr1;chr1;chr1;chr1;chr1;chr1;chr1;chr1;chr1;chr1;chr1;chr1;chr1;chr1	99772765;99940643;99967192;100050642;100072048;100076030;100097734;100141174;100160038;100164068;100213667;100255059;100274361;100358654;100369757;100370058;100379051;100383381;100390467;100431716;100446834;100478358;100481905;100484505	99772846;99940747;99967385;100050789;100072251;100076214;100097874;100141438;100160187;100164239;100213773;100255178;100274561;100358771;100369884;100370228;100379269;100383620;100390691;100431846;100446918;100478576;100481976;100485942	+;+;+;+;+;+;+;+;+;+;+;+;+;+;+;+;+;+;+;+;+;+;+;+	5120	57	31	48	1582	1633	671	45	1295	670	4.82	4.24	0.34	12.46	1.27e-35	5.41e-34
231760	Rimbp2	chr5;chr5;chr5;chr5;chr5;chr5;chr5;chr5;chr5;chr5;chr5;chr5;chr5;chr5;chr5;chr5;chr5;chr5;chr5;chr5;chr5;chr5	128760401;128761340;128770229;128771700;128773337;128774169;128780259;128784791;128786652;128788159;128789607;128797031;128800918;128802785;128803827;128806357;128811983;128813562;128819743;128837663;128845584;128952967	128760849;128761474;128770300;128771803;128773505;128774353;128780376;128784949;128786798;128788614;128789758;128797843;128801027;128802861;128803963;128806561;128812003;128813612;128819847;128837777;128845671;128953362	-;-;-;-;-;-;-;-;-;-;-;-;-;-;-;-;-;-;-;-;-;-	4264	45	49	62	1262	1369	815	52	1148	600	4.44	4.2	0.25	16.9	4.89e-64	5.12e-62
338352	Nell1	chr7;chr7;chr7;chr7;chr7;chr7;chr7;chr7;chr7;chr7;chr7;chr7;chr7;chr7;chr7;chr7;chr7;chr7;chr7;chr7	49975350;49982676;50062618;50120530;50176225;50219582;50220254;50228792;50230156;50249641;50258166;50279518;50448840;50560767;50701156;50826260;50848483;50853829;50856204;50862899	49975443;49982804;50062768;50120700;50176321;50219654;50220336;50228926;50230258;50249714;50258265;50279646;50448965;50560889;50701251;50826400;50848676;50854005;50856428;50863289	+;+;+;+;+;+;+;+;+;+;+;+;+;+;+;+;+;+;+;+	2812	0	0	0	65	84	45	0	64	32	6.02	4.18	0.49	8.5	1.86e-17	3.06e-16
353282	Sfmbt2	chr2;chr2;chr2;chr2;chr2;chr2;chr2;chr2;chr2;chr2;chr2;chr2;chr2;chr2;chr2;chr2;chr2;chr2;chr2;chr2;chr2;chr2;chr2;chr2;chr2	10370451;10372436;10380185;10381023;10393265;10401989;10404438;10437947;10439867;10445685;10456905;10461325;10523945;10530491;10542933;10547431;10556219;10557568;10568361;10575336;10577529;10577815;10579135;10580544;10590430	10370552;10372616;10380235;10381066;10393406;10402083;10404678;10439137;10440113;10445782;10457006;10461472;10524027;10530614;10543046;10547473;10556292;10557710;10568470;10575511;10577627;10578131;10579392;10580672;10595253	+;+;+;+;+;+;+;+;+;+;+;+;+;+;+;+;+;+;+;+;+;+;+;+;+	9136	22	24	18	467	449	394	21	436	229	4.31	4.14	0.23	18.31	6.86e-75	1.1e-72
269862	Olfr1349	chr7	6514474	6515427	-	954	2	3	2	85	79	92	2	85	44	4.84	4.05	0.41	9.87	5.84e-23	1.35e-21
19842	Rnu1a1	chr11	87422867	87423030	+	164	17	14	13	315	246	310	14	290	152	4.28	4	0.27	14.83	9.69e-50	6.53e-48
216227	Slc17a8	chr10;chr10;chr10;chr10;chr10;chr10;chr10;chr10;chr10;chr10;chr10;chr10	89574020;89577901;89583396;89589496;89591146;89592022;89592876;89597445;89598637;89600203;89606577;89620799	89576657;89578028;89583506;89589628;89591295;89592161;89592962;89597532;89598751;89600321;89606868;89621249	-;-;-;-;-;-;-;-;-;-;-;-	4452	3	4	6	140	157	87	4	128	66	4.69	3.95	0.4	9.85	6.59e-23	1.52e-21
434280	Gm5607	chr8;chr8;chr8;chr8;chr8;chr8;chr8;chr8	12385771;12424881;12425763;12426779;12429507;12430150;12431435;12434741	12386030;12425102;12426123;12426907;12430038;12430731;12432423;12436732	+;+;+;+;+;+;+;+	5067	11	7	6	553	524	95	8	390	199	5.44	3.93	0.47	8.36	6.09e-17	9.58e-16
269109	Dpp10	chr1;chr1;chr1;chr1;chr1;chr1;chr1;chr1;chr1;chr1;chr1;chr1;chr1;chr1;chr1;chr1;chr1;chr1;chr1;chr1;chr1;chr1;chr1;chr1;chr1;chr1	123332138;123336824;123341105;123341320;123341617;123352634;123353412;123367598;123367775;123376627;123378127;123384285;123384922;123398521;123402833;123411711;123423613;123432931;123445201;123485894;123486073;123650288;123686221;123854166;123905062;124045372	123334383;123336897;123341177;123341378;123341716;123352688;123353606;123367667;123367873;123376674;123378248;123384332;123385013;123398628;123402871;123411834;123423710;123433085;123445321;123485975;123486125;123650362;123686315;123854261;123905176;124045559	-;-;-;-;-;-;-;-;-;-;-;-;-;-;-;-;-;-;-;-;-;-;-;-;-;-	4630	112	126	96	2989	2839	1101	111	2309	1211	4.37	3.9	0.32	12.02	2.65e-33	1.01e-31
16872	Lhx4	chr1;chr1;chr1;chr1;chr1;chr1	155701692;155704701;155705172;155710113;155724790;155741802	155702616;155704872;155705326;155710315;155724961;155742027	-;-;-;-;-;-	1853	3	7	9	137	140	157	6	144	75	4.37	3.89	0.35	11.24	2.48e-29	8.04e-28
20471	Six1	chr12;chr12	73041827;73045867	73043829;73046712	-;-	2849	16	29	24	379	361	396	23	378	201	3.98	3.83	0.23	16.41	1.54e-60	1.5e-58
15375	Foxa1	chr12;chr12	57540631;57545664	57543360;57546121	-;-	3188	4	9	10	197	209	117	7	174	91	4.45	3.76	0.38	9.91	3.85e-23	8.95e-22
12937	Pcdha6	chr18;chr18;chr18;chr18	36967756;37156155;37159265;37184946	36970137;37156213;37159353;37187657	+;+;+;+	5242	6	3	2	82	118	74	3	91	47	4.52	3.64	0.42	8.68	4.08e-18	7.03e-17
68294	Mfsd10	chr5;chr5;chr5;chr5;chr5;chr5;chr5;chr5;chr5;chr5;chr5;chr5;chr5	34633647;34634131;34634293;34634423;34634591;34634851;34635051;34635370;34635609;34636021;34636410;34636594;34636927	34634014;34634220;34634340;34634513;34634699;34634962;34635159;34635531;34635767;34636124;34636506;34636783;34637114	-;-;-;-;-;-;-;-;-;-;-;-;-	1827	36	35	26	424	422	478	32	441	237	3.74	3.62	0.21	17.65	9.57e-70	1.21e-67
232821	Ccdc106	chr7;chr7;chr7;chr7;chr7	5056726;5057799;5057992;5059496;5060207	5057659;5057903;5058168;5059705;5060785	+;+;+;+;+	2005	42	39	33	572	596	414	38	527	283	3.76	3.6	0.23	15.37	2.71e-53	2.14e-51
93877	Pcdhb6	chr18	37334028	37336346	+	2319	150	153	154	1790	1823	1894	152	1835	994	3.58	3.56	0.1	34.22	1.34e-256	4.24e-253
633285	Rbm46	chr3;chr3;chr3;chr3;chr3	82837233;82863905;82865205;82866486;82876308	82837432;82864687;82865672;82866647;82876483	-;-;-;-;-	1789	1	0	0	37	33	42	0	37	19	5.25	3.51	0.49	7.09	1.31e-12	1.43e-11
105351	AW209491	chr13;chr13	14630245;14636300	14630364;14638202	+;+	2023	61	56	37	614	662	610	51	628	340	3.6	3.48	0.2	17.77	1.25e-70	1.65e-68
77057	Ston1	chr17;chr17;chr17;chr17	88626555;88635121;88644338;88645215	88626862;88637082;88644540;88645724	+;+;+;+	2983	38	28	25	466	381	333	30	393	212	3.67	3.48	0.25	13.95	3.11e-44	1.78e-42
80892	Zfhx4	chr3;chr3;chr3;chr3;chr3;chr3;chr3;chr3;chr3;chr3;chr3	5218554;5241670;5245221;5329435;5382559;5390336;5396571;5396900;5397678;5398661;5411682	5218927;5244299;5245645;5329666;5382627;5390452;5396701;5397100;5397795;5404063;5415855	+;+;+;+;+;+;+;+;+;+;+	13874	0	0	0	28	33	50	0	37	19	5.25	3.43	0.51	6.72	1.77e-11	1.72e-10
195209	Gm22	chr8	122260067	122272650	+	12584	44	46	48	497	483	661	46	547	296	3.54	3.41	0.21	15.89	7.98e-57	6.98e-55
245607	Gprasp2	chrX;chrX;chrX;chrX;chrX;chrX;chrX	135839034;135839745;135840393;135840619;135840853;135841221;135841578	135839262;135839872;135840469;135840694;135840924;135841303;135844730	+;+;+;+;+;+;+	3818	41	28	28	443	411	328	32	394	213	3.58	3.41	0.24	14.03	1.07e-44	6.21e-43
18991	Pou3f1	chr4	124657646	124660655	+	3010	54	54	49	505	527	1657	52	896	474	4.08	3.39	0.39	8.64	5.58e-18	9.54e-17
16814	Lbx1	chr19;chr19	45233728;45234903	45234257;45235236	-;-	864	2	2	3	50	45	82	2	59	31	4.32	3.34	0.45	7.35	2.01e-13	2.34e-12
242316	Gdf6	chr4;chr4	9844372;9859335	9844892;9862345	+;+	3532	25	25	30	315	355	258	26	309	168	3.52	3.33	0.25	13.59	4.82e-42	2.6e-40
320513	3222401L13Rik	chr18	37655690	37658680	+	2991	20	28	13	234	244	238	20	238	129	3.51	3.3	0.27	12.23	2.14e-34	8.55e-33
353235	Pcdha8	chr18;chr18;chr18;chr18	36992467;37156155;37159265;37184946	36994848;37156213;37159353;37187657	+;+;+;+	5242	5	4	5	93	97	52	4	80	43	4.02	3.27	0.42	7.84	4.53e-15	6.15e-14
100502649	Gm17396	chr9;chr9	117252536;117253345	117252838;117254698	+;+	1657	5	10	8	100	97	272	7	156	82	4.29	3.26	0.44	7.35	1.97e-13	2.3e-12
67498	Kcnv1	chr15;chr15;chr15	45106284;45112890;45114171	45109485;45113419;45114934	-;-;-	4496	27	16	27	215	254	320	23	263	143	3.46	3.2	0.29	11.08	1.59e-28	4.96e-27
66083	Setd6	chr8;chr8;chr8;chr8;chr8;chr8;chr8	95715913;95716353;95716607;95716921;95717921;95718193;95718476	95716270;95716494;95716801;95717041;95718101;95718335;95719004	+;+;+;+;+;+;+	1669	11	27	11	181	165	237	16	194	105	3.52	3.1	0.36	8.69	3.55e-18	6.17e-17
104692	Gm12108	chr11;chr11	32095259;32101137	32097757;32101228	-;-	2591	7	12	12	228	223	66	10	172	91	3.98	3.09	0.44	6.99	2.8e-12	2.96e-11
71583	9130008F23Rik	chr17;chr17	40875482;40879780	40876861;40880558	-;-	2159	0	3	0	35	37	69	1	47	24	4.58	3.07	0.51	6.06	1.35e-09	1.06e-08
20356	Sema5a	chr15;chr15;chr15;chr15;chr15;chr15;chr15;chr15;chr15;chr15;chr15;chr15;chr15;chr15;chr15;chr15;chr15;chr15;chr15;chr15;chr15;chr15;chr15	32244813;32347220;32417312;32460219;32474378;32538665;32548715;32550249;32562491;32568712;32574816;32609223;32618809;32628142;32631254;32640967;32669405;32673317;32679095;32681466;32682307;32686637;32689296	32245299;32347316;32417509;32460318;32474423;32538727;32548813;32550462;32562776;32568847;32575020;32609430;32618926;32628323;32631397;32641114;32669630;32673535;32679265;32681621;32682354;32686848;32696341	+;+;+;+;+;+;+;+;+;+;+;+;+;+;+;+;+;+;+;+;+;+;+	10809	250	238	266	2620	2870	1555	251	2348	1300	3.22	3.06	0.23	13.28	3.04e-40	1.53e-38
241159	Neu4	chr1;chr1;chr1;chr1	94020493;94022358;94022693;94024437	94020616;94022590;94022948;94028334	+;+;+;+	4511	17	20	12	293	268	99	16	220	118	3.7	3.06	0.41	7.56	4.02e-14	5.02e-13
66793	Efcab1	chr16;chr16;chr16;chr16;chr16;chr16	14906646;14916826;14917643;14920295;14920781;14924083	14906812;14916984;14917747;14920446;14920885;14924522	+;+;+;+;+;+	1128	6	9	8	107	137	63	7	102	55	3.69	3.03	0.4	7.53	5.06e-14	6.24e-13
574519	Vax2os	chr6;chr6	83702102;83710734	83704020;83710932	-;-	2118	8	10	7	108	108	71	8	95	52	3.42	3.01	0.36	8.28	1.2e-16	1.85e-15
19281	Ptprt	chr2;chr2;chr2;chr2;chr2;chr2;chr2;chr2;chr2;chr2;chr2;chr2;chr2;chr2;chr2;chr2;chr2;chr2;chr2;chr2;chr2;chr2;chr2;chr2;chr2;chr2;chr2;chr2;chr2;chr2	161527623;161530437;161533481;161534469;161547284;161551747;161553730;161555414;161558820;161560169;161564627;161566125;161575726;161587547;161607258;161656142;161697974;161732879;161766224;161810550;161811935;161901448;161927482;162135212;162238007;162253753;162267988;162278048;162362901;162660800	161529569;161530572;161533644;161534594;161547415;161551920;161553879;161555549;161558974;161560285;161564724;161566161;161575802;161587634;161607448;161656290;161698109;161732915;161766497;161810652;161812136;161901557;161927778;162135505;162238181;162253868;162268069;162278319;162363026;162661147	-;-;-;-;-;-;-;-;-;-;-;-;-;-;-;-;-;-;-;-;-;-;-;-;-;-;-;-;-;-	6449	53	58	64	591	573	384	58	516	287	3.13	2.97	0.24	12.63	1.49e-36	6.67e-35
22314	Vmn2r-ps159	chr4;chr4;chr4;chr4;chr4	156331103;156333224;156333914;156336904;156338156	156331387;156333506;156334717;156337033;156339499	+;+;+;+;+	2846	0	1	1	22	28	41	0	30	15	4.95	2.97	0.51	5.87	4.31e-09	3.2e-08
110075	Bmp3	chr5;chr5;chr5	98854439;98872030;98879738	98855422;98872934;98880960	+;+;+	3112	17	7	7	117	128	94	10	113	62	3.37	2.95	0.37	8.07	6.93e-16	1e-14
72097	2010300C02Rik	chr1;chr1;chr1;chr1;chr1;chr1;chr1;chr1;chr1;chr1	37611676;37613337;37614481;37623761;37628217;37631321;37631816;37637861;37644561;37719570	37612396;37613481;37614668;37626068;37628426;37631482;37631951;37638029;37644640;37719811	-;-;-;-;-;-;-;-;-;-	4361	47	32	37	289	298	468	38	351	195	3.17	2.94	0.28	10.43	1.76e-25	4.69e-24
622708	Gm6345	chr1	170254049	170255739	-	1691	10	10	8	82	92	109	9	94	52	3.25	2.93	0.34	8.69	3.58e-18	6.2e-17
12406	Serpinh1	chr7;chr7;chr7;chr7;chr7;chr7	99345375;99346925;99347266;99348803;99351824;99352882	99346422;99347157;99347364;99349464;99351867;99353239	-;-;-;-;-;-	2444	791	900	883	5664	5637	10763	858	7354	4106	3.1	2.92	0.25	11.72	9.96e-32	3.53e-30
11438	Chrna4	chr2;chr2;chr2;chr2;chr2;chr2	181022311;181028198;181033920;181034109;181037419;181038992	181024879;181029572;181034029;181034153;181037570;181039177	-;-;-;-;-;-	4437	305	289	300	2129	2343	2383	298	2285	1292	2.93	2.91	0.1	29.25	4.82e-188	5.95e-185
100504526	NA	chr8;chr8	121840149;121841187	121840232;121841816	+;+	714	69	70	50	452	471	627	63	516	290	3.01	2.89	0.22	12.89	5.07e-38	2.41e-36
320064	D130017N08Rik	chr5;chr5	143758354;143763674	143758789;143764942	+;+	1705	18	23	31	206	206	199	24	203	114	3.03	2.89	0.25	11.53	9.64e-31	3.3e-29
239337	Adamts12	chr15;chr15;chr15;chr15;chr15;chr15;chr15;chr15;chr15;chr15;chr15;chr15;chr15;chr15;chr15;chr15;chr15;chr15;chr15;chr15;chr15;chr15;chr15;chr15	11064790;11071499;11151921;11215541;11217802;11237534;11241396;11255549;11256909;11258096;11258956;11263284;11270561;11277336;11285862;11286711;11292010;11299895;11310536;11317203;11327679;11331718;11336295;11345499	11065157;11071866;11152071;11215737;11217885;11237658;11241545;11255692;11257053;11258188;11259101;11263453;11270694;11277456;11286106;11286849;11292136;11300105;11311645;11317355;11327858;11331861;11336454;11346867	+;+;+;+;+;+;+;+;+;+;+;+;+;+;+;+;+;+;+;+;+;+;+;+	6234	77	64	75	515	467	743	72	575	323	2.98	2.84	0.24	12.03	2.53e-33	9.73e-32
100502999	Gm19497	chr1;chr1	134060038;134060793	134060453;134060908	-;-	532	48	40	33	443	349	235	40	342	191	3.06	2.83	0.3	9.56	1.22e-21	2.58e-20
19201	Pstpip2	chr18;chr18;chr18;chr18;chr18;chr18;chr18;chr18;chr18;chr18;chr18;chr18;chr18;chr18;chr18	77794550;77835125;77846379;77848104;77854798;77861847;77870347;77871568;77871769;77873361;77874273;77875838;77877595;77879356;77881802	77794750;77835225;77846456;77848138;77854904;77861909;77870445;77871613;77871848;77873459;77874369;77875919;77877629;77879416;77882879	+;+;+;+;+;+;+;+;+;+;+;+;+;+;+	2262	246	274	242	1888	1892	1701	254	1827	1040	2.84	2.82	0.11	25.51	1.41e-143	8.9e-141
207742	Rnf43	chr11;chr11;chr11;chr11;chr11;chr11;chr11;chr11;chr11;chr11	87663087;87664136;87718378;87727150;87727336;87728026;87729400;87730132;87731027;87734156	87663222;87664867;87718500;87727224;87727467;87728130;87729561;87730234;87732385;87735539	+;+;+;+;+;+;+;+;+;+	4311	56	60	67	616	646	308	61	523	292	3.08	2.82	0.3	9.42	4.55e-21	9.34e-20
74100	Arpp21	chr9;chr9;chr9;chr9;chr9;chr9;chr9;chr9;chr9;chr9;chr9;chr9;chr9;chr9;chr9;chr9;chr9;chr9;chr9;chr9;chr9;chr9;chr9;chr9;chr9;chr9;chr9;chr9	112065091;112067161;112116220;112119183;112124740;112126435;112127279;112136454;112143309;112147423;112149335;112154463;112157690;112159983;112176095;112176934;112177658;112179028;112180032;112183495;112184269;112185609;112185908;112187470;112187590;112216928;112232335;112234310	112066022;112067309;112116767;112119309;112125000;112126539;112127460;112136681;112143538;112147482;112149372;112155519;112157798;112161633;112176235;112176993;112177736;112179172;112182820;112183584;112184310;112185769;112185949;112187507;112187929;112217351;112232501;112234841	-;-;-;-;-;-;-;-;-;-;-;-;-;-;-;-;-;-;-;-;-;-;-;-;-;-;-;-	10727	61	59	57	332	462	669	59	487	273	3.02	2.81	0.28	9.99	1.65e-23	3.9e-22
380930	9330188P03Rik	chr14;chr14	105588492;105593581	105593120;105593907	+;+	4956	156	173	158	887	1023	2614	162	1508	835	3.21	2.8	0.35	8	1.29e-15	1.83e-14
68891	Cd177	chr7;chr7;chr7;chr7;chr7;chr7;chr7;chr7;chr7;chr7;chr7;chr7;chr7;chr7;chr7;chr7;chr7	24743983;24744834;24745069;24746117;24750306;24750576;24751964;24752263;24754273;24754553;24756150;24756582;24757996;24758330;24759601;24759999;24760235	24744453;24744965;24745254;24746263;24750425;24750695;24752149;24752397;24754398;24754672;24756335;24756722;24758112;24758449;24759786;24760142;24760311	-;-;-;-;-;-;-;-;-;-;-;-;-;-;-;-;-	2714	1	2	2	24	31	57	1	37	19	4.25	2.8	0.49	5.67	1.4e-08	9.81e-08
13861	Epx	chr11;chr11;chr11;chr11;chr11;chr11;chr11;chr11;chr11;chr11;chr11;chr11;chr11	87863998;87864695;87865405;87868551;87869247;87869821;87871301;87872589;87874273;87874487;87874783;87875122;87875336	87864404;87864907;87865642;87868721;87869502;87869981;87871619;87872795;87874402;87874604;87874958;87875215;87875536	-;-;-;-;-;-;-;-;-;-;-;-;-	2691	11	9	11	91	96	84	10	90	50	3.05	2.79	0.32	8.61	7.54e-18	1.27e-16
14302	Frk	chr10;chr10;chr10;chr10;chr10;chr10;chr10;chr10	34483400;34547293;34583898;34586166;34591812;34605695;34607806;34608360	34484369;34547414;34584061;34586334;34591970;34605876;34607971;34611232	+;+;+;+;+;+;+;+	4805	39	40	42	221	266	779	40	422	231	3.37	2.76	0.41	6.75	1.45e-11	1.43e-10
12571	Cdk6	chr5;chr5;chr5;chr5;chr5;chr5;chr5	3344312;3390681;3428991;3473119;3515454;3519359;3520645	3344599;3390816;3429158;3473228;3515504;3519494;3522225	+;+;+;+;+;+;+	2470	2	4	6	42	52	38	4	44	24	3.17	2.67	0.44	6.12	9.58e-10	7.65e-09
239618	Pdzrn4	chr15;chr15;chr15;chr15;chr15;chr15;chr15;chr15;chr15;chr15;chr15	92396810;92399747;92401929;92597109;92677501;92680441;92743571;92746242;92752698;92757638;92769496	92397505;92399833;92402036;92597436;92677757;92680543;92743669;92746304;92752799;92757754;92771819	+;+;+;+;+;+;+;+;+;+;+	4284	131	161	152	890	1040	963	148	964	556	2.7	2.66	0.14	18.81	6.53e-79	1.11e-76
327743	Wisp3	chr10;chr10;chr10;chr10;chr10	39150971;39153148;39154937;39158259;39163593	39151451;39153341;39155179;39158556;39163794	-;-;-;-;-	1418	2	1	2	29	21	41	1	30	16	3.95	2.66	0.49	5.41	6.3e-08	4.07e-07
223648	Ccdc166	chr15	75979872	75982285	-	2414	28	35	31	212	242	196	31	216	124	2.76	2.65	0.23	11.39	4.83e-30	1.61e-28
69430	1700048O20Rik	chr9;chr9;chr9;chr9;chr9	121937275;121937976;121939419;121940684;121945611	121937319;121938162;121939501;121940810;121947016	+;+;+;+;+	1848	34	47	32	278	246	247	37	257	147	2.76	2.64	0.23	11.71	1.19e-31	4.21e-30
320265	Fam19a1	chr6;chr6;chr6;chr6;chr6	96113154;96115634;96523335;96649062;96654767	96113586;96115754;96523475;96649186;96657198	+;+;+;+;+	3252	32	47	31	218	240	320	36	259	148	2.81	2.63	0.27	9.67	3.92e-22	8.6e-21
13592	Ebf2	chr14;chr14;chr14;chr14;chr14;chr14;chr14;chr14;chr14;chr14;chr14;chr14;chr14;chr14;chr14;chr14;chr14	67233292;67234831;67237449;67238549;67238935;67239418;67247011;67371693;67387878;67389616;67390440;67410013;67411664;67411812;67414363;67423953;67428091	67233956;67235265;67237605;67238612;67238990;67239491;67247079;67371774;67387995;67389746;67390566;67410101;67411729;67411989;67414548;67424120;67429767	+;+;+;+;+;+;+;+;+;+;+;+;+;+;+;+;+	4342	3	7	13	100	94	55	7	83	45	3.39	2.63	0.44	6	2.02e-09	1.56e-08
13984	Esx1	chrX;chrX;chrX;chrX;chrX	137115397;137117258;137118367;137119571;137119944	137116005;137117303;137118802;137119696;137120326	-;-;-;-;-	1600	5	5	3	46	34	62	4	47	26	3.26	2.63	0.44	5.94	2.79e-09	2.12e-08
14013	Mecom	chr3;chr3;chr3;chr3;chr3;chr3;chr3;chr3;chr3;chr3;chr3;chr3;chr3;chr3;chr3;chr3;chr3;chr3	29951296;29956306;29957313;29960973;29963059;29965449;29966653;29977259;29979601;29985341;29987030;29993486;29997646;30009763;30012542;30236569;30237978;30509430	29952850;29956489;29957549;29961117;29963228;29965526;29966819;29977346;29979985;29985494;29987177;29993702;29997748;30009897;30013204;30237241;30238321;30509487	-;-;-;-;-;-;-;-;-;-;-;-;-;-;-;-;-;-	5504	37	57	63	327	306	506	52	379	216	2.84	2.62	0.29	8.99	2.57e-19	4.75e-18
19250	Ptpn14	chr1;chr1;chr1;chr1;chr1;chr1;chr1;chr1;chr1;chr1;chr1;chr1;chr1;chr1;chr1;chr1;chr1;chr1;chr1	189728268;189786636;189798512;189822589;189825030;189832728;189833318;189836341;189839472;189840462;189843162;189846334;189850024;189854925;189856634;189860458;189863204;189865372;189869927	189728664;189786948;189798681;189822686;189825097;189832798;189833405;189836429;189839559;189840544;189843219;189846412;189851507;189855068;189856852;189860586;189863438;189865535;189876695	+;+;+;+;+;+;+;+;+;+;+;+;+;+;+;+;+;+;+	10746	525	622	594	3498	3394	4015	580	3635	2108	2.65	2.61	0.12	22.28	5.17e-110	1.64e-107
319642	Rab9b	chrX;chrX;chrX	136858151;136862780;136868393	136861691;136862851;136868540	-;-;-	3761	2	2	1	41	36	17	1	31	16	4	2.6	0.5	5.22	1.82e-07	1.1e-06
209086	Samd9l	chr6;chr6	3372257;3399268	3377281;3399571	-;-	5329	42	71	48	319	322	474	53	371	213	2.78	2.59	0.28	9.4	5.25e-21	1.07e-19
18142	Npas1	chr7;chr7;chr7;chr7;chr7;chr7;chr7;chr7;chr7;chr7;chr7;chr7	16455721;16459186;16460806;16461330;16461781;16462150;16463248;16465107;16465361;16474593;16475507;16476645	16456304;16459280;16460953;16461436;16461938;16462265;16463416;16465196;16465434;16474828;16475684;16476780	-;-;-;-;-;-;-;-;-;-;-;-	2091	7	13	7	240	217	26	9	161	85	4.02	2.59	0.5	5.13	2.89e-07	1.71e-06
20563	Slit2	chr5;chr5;chr5;chr5;chr5;chr5;chr5;chr5;chr5;chr5;chr5;chr5;chr5;chr5;chr5;chr5;chr5;chr5;chr5;chr5;chr5;chr5;chr5;chr5;chr5;chr5;chr5;chr5;chr5;chr5;chr5;chr5;chr5;chr5;chr5;chr5	47983155;47987839;47989120;48000309;48170155;48182246;48186496;48189429;48192193;48210756;48211283;48217452;48219662;48219917;48224653;48230260;48231912;48235338;48237256;48238376;48242549;48244628;48245577;48247150;48249778;48256757;48257006;48259544;48275582;48281717;48281945;48283388;48296409;48302266;48302753;48304000	47985218;47987910;47989191;48000380;48170226;48182317;48186567;48189592;48192331;48210827;48211354;48217523;48219805;48220080;48224803;48230334;48232055;48235481;48237422;48238508;48242617;48244699;48245648;48247221;48249941;48256881;48257103;48259683;48275675;48281854;48282185;48283518;48296563;48302554;48302964;48305778	+;+;+;+;+;+;+;+;+;+;+;+;+;+;+;+;+;+;+;+;+;+;+;+;+;+;+;+;+;+;+;+;+;+;+;+	7988	59	53	58	335	377	340	56	350	204	2.62	2.55	0.18	14.28	2.79e-46	1.73e-44
19894	Rph3a	chr5;chr5;chr5;chr5;chr5;chr5;chr5;chr5;chr5;chr5;chr5;chr5;chr5;chr5;chr5;chr5;chr5;chr5;chr5;chr5;chr5;chr5	120940499;120943018;120945388;120946352;120947052;120947848;120948739;120950312;120952062;120954405;120955385;120955897;120959259;120959495;120961226;120962399;120963824;120973298;120980130;120986437;121008984;121009238	120942298;120943114;120945469;120946506;120947108;120947974;120948848;120950386;120952141;120954596;120955444;120955983;120959411;120959533;120961391;120962485;120963953;120973444;120980141;120986513;121009099;121009518	-;-;-;-;-;-;-;-;-;-;-;-;-;-;-;-;-;-;-;-;-;-	4130	857	810	847	4176	4824	6381	838	5127	2983	2.61	2.54	0.17	15.09	1.93e-51	1.41e-49
210044	Adcy2	chr13;chr13;chr13;chr13;chr13;chr13;chr13;chr13;chr13;chr13;chr13;chr13;chr13;chr13;chr13;chr13;chr13;chr13;chr13;chr13;chr13;chr13;chr13;chr13;chr13	68620043;68625788;68630910;68640710;68642457;68651868;68657367;68668470;68671893;68678478;68689261;68709993;68713058;68720704;68724264;68727792;68729207;68730238;68732078;68734624;68738548;68796530;68887959;68982347;68999074	68620872;68625912;68631024;68640817;68642603;68652026;68657451;68668639;68672012;68678615;68689345;68710090;68713127;68720784;68724307;68727968;68729339;68730396;68732205;68734735;68738696;68796679;68888120;68982544;68999541	-;-;-;-;-;-;-;-;-;-;-;-;-;-;-;-;-;-;-;-;-;-;-;-;-	4211	188	188	226	1411	1362	937	200	1236	719	2.62	2.52	0.2	12.68	7.54e-37	3.42e-35
13417	Dnah8	chr17;chr17;chr17;chr17;chr17;chr17;chr17;chr17;chr17;chr17;chr17;chr17;chr17;chr17;chr17;chr17;chr17;chr17;chr17;chr17;chr17;chr17;chr17;chr17;chr17;chr17;chr17;chr17;chr17;chr17;chr17;chr17;chr17;chr17;chr17;chr17;chr17;chr17;chr17;chr17;chr17;chr17;chr17;chr17;chr17;chr17;chr17;chr17;chr17;chr17;chr17;chr17;chr17;chr17;chr17;chr17;chr17;chr17;chr17;chr17;chr17;chr17;chr17;chr17;chr17;chr17;chr…	30626936;30635321;30635942;30643256;30644557;30648416;30649624;30653233;30656577;30656886;30657969;30661986;30663298;30668274;30670612;30672240;30673780;30677087;30683631;30684131;30686383;30690181;30693949;30695110;30700390;30701845;30704655;30706385;30708291;30710502;30712273;30713034;30715480;30717764;30718827;30720999;30722899;30725082;30726786;30728163;30729081;30731014;30736029;30737251;307…	30627142;30635833;30636076;30643340;30644708;30648605;30649787;30653409;30656690;30656993;30658070;30662132;30663495;30668350;30670711;30672359;30673915;30677274;30683711;30684247;30686502;30690316;30694061;30695216;30700462;30702031;30704851;30706511;30708526;30710606;30712386;30713096;30715580;30717901;30719067;30721198;30723052;30725245;30726888;30728267;30729242;30731238;30736201;30737429;307…	+;+;+;+;+;+;+;+;+;+;+;+;+;+;+;+;+;+;+;+;+;+;+;+;+;+;+;+;+;+;+;+;+;+;+;+;+;+;+;+;+;+;+;+;+;+;+;+;+;+;+;+;+;+;+;+;+;+;+;+;+;+;+;+;+;+;+;+;+;+;+;+;+;+;+;+;+;+;+;+;+;+;+;+;+;+;+;+;+;+;+;+;+	14583	27	27	17	136	131	299	23	188	106	2.98	2.52	0.38	6.58	4.59e-11	4.26e-10
12798	Cnn2	chr10;chr10;chr10;chr10;chr10;chr10;chr10	79988600;79991360;79992273;79992443;79993214;79993428;79994351	79988740;79991481;79992339;79992580;79993330;79993574;79995400	+;+;+;+;+;+;+	1782	177	226	178	1271	1219	979	193	1156	675	2.58	2.51	0.17	14.65	1.31e-48	8.62e-47
107351	Kank1	chr19;chr19;chr19;chr19;chr19;chr19;chr19;chr19;chr19;chr19;chr19;chr19;chr19;chr19	25237202;25274748;25318305;25378411;25409086;25422144;25422919;25424138;25425897;25427977;25430221;25430879;25432865;25433521	25237317;25274834;25318432;25378530;25411764;25422341;25423027;25424383;25425984;25428196;25430363;25431079;25432963;25434496	+;+;+;+;+;+;+;+;+;+;+;+;+;+	5410	701	651	682	5282	5430	2490	678	4400	2539	2.7	2.51	0.27	9.46	3.12e-21	6.48e-20
73284	Ddit4l	chr3;chr3;chr3	137623672;137624132;137625966	137623883;137624273;137628332	+;+;+	2721	419	416	412	1925	1936	4625	415	2828	1622	2.77	2.5	0.31	8.07	7.1e-16	1.03e-14
768252	Foxl2os	chr9;chr9;chr9;chr9;chr9;chr9;chr9;chr9	98949155;98950985;98951187;98952294;98953605;98954028;98954204;98954405	98950722;98951081;98951309;98952956;98953857;98954118;98954234;98955310	-;-;-;-;-;-;-;-	3732	18	7	15	177	119	67	13	121	67	3.12	2.5	0.42	5.89	3.85e-09	2.86e-08
245596	Hdx	chrX;chrX;chrX;chrX;chrX;chrX;chrX;chrX;chrX;chrX	111575204;111582795;111589195;111592961;111600618;111622301;111649837;111659634;111671343;111696967	111577398;111582917;111589278;111593040;111600825;111622447;111649890;111660743;111671489;111697079	-;-;-;-;-;-;-;-;-;-	4261	20	15	12	120	97	104	15	107	61	2.75	2.49	0.31	7.99	1.36e-15	1.92e-14
13394	Dlx4	chr11;chr11;chr11	95140447;95141789;95145196	95141469;95141979;95145801	-;-;-	1820	5	6	1	54	61	29	4	48	26	3.29	2.49	0.48	5.2	1.97e-07	1.19e-06
68393	Mogat1	chr1;chr1;chr1;chr1;chr1;chr1;chr1	78511060;78511868;78522685;78523574;78527570;78529053;78537944	78511088;78512055;78522863;78523778;78527744;78529252;78538173	+;+;+;+;+;+;+	1206	1	0	2	17	23	25	1	21	11	3.46	2.49	0.51	4.88	1.05e-06	5.75e-06
18088	Nkx2-2	chr2;chr2;chr2	147177546;147183152;147185760	147177944;147184557;147186402	-;-;-	2448	381	362	383	2150	2149	1974	375	2091	1233	2.48	2.46	0.09	26.59	8.74e-156	6.59e-153
72518	2610307P16Rik	chr13;chr13;chr13;chr13;chr13;chr13;chr13;chr13;chr13;chr13	28460034;28505706;28561441;28608518;28668370;28669782;28711117;28772619;28883315;28885144	28461061;28505913;28561579;28608628;28668704;28669994;28711208;28772666;28883577;28885422	-;-;-;-;-;-;-;-;-;-	2716	18	22	12	186	176	67	17	143	80	3	2.45	0.41	5.95	2.64e-09	2e-08
230971	Megf6	chr4;chr4;chr4;chr4;chr4;chr4;chr4;chr4;chr4;chr4;chr4;chr4;chr4;chr4;chr4;chr4;chr4;chr4;chr4;chr4;chr4;chr4;chr4;chr4;chr4;chr4;chr4;chr4;chr4;chr4;chr4;chr4;chr4;chr4;chr4;chr4;chr4	154170713;154177039;154182658;154224101;154242402;154249427;154250822;154252129;154252424;154253026;154253715;154254109;154254542;154255996;154258101;154258860;154259081;154262514;154263170;154263393;154263646;154265070;154265287;154265660;154266134;154266451;154267190;154267433;154267656;154267934;154268576;154269647;154269893;154270402;154270623;154271611;154273808	154171142;154177173;154182767;154224223;154242524;154249552;154250944;154252251;154252561;154253145;154253837;154254279;154254673;154256124;154258229;154258994;154259215;154262639;154263301;154263521;154263777;154265198;154265415;154265788;154266262;154266579;154267318;154267561;154267787;154268062;154268704;154269775;154270021;154270530;154270751;154271739;154275721	+;+;+;+;+;+;+;+;+;+;+;+;+;+;+;+;+;+;+;+;+;+;+;+;+;+;+;+;+;+;+;+;+;+;+;+;+	6876	522	515	484	2736	2853	2559	507	2716	1612	2.42	2.4	0.09	26.46	3.04e-154	2.09e-151
104382	Barhl2	chr5;chr5;chr5	106452523;106455450;106457226	106453669;106455675;106458166	-;-;-	2314	0	0	0	16	13	19	0	16	8	4.09	2.38	0.53	4.52	6.28e-06	3.04e-05
319164	Hist1h2ac	chr13	23681467	23683959	-	2493	74	56	64	368	368	321	64	352	208	2.44	2.37	0.19	12.57	3.19e-36	1.4e-34
52662	Ldlrad4	chr18;chr18;chr18;chr18;chr18;chr18	67933257;68064217;68106551;68235655;68250571;68254009	67933388;68064686;68106691;68235809;68250624;68255549	+;+;+;+;+;+	2493	135	125	148	711	760	682	136	717	427	2.39	2.36	0.14	17.36	1.69e-67	2e-65
66205	Cd302	chr2;chr2;chr2;chr2;chr2	60251993;60257033;60257883;60272102;60284060	60252491;60257203;60257999;60272212;60284418	-;-;-;-;-	1257	114	118	124	582	573	751	118	635	377	2.42	2.35	0.18	13.39	6.76e-41	3.49e-39
20702	Serpina1c	chr12;chr12;chr12;chr12;chr12	103894926;103896005;103897041;103898758;103904859	103895203;103896155;103897311;103899389;103904950	-;-;-;-;-	1424	0	0	1	22	32	10	0	21	11	4.46	2.32	0.53	4.4	1.07e-05	5e-05
68498	Tspan11	chr6;chr6;chr6;chr6;chr6;chr6;chr6;chr6	127887622;127912950;127923552;127938201;127939094;127943217;127943707;127949793	127887878;127913044;127923743;127938275;127939198;127943375;127943793;127953031	+;+;+;+;+;+;+;+	4209	143	121	114	760	778	490	126	676	401	2.41	2.31	0.23	10.13	3.98e-24	9.87e-23
210293	Dock10	chr1;chr1;chr1;chr1;chr1;chr1;chr1;chr1;chr1;chr1;chr1;chr1;chr1;chr1;chr1;chr1;chr1;chr1;chr1;chr1;chr1;chr1;chr1;chr1;chr1;chr1;chr1;chr1;chr1;chr1;chr1;chr1;chr1;chr1;chr1;chr1;chr1;chr1;chr1;chr1;chr1;chr1;chr1;chr1;chr1;chr1;chr1;chr1;chr1;chr1;chr1;chr1;chr1;chr1;chr1;chr1	80501073;80505325;80505621;80510277;80512427;80515489;80523716;80523970;80526224;80528233;80528649;80530078;80531174;80532322;80533786;80535853;80536845;80538783;80539810;80540085;80540244;80540457;80541228;80543100;80543341;80549133;80549706;80551455;80552678;80559167;80560901;80564502;80566728;80567292;80567996;80568438;80568747;80572457;80573480;80574080;80575859;80578586;80584996;80586329;805…	80501826;80505463;80505721;80510467;80512637;80515635;80523829;80524092;80526330;80528331;80528706;80530293;80531284;80532504;80533923;80535965;80536969;80538884;80539857;80540151;80540358;80540578;80541339;80543216;80543516;80549177;80549802;80551538;80552824;80559238;80561014;80564571;80566846;80567384;80568082;80568559;80568870;80572549;80573545;80574267;80575938;80578708;80585078;80586451;805…	-;-;-;-;-;-;-;-;-;-;-;-;-;-;-;-;-;-;-;-;-;-;-;-;-;-;-;-;-;-;-;-;-;-;-;-;-;-;-;-;-;-;-;-;-;-;-;-;-;-;-;-;-;-;-;-	7303	2182	2381	2371	10216	10433	14525	2311	11724	7018	2.34	2.29	0.16	14.56	4.94e-48	3.25e-46
24063	Spry1	chr3;chr3;chr3	37639950;37640520;37642555	37640105;37640808;37644599	+;+;+	2490	594	608	586	2106	2286	6881	596	3757	2177	2.65	2.29	0.36	6.29	3.26e-10	2.75e-09
218030	Pou6f2	chr13;chr13;chr13;chr13;chr13;chr13;chr13;chr13	18124960;18129023;18139550;18151916;18172413;18239469;18378426;18381947	18125666;18129191;18139718;18152122;18172553;18239866;18378654;18382044	-;-;-;-;-;-;-;-	2118	1	3	1	40	23	15	1	26	14	3.75	2.29	0.51	4.48	7.42e-06	3.55e-05
93885	Pcdhb14	chr18	37447657	37451094	+	3438	224	197	241	1125	1081	1080	220	1095	658	2.31	2.28	0.12	19.28	7.58e-83	1.43e-80
791275	Gm9885	chr7	78578830	78581038	+	2209	71	64	82	349	414	349	72	370	221	2.35	2.28	0.19	12.08	1.27e-33	4.93e-32
27226	Pla2g7	chr17;chr17;chr17;chr17;chr17;chr17;chr17;chr17;chr17;chr17;chr17;chr17	43568451;43588564;43594289;43594779;43596903;43599074;43600495;43602828;43604557;43607235;43611269;43611843	43568786;43588703;43594410;43594923;43596996;43599142;43600618;43602941;43604648;43607405;43611417;43612201	+;+;+;+;+;+;+;+;+;+;+;+	1915	22	12	16	157	155	54	16	122	69	2.86	2.27	0.42	5.34	9.42e-08	5.96e-07
226438	Igfn1	chr1;chr1;chr1;chr1;chr1;chr1;chr1;chr1;chr1;chr1;chr1;chr1;chr1;chr1;chr1;chr1;chr1;chr1;chr1;chr1;chr1;chr1;chr1;chr1;chr1;chr1;chr1	135953578;135954570;135955558;135956698;135958939;135959701;135961987;135963069;135963758;135964663;135965292;135966065;135966676;135971906;135973346;135974734;135975889;135976671;135976918;135978228;135979865;135981832;135982367;135984214;135997767;135998588;136006321	135954037;135954896;135955857;135956893;135959027;135960003;135962115;135963242;135964057;135964962;135965433;135966189;135971160;135972178;135973514;135974847;135976066;135976716;135976962;135978327;135980004;135981954;135982500;135984309;135997891;135998688;136006342	-;-;-;-;-;-;-;-;-;-;-;-;-;-;-;-;-;-;-;-;-;-;-;-;-;-;-	8996	3	4	1	21	26	38	2	28	16	3.27	2.27	0.49	4.63	3.57e-06	1.8e-05
93879	Pcdhb8	chr18	37355271	37357610	+	2340	179	179	196	964	905	823	184	897	541	2.28	2.25	0.13	17.43	4.56e-68	5.47e-66
15372	Hmx2	chr7;chr7	131554062;131555427	131554574;131556582	+;+	1669	1	0	1	17	11	62	0	30	15	4.95	2.25	0.53	4.27	1.93e-05	8.56e-05
54381	Cpq	chr15;chr15;chr15;chr15;chr15;chr15;chr15;chr15;chr15	33083129;33154159;33212816;33249926;33302340;33381336;33466626;33497163;33594094	33083322;33154248;33213263;33250133;33302547;33381447;33466717;33497364;33594552	+;+;+;+;+;+;+;+;+	2013	316	361	386	1630	1694	1794	354	1706	1030	2.27	2.24	0.11	19.61	1.3e-85	2.5e-83
56315	Rhcg	chr7;chr7;chr7;chr7;chr7;chr7;chr7;chr7;chr7;chr7;chr7	79593363;79594782;79598541;79598970;79599357;79599679;79600494;79601587;79603740;79607545;79617340	79593800;79594988;79598614;79599094;79599493;79599816;79600660;79601734;79603890;79607731;79617657	-;-;-;-;-;-;-;-;-;-;-	2090	13	14	11	63	106	64	12	77	45	2.58	2.24	0.37	6.07	1.28e-09	1.01e-08
17175	Masp2	chr4;chr4;chr4;chr4;chr4;chr4;chr4;chr4;chr4;chr4;chr4;chr4	148602544;148602668;148602992;148603687;148604256;148605580;148606029;148607941;148610117;148612035;148612651;148613758	148602590;148602896;148603169;148603818;148604413;148605776;148606176;148608059;148610195;148612166;148612725;148615482	+;+;+;+;+;+;+;+;+;+;+;+	3219	19	17	18	125	123	68	18	105	62	2.48	2.22	0.35	6.39	1.66e-10	1.45e-09
100504048	Gm20033	chr5;chr5	64802061;64803812	64802739;64804110	-;-	978	68	63	65	224	292	645	65	387	226	2.56	2.21	0.36	6.1	1.05e-09	8.34e-09
414123	Mir670hg	chr2;chr2	94251878;94264522	94252515;94264739	-;-	856	20	24	15	104	101	106	19	103	62	2.38	2.2	0.29	7.59	3.14e-14	3.96e-13
76422	Mroh3	chr1;chr1;chr1;chr1;chr1;chr1;chr1;chr1;chr1;chr1;chr1;chr1;chr1;chr1;chr1;chr1;chr1;chr1;chr1;chr1;chr1	136181652;136182718;136183320;136184265;136185392;136185947;136186598;136190699;136190908;136191512;136192103;136196268;136198098;136198625;136200343;136200941;136206917;136208189;136208413;136208845;136211289	136181940;136182777;136183422;136184410;136185611;136186123;136186801;136190813;136191045;136191684;136192250;136196422;136198315;136198654;136200478;136201048;136207003;136208327;136208535;136208909;136211376	-;-;-;-;-;-;-;-;-;-;-;-;-;-;-;-;-;-;-;-;-	2922	40	64	20	431	426	100	41	319	180	2.93	2.19	0.46	4.75	2.01e-06	1.05e-05
19848	Rnu2-10	chr11	101658238	101658424	+	187	3	1	7	34	25	39	3	32	18	3.04	2.18	0.48	4.52	6.18e-06	3e-05
72106	Jmjd8	chr17;chr17;chr17;chr17;chr17;chr17;chr17;chr17;chr17	25829043;25829240;25829484;25829606;25829785;25829942;25830139;25830300;25830510	25829163;25829338;25829532;25829702;25829853;25830061;25830206;25830434;25831843	+;+;+;+;+;+;+;+;+	2092	66	105	70	428	466	311	80	401	241	2.31	2.17	0.26	8.42	3.82e-17	6.11e-16
433791	Zfp992	chr4;chr4;chr4;chr4	146449030;146463505;146464404;146465981	146449075;146463562;146464530;146469440	+;+;+;+	3691	7	3	3	40	23	38	4	33	19	2.77	2.16	0.47	4.66	3.23e-06	1.63e-05
100861952	NA	chr10;chr10	73099435;73483861	73100216;73484120	+;+	1042	17	13	15	120	112	46	15	92	54	2.54	2.15	0.41	5.26	1.44e-07	8.9e-07
76293	Mfap4	chr11;chr11;chr11;chr11;chr11;chr11	61485444;61485721;61486038;61486910;61487079;61487754	61485485;61485805;61486192;61487006;61487261;61488704	+;+;+;+;+;+	1513	7	13	11	73	106	36	10	71	41	2.71	2.14	0.44	4.86	1.15e-06	6.21e-06
100038573	Gm10864	chr15	79193512	79197264	+	3753	1	0	1	22	17	10	0	16	8	4.09	2.14	0.52	4.08	4.48e-05	0.000188238
93761	Smarca1	chrX;chrX;chrX;chrX;chrX;chrX;chrX;chrX;chrX;chrX;chrX;chrX;chrX;chrX;chrX;chrX;chrX;chrX;chrX;chrX;chrX;chrX;chrX;chrX	47809370;47811127;47823365;47823690;47826493;47828859;47841537;47841909;47849916;47851645;47852595;47854566;47858256;47860421;47861279;47874155;47875164;47876385;47879446;47883348;47883576;47884037;47887097;47892226	47810120;47811268;47823577;47823808;47826625;47828981;47841650;47842019;47850035;47851793;47852727;47854718;47858377;47860647;47861388;47874223;47875295;47876540;47879625;47883448;47883676;47884203;47887198;47892552	-;-;-;-;-;-;-;-;-;-;-;-;-;-;-;-;-;-;-;-;-;-;-;-	4055	228	231	240	1221	1256	784	233	1087	660	2.22	2.13	0.21	10.3	6.93e-25	1.8e-23
211468	Kcnh8	chr17;chr17;chr17;chr17;chr17;chr17;chr17;chr17;chr17;chr17;chr17;chr17;chr17;chr17;chr17;chr17	52602763;52725763;52753573;52797419;52803333;52834542;52839055;52877869;52893915;52898454;52905001;52950330;52956556;52959397;52961799;52977623	52602880;52725996;52753704;52797546;52803573;52834699;52839262;52878066;52894114;52898703;52905215;52950368;52956911;52959503;52961875;52979033	+;+;+;+;+;+;+;+;+;+;+;+;+;+;+;+	4072	8	5	7	44	46	31	6	40	23	2.55	2.12	0.42	5.09	3.56e-07	2.08e-06
100503562	NA	chr12;chr12;chr12;chr12;chr12;chr12;chr12;chr12;chr12;chr12;chr12;chr12;chr12;chr12;chr12;chr12;chr12;chr12	57660292;57673059;57673692;57674599;57677130;57686252;57697365;57702226;57704401;57705537;57706805;57711209;57714068;57725572;57728407;57729312;57736968;57737584	57660596;57673386;57673821;57674768;57677266;57686421;57697525;57702360;57704550;57705677;57706918;57711328;57714141;57725782;57728559;57729482;57737193;57737904	+;+;+;+;+;+;+;+;+;+;+;+;+;+;+;+;+;+	3217	0	3	1	31	19	15	1	21	12	3.46	2.12	0.52	4.08	4.51e-05	0.000189474
69399	1700025G04Rik	chr1;chr1;chr1;chr1;chr1;chr1	151884524;151915482;151921047;151980426;152006545;152089932	151893432;151915542;151921123;151980520;152006767;152090320	-;-;-;-;-;-	9754	3370	3180	3490	14798	15502	13588	3346	14629	8988	2.13	2.11	0.08	25.13	2.1e-139	1.23e-136
93874	Pcdhb3	chr18	37300799	37304585	+	3787	346	311	351	1482	1671	1304	336	1485	911	2.14	2.11	0.14	15.29	8.31e-53	6.48e-51
545056	Gm5801	chr14	56010292	56011480	-	1189	14	14	10	60	69	68	12	65	39	2.34	2.11	0.33	6.3	3e-10	2.54e-09
320974	Lrrn4	chr2;chr2;chr2;chr2;chr2	132868516;132872027;132878013;132879235;132880794	132870903;132872158;132878217;132879915;132880862	-;-;-;-;-	3475	5	6	4	24	30	59	5	37	21	2.66	2.1	0.47	4.47	7.72e-06	3.69e-05
239318	Plcxd3	chr15;chr15;chr15	4375491;4516619;4574724	4375815;4517327;4575585	+;+;+	1896	2	2	1	20	11	35	1	22	12	3.52	2.09	0.52	4.05	5.03e-05	0.000209678
72821	Scn2b	chr9;chr9;chr9;chr9	45117876;45124942;45125433;45126105	45118093;45125108;45125643;45130070	+;+;+;+	4562	0	3	1	17	22	17	1	18	10	3.25	2.09	0.52	4.04	5.34e-05	0.000221268
13869	Erbb4	chr1;chr1;chr1;chr1;chr1;chr1;chr1;chr1;chr1;chr1;chr1;chr1;chr1;chr1;chr1;chr1;chr1;chr1;chr1;chr1;chr1;chr1;chr1;chr1;chr1;chr1;chr1	68039966;68042441;68071518;68073098;68075418;68078536;68080640;68198842;68250580;68254529;68259181;68290243;68298287;68305845;68309595;68328068;68330192;68331220;68339357;68343840;68346546;68349301;68370455;68396181;68560496;68740382;69107675	68040486;68042738;68071688;68073195;68075564;68078611;68080795;68199027;68250678;68254651;68259313;68290317;68298441;68305938;68309727;68328267;68330282;68331293;68339483;68343953;68346687;68349419;68370520;68396315;68560682;68740533;69108059	-;-;-;-;-;-;-;-;-;-;-;-;-;-;-;-;-;-;-;-;-;-;-;-;-;-;-	4257	985	986	1190	6111	5280	3091	1053	4827	2941	2.2	2.08	0.24	8.71	3.11e-18	5.43e-17
433586	Maml3	chr3;chr3;chr3;chr3;chr3	51687611;51692196;51697565;51855499;52103679	51690854;51692280;51697843;51857076;52105006	-;-;-;-;-	6514	42	37	20	124	153	246	33	174	103	2.36	2.08	0.36	5.7	1.17e-08	8.32e-08
29863	Pde7b	chr10;chr10;chr10;chr10;chr10;chr10;chr10;chr10;chr10;chr10;chr10;chr10;chr10	20398004;20407128;20410343;20412996;20418732;20434465;20436196;20438725;20440765;20443218;20479675;20619130;20724676	20400632;20407208;20410439;20413140;20418823;20434596;20436296;20438820;20440828;20443369;20479758;20619190;20725068	-;-;-;-;-;-;-;-;-;-;-;-;-	4127	351	361	365	1368	1520	1736	359	1541	950	2.1	2.07	0.13	16.14	1.34e-58	1.23e-56
70433	Draxin	chr4;chr4;chr4;chr4;chr4;chr4;chr4	148098437;148107935;148109622;148110045;148112712;148115559;148130573	148102582;148108024;148109711;148110156;148112905;148116000;148130698	-;-;-;-;-;-;-	5200	658	742	753	3834	4148	1967	717	3316	2017	2.21	2.07	0.26	8.06	7.85e-16	1.13e-14
100503362	Rps12-ps26	chr11	107171900	107172626	-	727	24	25	22	116	102	115	23	111	67	2.22	2.07	0.26	7.83	5.06e-15	6.83e-14
230612	Slc5a9	chr4;chr4;chr4;chr4;chr4;chr4;chr4;chr4;chr4;chr4;chr4;chr4;chr4;chr4;chr4	111875377;111880212;111883783;111885445;111887510;111889879;111890168;111890497;111890935;111891787;111893168;111893581;111896281;111898550;111902715	111877746;111880395;111883998;111885613;111887660;111889986;111890303;111890702;111891015;111891892;111893332;111893685;111896352;111898758;111902796	-;-;-;-;-;-;-;-;-;-;-;-;-;-;-	4360	4	1	3	12	26	192	2	76	40	4.68	2.07	0.53	3.92	8.76e-05	0.000350126
245578	Pcdh11x	chrX;chrX;chrX;chrX;chrX;chrX;chrX;chrX;chrX;chrX;chrX;chrX;chrX	120290327;120364786;120399402;120419361;120451045;120516206;120519522;120592558;120617152;120619040;120726501;120811140;120905698	120290651;120365369;120401855;120419371;120451063;120516240;120519538;120592584;120617163;120619059;120726699;120811163;120906450	+;+;+;+;+;+;+;+;+;+;+;+;+	4480	1102	1009	1186	4666	4466	4626	1099	4586	2843	2.06	2.05	0.09	23.23	2.51e-119	8.65e-117
320110	B230369F24Rik	chr1	178315033	178315459	-	427	24	12	15	80	84	91	17	85	51	2.26	2.05	0.33	6.14	8.36e-10	6.72e-09
232441	Rerg	chr6;chr6;chr6;chr6;chr6;chr6	137054825;137057813;137066999;137164935;137169480;137170438	137056540;137057886;137067055;137165102;137169718;137170496	-;-;-;-;-;-	2313	11	10	10	41	45	116	10	67	39	2.63	2.05	0.45	4.58	4.67e-06	2.31e-05
12350	Car3	chr3;chr3;chr3;chr3;chr3;chr3;chr3	14863538;14864250;14866803;14868349;14869235;14870042;14871542	14863605;14864447;14866921;14868441;14869297;14870197;14872381	+;+;+;+;+;+;+	1537	7	10	10	27	52	146	9	75	42	2.93	2.04	0.49	4.17	3.05e-05	0.000131569
244189	Gm4972	chr7;chr7;chr7	105409147;105412770;105425496	105409317;105413695;105425544	-;-;-	1146	11	10	12	62	53	50	11	55	33	2.22	2.03	0.35	5.74	9.19e-09	6.58e-08
242050	Igsf10	chr3;chr3;chr3;chr3;chr3;chr3;chr3	59316735;59325435;59327784;59336197;59339676;59341139;59343690	59320374;59326335;59332043;59336587;59339805;59341333;59344256	-;-;-;-;-;-;-	10084	572	549	575	2875	2787	1657	565	2439	1502	2.11	2.02	0.21	9.42	4.57e-21	9.37e-20
20449	St8sia1	chr6;chr6;chr6;chr6;chr6	142821541;142867854;142876648;142914024;142963536	142829270;142867946;142876757;142914168;142964452	-;-;-;-;-	8995	676	681	651	2570	2739	2793	669	2700	1685	2.01	2	0.08	25.03	2.62e-138	1.43e-135
12380	Cast	chr13;chr13;chr13;chr13;chr13;chr13;chr13;chr13;chr13;chr13;chr13;chr13;chr13;chr13;chr13;chr13;chr13;chr13;chr13;chr13;chr13;chr13;chr13;chr13;chr13;chr13;chr13;chr13;chr13;chr13;chr13	74694286;74695891;74699105;74700624;74701216;74702558;74704101;74713646;74720932;74721177;74724778;74725364;74727275;74728340;74731079;74732094;74735230;74736745;74736936;74737590;74738218;74739837;74741349;74744630;74745991;74746583;74748205;74754311;74780503;74798656;74807819	74694833;74695952;74699173;74700716;74701251;74702650;74704205;74713744;74721003;74721227;74724861;74725465;74727370;74728429;74731126;74732177;74735331;74736834;74737022;74737628;74738298;74739935;74741417;74744719;74746104;74746636;74748243;74754370;74780574;74798718;74807921	-;-;-;-;-;-;-;-;-;-;-;-;-;-;-;-;-;-;-;-;-;-;-;-;-;-;-;-;-;-;-	2894	134	163	143	534	539	804	146	625	386	2.09	2	0.22	9.19	3.96e-20	7.68e-19
93875	Pcdhb4	chr18	37307455	37311173	+	3719	180	166	182	688	704	738	176	710	443	2.01	1.99	0.12	16.65	2.92e-62	3e-60
228961	Npepl1	chr2;chr2;chr2;chr2;chr2;chr2;chr2;chr2;chr2;chr2;chr2;chr2	174110351;174111077;174111614;174113897;174114397;174116051;174119393;174120227;174120544;174120948;174121479;174122091	174110572;174111262;174111784;174113986;174114478;174116193;174119470;174120327;174120667;174121124;174121589;174122702	+;+;+;+;+;+;+;+;+;+;+;+	2097	263	330	287	1074	1087	1450	293	1203	749	2.03	1.98	0.17	11.34	8.67e-30	2.87e-28
93892	Pcdhb21	chr18	37513652	37516363	+	2712	97	107	76	420	367	372	93	386	240	2.04	1.98	0.19	10.65	1.78e-26	5.01e-25
68790	Fendrr	chr8;chr8;chr8;chr8;chr8;chr8	121054882;121059485;121064828;121065594;121073523;121082974	121055052;121060729;121064998;121065779;121074070;121083032	-;-;-;-;-;-	2380	0	0	1	14	11	11	0	12	6	3.7	1.98	0.53	3.77	0.000163771	0.000619919
72585	Lypd1	chr1;chr1;chr1	125872039;125910391;125911839	125873571;125910528;125912214	-;-;-	2047	865	778	771	3640	3463	2651	804	3251	2028	2.01	1.97	0.15	13.26	3.94e-40	1.97e-38
791265	Gm9984	chr17;chr17	67010485;67016593	67010800;67019392	+;+	3116	9	5	5	23	34	84	6	47	27	2.78	1.97	0.49	4.03	5.58e-05	0.000230211
27384	Akr1c13	chr13;chr13;chr13;chr13;chr13;chr13;chr13;chr13;chr13	4191187;4194034;4194677;4196433;4196989;4197801;4198478;4203367;4205341	4191310;4194201;4194793;4196510;4197111;4197910;4198643;4203449;4205603	+;+;+;+;+;+;+;+;+	1232	152	135	148	550	552	641	145	581	363	2	1.96	0.15	13.48	2.08e-41	1.09e-39
14962	Cfb	chr17;chr17;chr17;chr17;chr17;chr17;chr17;chr17;chr17;chr17;chr17;chr17;chr17;chr17;chr17;chr17;chr17;chr17	34856374;34856880;34857004;34857219;34857492;34857668;34858037;34858498;34859009;34859230;34859442;34859936;34860286;34860524;34860763;34861028;34861731;34862052	34856582;34856929;34857136;34857319;34857568;34857821;34858154;34858595;34859146;34859331;34859573;34860074;34860422;34860625;34860936;34861213;34861964;34862514	-;-;-;-;-;-;-;-;-;-;-;-;-;-;-;-;-;-	2747	5	8	6	21	42	58	6	40	23	2.55	1.96	0.46	4.23	2.32e-05	0.00010169
27411	Slc14a2	chr18;chr18;chr18;chr18;chr18;chr18;chr18;chr18;chr18;chr18;chr18;chr18;chr18;chr18;chr18;chr18;chr18;chr18;chr18;chr18;chr18;chr18;chr18;chr18	78146144;78150394;78153998;78155507;78157178;78158237;78158977;78159864;78160758;78163096;78178479;78183241;78184123;78184546;78185739;78192091;78195726;78205702;78206253;78206894;78208918;78326349;78584583;78596703	78147140;78150443;78154132;78155654;78157370;78158365;78159166;78160023;78160840;78163221;78179172;78183635;78184172;78184680;78185886;78192283;78195854;78205891;78206440;78207074;78209105;78326414;78584713;78596950	-;-;-;-;-;-;-;-;-;-;-;-;-;-;-;-;-;-;-;-;-;-;-;-	5147	94	111	80	441	492	280	95	404	250	2.08	1.95	0.26	7.39	1.43e-13	1.68e-12
433182	Eno1b	chr18;chr18	48045335;48046733	48045445;48048379	+;+	1758	136	130	135	446	437	803	133	562	348	2.07	1.93	0.27	7.2	5.92e-13	6.64e-12
103712	6330403K07Rik	chr11;chr11	71031941;71032489	71032409;71033617	-;-	1598	247	225	249	1307	1230	568	240	1035	638	2.1	1.93	0.29	6.65	2.85e-11	2.71e-10
271278	BC024139	chr15;chr15;chr15;chr15;chr15;chr15;chr15;chr15;chr15;chr15;chr15;chr15;chr15;chr15;chr15;chr15	76119517;76120003;76120254;76120459;76120870;76121424;76121606;76123959;76124297;76124573;76125062;76125215;76125447;76125835;76126032;76126514	76119829;76120136;76120338;76120683;76121163;76121526;76121748;76124131;76124414;76124781;76125146;76125365;76125565;76125957;76126353;76126556	-;-;-;-;-;-;-;-;-;-;-;-;-;-;-;-	2640	5	6	6	43	42	18	5	34	20	2.54	1.93	0.46	4.17	3.04e-05	0.000131369
231044	Gbx1	chr5;chr5	24504426;24526111	24505139;24526848	-;-	1452	4	3	4	27	29	16	3	24	14	2.64	1.93	0.48	4.07	4.75e-05	0.000198986
100628626	NA	chr5	146261003	146261084	+	82	6197	7040	9837	35242	29752	26631	7691	30541	19117	1.99	1.92	0.19	9.95	2.46e-23	5.76e-22
791299	Gm10069	chr6;chr6;chr6;chr6;chr6;chr6	128438757;128439515;128472737;128488891;128502166;128502957	128439387;128439696;128475845;128489043;128502363;128503281	+;+;+;+;+;+	4598	22	14	28	103	82	102	21	95	59	2.13	1.92	0.33	5.89	3.84e-09	2.86e-08
18164	Nptx1	chr11;chr11;chr11;chr11;chr11	119538719;119543182;119544592;119546652;119547146	119542694;119543361;119544836;119546859;119547820	-;-;-;-;-	5284	1152	1068	1118	3443	3592	6340	1112	4458	2785	2	1.9	0.23	8.13	4.15e-16	6.16e-15
18755	Prkch	chr12;chr12;chr12;chr12;chr12;chr12;chr12;chr12;chr12;chr12;chr12;chr12;chr12;chr12	73585041;73649292;73691548;73692932;73696187;73697917;73700181;73702438;73702739;73721736;73758886;73759553;73775390;73776912	73585525;73649355;73691698;73692966;73696275;73698046;73700308;73702581;73702912;73721890;73759024;73759741;73775533;73778185	+;+;+;+;+;+;+;+;+;+;+;+;+;+	3301	9	32	28	87	111	159	23	119	71	2.32	1.9	0.42	4.56	5.23e-06	2.57e-05
70962	4922502N22Rik	chr6;chr6;chr6;chr6	139315597;139316925;139320884;139322504	139316183;139317320;139320976;139322576	-;-;-;-	1149	4	8	3	33	56	18	5	35	20	2.58	1.9	0.49	3.86	0.000112095	0.000439332
109349	Fam163b	chr2;chr2;chr2	27110379;27113548;27142160	27112890;27113663;27142477	-;-;-	2946	3	2	2	21	15	17	2	17	10	2.58	1.9	0.5	3.84	0.000121571	0.000473657
75823	Fam227b	chr2;chr2;chr2;chr2;chr2;chr2;chr2;chr2;chr2;chr2;chr2;chr2;chr2;chr2;chr2;chr2	125983628;125986256;125987896;125988967;126003828;126007237;126100900;126116003;126118994;126120983;126123991;126124580;126125004;126126846;126144270;126146231	125983765;125986325;125987970;125989042;126003993;126007334;126101034;126116129;126119095;126121081;126124092;126124615;126125071;126127077;126144323;126146251	-;-;-;-;-;-;-;-;-;-;-;-;-;-;-;-	1599	59	47	48	156	176	359	51	230	141	2.15	1.89	0.35	5.45	4.94e-08	3.24e-07
329324	Syt14	chr1;chr1;chr1;chr1;chr1;chr1;chr1;chr1	192897307;192901752;192930478;192933114;192980346;192986718;193026970;193035623	192897620;192901941;192930927;192933385;192980561;192986882;193027017;193035698	-;-;-;-;-;-;-;-	1731	7	9	5	46	39	26	7	37	22	2.25	1.89	0.43	4.34	1.4e-05	6.36e-05
230085	Phf24	chr4;chr4;chr4;chr4;chr4;chr4;chr4;chr4;chr4;chr4	42917251;42922567;42933616;42933779;42934633;42937841;42938173;42938615;42939086;42939505	42917414;42922693;42933667;42933997;42934818;42937919;42938378;42938775;42939181;42941607	+;+;+;+;+;+;+;+;+;+	3393	6	11	6	36	27	75	7	46	27	2.55	1.89	0.47	4.04	5.37e-05	0.000222658
767812	AA474408	chr7	110057987	110061373	-	3387	9	11	8	41	37	59	9	45	27	2.2	1.88	0.4	4.76	1.93e-06	1.01e-05
14462	Gata3	chr2;chr2;chr2;chr2;chr2;chr2	9857078;9863095;9868761;9874389;9877352;9878405	9858654;9863220;9868906;9874925;9877984;9878600	-;-;-;-;-;-	3215	10	7	10	33	41	64	9	46	27	2.23	1.88	0.42	4.5	6.84e-06	3.29e-05
230868	Igsf21	chr4;chr4;chr4;chr4;chr4;chr4;chr4;chr4;chr4;chr4	140026852;140027724;140028049;140028698;140034351;140037423;140067137;140107255;140157461;140246302	140027078;140027762;140028241;140028783;140034825;140037538;140067255;140107376;140157573;140246811	-;-;-;-;-;-;-;-;-;-	2000	449	396	392	1716	1586	1318	412	1540	976	1.9	1.87	0.14	13.09	3.64e-39	1.79e-37
20646	Snrpn	chr7;chr7;chr7;chr7;chr7;chr7;chr7;chr7;chr7;chr7;chr7;chr7;chr7;chr7	59982502;59983369;59985025;59985831;59986772;59987412;59988602;59995406;59999318;60005036;60071885;60097530;60132250;60140141	59983277;59983494;59985163;59985983;59986883;59987563;59988747;59995554;59999413;60005156;60071988;60097608;60132397;60140219	-;-;-;-;-;-;-;-;-;-;-;-;-;-	2380	51	47	62	217	203	198	53	206	130	1.94	1.87	0.21	9.07	1.15e-19	2.17e-18
100316810	Mir1894	chr17	35917889	35917969	+	81	3	7	6	34	37	20	5	30	18	2.37	1.87	0.46	4.05	5.05e-05	0.000210283
71093	Atoh8	chr6;chr6;chr6	72206177;72223742;72234394	72207155;72223933;72235577	-;-;-	2355	112	120	142	418	471	512	124	467	296	1.9	1.86	0.17	10.87	1.65e-27	4.85e-26
665413	Gm7628	chr9;chr9;chr9	109093703;109097776;109098461	109095832;109097794;109098474	-;-;-	2163	40	34	31	158	160	106	35	141	88	1.98	1.86	0.29	6.53	6.66e-11	6.09e-10
11541	Adora2b	chr11;chr11	62248984;62265062	62249436;62266452	+;+	1844	123	115	151	652	610	320	129	527	329	2.02	1.86	0.29	6.49	8.82e-11	7.94e-10
74366	4932422M17Rik	chr5	123138497	123141563	+	3067	12	12	16	52	66	54	13	57	35	2.05	1.86	0.35	5.35	8.56e-08	5.43e-07
19130	Prox1	chr1;chr1;chr1;chr1;chr1	190121775;190146952;190153416;190160522;190170268	190123405;190147146;190153523;190162313;190170680	-;-;-;-;-	4139	748	857	822	2996	2924	2893	809	2937	1873	1.86	1.85	0.08	21.88	3.99e-106	1.22e-103
13131	Dab1	chr4;chr4;chr4;chr4;chr4;chr4;chr4;chr4;chr4;chr4;chr4;chr4;chr4;chr4;chr4	104367560;104479074;104605298;104613169;104678702;104679453;104680070;104681598;104688383;104718210;104720522;104727560;104731625;104732070;104741513	104367717;104479275;104605437;104613267;104678833;104679572;104680382;104681663;104688442;104718272;104720630;104728108;104731752;104732180;104744842	+;+;+;+;+;+;+;+;+;+;+;+;+;+;+	5580	1228	1108	1280	4417	4725	4060	1205	4400	2803	1.87	1.85	0.1	17.97	3.44e-72	4.73e-70
50908	C1s1	chr6;chr6;chr6;chr6;chr6;chr6;chr6;chr6;chr6;chr6;chr6;chr6	124530344;124532541;124533274;124533896;124534358;124535233;124536332;124537361;124540321;124540789;124541333;124542193	124531740;124532615;124533402;124533974;124534473;124535386;124536531;124537486;124540498;124540996;124541488;124542359	-;-;-;-;-;-;-;-;-;-;-;-	2985	62	73	76	369	332	175	70	292	181	2.05	1.85	0.31	6.07	1.29e-09	1.02e-08
76206	Gpr165	chrX;chrX;chrX;chrX;chrX	96713468;96715074;96716254;96716838;96718129	96714455;96715199;96716387;96717523;96719388	+;+;+;+;+	3194	15	14	21	93	86	46	16	75	46	2.16	1.85	0.38	4.81	1.49e-06	7.95e-06
12159	Bmp4	chr14;chr14;chr14;chr14	46383520;46385715;46387156;46390304	46384712;46386094;46387280;46390599	-;-;-;-	1994	1	6	4	81	52	7	3	46	25	3.55	1.85	0.53	3.52	0.000433732	0.00149651
18996	Pou4f1	chr14;chr14;chr14	104462320;104465685;104467611	104464544;104466871;104467999	-;-;-	3801	45	56	54	237	260	132	51	209	131	2.01	1.84	0.31	5.99	2.12e-09	1.62e-08
14545	Gdap1	chr1;chr1;chr1;chr1;chr1;chr1	17145373;17146936;17156961;17158409;17159924;17161127	17145588;17147128;17157134;17158503;17160038;17164271	+;+;+;+;+;+	3938	224	232	247	967	1094	613	234	891	563	1.92	1.83	0.23	8	1.28e-15	1.81e-14
100217416	Snora2b	chr15	98526348	98526459	-	112	17	25	14	69	80	80	18	76	47	2.02	1.83	0.33	5.61	2.08e-08	1.43e-07
103978	Gpc5	chr14;chr14;chr14;chr14;chr14;chr14;chr14;chr14	115092215;115133147;115369532;115399146;115428139;115552215;115788173;116524280	115092788;115133308;115370226;115399279;115428264;115552335;115788332;116525192	+;+;+;+;+;+;+;+	2885	12	12	7	42	48	48	10	46	28	2.1	1.83	0.37	4.92	8.59e-07	4.75e-06
210510	Tdrd6	chr17;chr17;chr17;chr17;chr17	43615335;43617170;43620427;43622130;43624107	43615921;43617233;43620516;43622257;43630299	-;-;-;-;-	7062	15	17	9	52	80	51	13	61	37	2.15	1.83	0.38	4.82	1.41e-06	7.54e-06
50779	Rgs6	chr12;chr12;chr12;chr12;chr12;chr12;chr12;chr12;chr12;chr12;chr12;chr12;chr12;chr12;chr12;chr12;chr12	82617038;82651809;82985295;83047559;83051279;83052492;83059746;83063422;83065954;83067413;83069495;83070598;83091748;83106758;83116113;83133655;83157921	82617383;82651912;82985394;83047609;83051385;83052543;83059810;83063498;83066035;83067487;83069593;83070659;83091858;83106883;83116299;83133744;83158812	+;+;+;+;+;+;+;+;+;+;+;+;+;+;+;+;+	2626	5	17	8	61	72	33	10	55	33	2.35	1.83	0.46	4.01	5.99e-05	0.000245909
14829	Grpr	chrX;chrX;chrX	163513904;163517071;163548882	163515278;163517422;163549647	-;-;-	2493	3	2	3	16	15	22	2	17	10	2.58	1.83	0.49	3.72	0.00020222	0.00074933
56747	Sez6l	chr5;chr5;chr5;chr5;chr5;chr5;chr5;chr5;chr5;chr5;chr5;chr5;chr5;chr5;chr5;chr5;chr5	112419151;112424623;112425614;112426726;112428376;112436283;112438402;112440814;112461147;112462855;112464573;112465946;112471597;112472731;112473418;112475029;112576772	112422038;112424725;112425725;112426758;112428570;112436474;112438596;112441010;112461285;112463049;112464739;112466111;112471782;112472923;112473551;112475586;112577198	-;-;-;-;-;-;-;-;-;-;-;-;-;-;-;-;-	6080	3676	3945	3795	11645	12916	16742	3805	13767	8787	1.85	1.82	0.15	12.23	2.18e-34	8.69e-33
243900	4930432E11Rik	chr7;chr7;chr7;chr7;chr7;chr7;chr7;chr7;chr7;chr7	29556313;29558523;29559795;29560495;29573922;29574484;29575954;29577248;29578175;29580385	29556492;29558645;29559962;29563364;29574187;29575728;29577106;29578114;29580015;29582198	+;+;+;+;+;+;+;+;+;+	10527	3	4	2	15	14	43	3	24	13	2.64	1.81	0.51	3.53	0.00040793	0.00141861
13388	Dll1	chr17;chr17;chr17;chr17;chr17;chr17;chr17;chr17;chr17;chr17;chr17	15367354;15368134;15368367;15370207;15370531;15370823;15371606;15373437;15373890;15374666;15375187	15368035;15368251;15369165;15370423;15370700;15370953;15371666;15373694;15373950;15374959;15375823	-;-;-;-;-;-;-;-;-;-;-	3428	3433	3793	3669	13523	15149	10334	3631	13002	8317	1.84	1.8	0.15	11.76	6.23e-32	2.24e-30
23966	Tenm4	chr7;chr7;chr7;chr7;chr7;chr7;chr7;chr7;chr7;chr7;chr7;chr7;chr7;chr7;chr7;chr7;chr7;chr7;chr7;chr7;chr7;chr7;chr7;chr7;chr7;chr7;chr7;chr7;chr7;chr7;chr7;chr7;chr7	96210637;96355356;96436760;96550012;96553478;96694770;96702642;96703926;96729349;96735685;96737351;96772004;96773975;96777819;96797320;96805105;96811833;96823730;96837276;96842926;96845697;96847996;96852333;96854717;96863450;96867950;96873654;96885317;96888674;96892859;96894653;96902845;96905833	96210770;96355411;96436858;96550299;96553747;96695025;96702740;96704161;96729525;96735899;96737561;96772105;96774169;96778019;96797505;96805131;96811979;96823946;96837395;96843187;96845964;96848139;96852582;96854737;96863682;96868104;96874531;96885489;96888909;96893155;96896267;96902987;96908554	+;+;+;+;+;+;+;+;+;+;+;+;+;+;+;+;+;+;+;+;+;+;+;+;+;+;+;+;+;+;+;+;+	10633	42	55	55	192	179	189	50	186	119	1.87	1.8	0.21	8.46	2.58e-17	4.18e-16
58807	Slco1c1	chr6;chr6;chr6;chr6;chr6;chr6;chr6;chr6;chr6;chr6;chr6;chr6;chr6;chr6;chr6	141524386;141531454;141532642;141539180;141540050;141542092;141544733;141546677;141547770;141554992;141559741;141563026;141564515;141567454;141569306	141524742;141531606;141532783;141539312;141540183;141542238;141544831;141546922;141547934;141555187;141559906;141563210;141564579;141567571;141570177	+;+;+;+;+;+;+;+;+;+;+;+;+;+;+	3178	3	8	4	24	21	47	5	30	18	2.37	1.8	0.49	3.7	0.000215497	0.000792591
241327	Olfml2a	chr2;chr2;chr2;chr2;chr2;chr2;chr2;chr2	38931980;38941516;38947216;38948920;38951141;38954495;38957686;38959715	38932181;38941779;38947323;38949129;38951414;38954788;38957871;38960585	+;+;+;+;+;+;+;+	2409	1	0	2	11	15	12	1	12	7	2.7	1.8	0.52	3.44	0.000580419	0.00195657
12337	Capn5	chr7;chr7;chr7;chr7;chr7;chr7;chr7;chr7;chr7;chr7;chr7;chr7;chr7	98121565;98125242;98125829;98126246;98128473;98129244;98131191;98131676;98132833;98135760;98151812;98161916;98178044	98124055;98125378;98125944;98126442;98128595;98129439;98131268;98131869;98133025;98135968;98151943;98162110;98178193	-;-;-;-;-;-;-;-;-;-;-;-;-	4411	83	67	53	315	284	181	67	260	164	1.94	1.79	0.29	6.24	4.37e-10	3.63e-09
30937	Lmcd1	chr6;chr6;chr6;chr6;chr6;chr6	112273758;112305049;112310486;112315576;112328663;112329808	112273972;112305137;112310741;112315911;112328878;112330423	+;+;+;+;+;+	1728	109	100	100	319	308	530	103	385	244	1.89	1.78	0.26	6.88	6.05e-12	6.17e-11
327954	Dnah2	chr11;chr11;chr11;chr11;chr11;chr11;chr11;chr11;chr11;chr11;chr11;chr11;chr11;chr11;chr11;chr11;chr11;chr11;chr11;chr11;chr11;chr11;chr11;chr11;chr11;chr11;chr11;chr11;chr11;chr11;chr11;chr11;chr11;chr11;chr11;chr11;chr11;chr11;chr11;chr11;chr11;chr11;chr11;chr11;chr11;chr11;chr11;chr11;chr11;chr11;chr11;chr11;chr11;chr11;chr11;chr11;chr11;chr11;chr11;chr11;chr11;chr11;chr11;chr11;chr11;chr11;chr…	69420809;69421270;69421562;69421730;69422519;69422756;69422981;69423507;69423864;69429302;69430474;69430750;69431059;69432854;69435204;69435554;69435833;69436138;69436484;69436781;69436922;69437171;69437797;69446279;69446575;69447796;69448114;69448392;69450999;69451222;69452407;69452818;69453161;69453776;69454062;69454328;69455791;69457341;69457986;69458360;69458866;69459148;69463316;69463563;694…	69421147;69421420;69421636;69421906;69422633;69422907;69423209;69423691;69424055;69429492;69430657;69430898;69431245;69432980;69435403;69435698;69435966;69436286;69436634;69436847;69437070;69437296;69437961;69446395;69446744;69447937;69448230;69448602;69451138;69451354;69452546;69452978;69453328;69453925;69454192;69454413;69455979;69457445;69458210;69458558;69458957;69459300;69463474;69463700;694…	-;-;-;-;-;-;-;-;-;-;-;-;-;-;-;-;-;-;-;-;-;-;-;-;-;-;-;-;-;-;-;-;-;-;-;-;-;-;-;-;-;-;-;-;-;-;-;-;-;-;-;-;-;-;-;-;-;-;-;-;-;-;-;-;-;-;-;-;-;-;-;-;-;-;-;-;-;-;-;-;-;-;-;-;-;-	13704	43	28	36	127	158	120	35	135	85	1.92	1.78	0.27	6.54	6.29e-11	5.77e-10
71363	Krtap7-1	chr16	89507703	89508323	-	621	5	6	1	26	25	21	4	24	14	2.32	1.78	0.49	3.65	0.000259377	0.000938073
20203	S100b	chr10;chr10;chr10	76253836;76257027;76259928	76253958;76257172;76261319	+;+;+	1661	1219	1153	1327	4112	4029	4626	1233	4255	2744	1.79	1.77	0.1	17.41	6.39e-68	7.61e-66
320312	A430035B10Rik	chr6;chr6	8507059;8508979	8508811;8509161	-;-	1936	77	52	59	184	239	271	62	231	147	1.88	1.77	0.25	6.97	3.13e-12	3.28e-11
18823	Plp1	chrX;chrX;chrX;chrX;chrX;chrX;chrX	136822836;136831071;136831953;136833268;136834155;136835099;136836040	136822917;136831257;136832214;136833436;136834228;136835164;136837743	+;+;+;+;+;+;+	2544	566	520	514	2381	2464	1134	533	1993	1263	1.9	1.77	0.27	6.54	6.23e-11	5.72e-10
54613	St3gal6	chr16;chr16;chr16;chr16;chr16;chr16;chr16;chr16;chr16;chr16;chr16	58470541;58472311;58473409;58473654;58475850;58484763;58486395;58488904;58493680;58507448;58523076	58470727;58472463;58473546;58473840;58475945;58484826;58486498;58488981;58493861;58507614;58523312	-;-;-;-;-;-;-;-;-;-;-	1593	94	99	94	281	259	597	95	379	237	1.98	1.77	0.33	5.4	6.81e-08	4.38e-07
16512	Kcnh3	chr15;chr15;chr15;chr15;chr15;chr15;chr15;chr15;chr15;chr15;chr15;chr15;chr15;chr15;chr15	99224976;99226308;99226981;99227909;99228473;99229059;99229306;99232693;99233249;99233867;99238075;99239595;99240887;99241750;99241920	99225051;99226541;99227115;99228042;99228716;99229216;99229513;99233004;99233448;99234116;99238292;99239926;99240993;99241826;99242817	+;+;+;+;+;+;+;+;+;+;+;+;+;+;+	3583	11	8	3	50	42	25	7	39	23	2.32	1.77	0.47	3.78	0.000155688	0.000591523
100504500	NA	chr13;chr13	106833714;106836212	106834612;106836309	-;-	997	3	6	7	14	32	58	5	34	20	2.54	1.77	0.5	3.56	0.000376878	0.00132166
227325	Dner	chr1;chr1;chr1;chr1;chr1;chr1;chr1;chr1;chr1;chr1;chr1;chr1;chr1	84369839;84383785;84395615;84405939;84418649;84445395;84476345;84494731;84534852;84580656;84583004;84585313;84695453	84370875;84384031;84395746;84406052;84418771;84445619;84476458;84494884;84534997;84580822;84583098;84585621;84696221	-;-;-;-;-;-;-;-;-;-;-;-;-	3632	5210	4852	5071	16375	16414	18942	5044	17243	11144	1.77	1.76	0.09	19.62	9.71e-86	1.9e-83
319190	Hist2h2be	chr3	96221121	96223738	+	2618	199	197	163	557	651	753	186	653	420	1.81	1.76	0.18	10.03	1.1e-23	2.64e-22
100503871	4833432E10Rik	chr12;chr12;chr12	3803312;3834289;3835025	3806226;3834292;3835436	-;-;-	3331	67	75	62	229	213	296	68	246	157	1.84	1.76	0.22	7.86	3.72e-15	5.07e-14
331392	Gm5124	chrX;chrX	21360865;21364039	21362250;21364627	+;+	1975	160	133	132	573	587	371	141	510	326	1.85	1.76	0.23	7.69	1.42e-14	1.84e-13
320747	Lingo4	chr3;chr3	94399219;94401822	94399481;94404501	+;+	2943	139	102	106	348	363	574	115	428	272	1.89	1.76	0.26	6.82	9.24e-12	9.26e-11
272465	Tmem255b	chr8;chr8;chr8;chr8;chr8;chr8;chr8;chr8;chr8	13435459;13441138;13443987;13451026;13454161;13455129;13455913;13456951;13461205	13435667;13441280;13444049;13451115;13454241;13455214;13456072;13457094;13461452	+;+;+;+;+;+;+;+;+	1224	80	91	85	332	396	218	85	315	200	1.88	1.76	0.26	6.71	1.93e-11	1.87e-10
635169	CK137956	chr4;chr4;chr4;chr4;chr4;chr4;chr4	127927592;127935807;127940035;127945184;127946648;127950946;127970521	127928078;127936003;127940112;127945359;127946908;127951634;127970841	-;-;-;-;-;-;-	2209	22	26	28	111	110	74	25	98	62	1.93	1.76	0.31	5.75	8.91e-09	6.39e-08
67503	1700001G17Rik	chr1	33669824	33670712	+	889	17	25	22	77	96	74	21	82	52	1.92	1.76	0.31	5.66	1.51e-08	1.06e-07
74199	Vit	chr17;chr17;chr17;chr17;chr17;chr17;chr17;chr17;chr17;chr17;chr17;chr17;chr17;chr17	78508063;78534615;78546379;78566015;78574085;78579354;78586658;78599824;78601844;78605421;78619557;78622641;78624726;78626745	78508325;78534684;78546444;78566171;78574218;78579431;78586843;78599868;78601906;78605568;78619660;78622867;78625239;78627409	+;+;+;+;+;+;+;+;+;+;+;+;+;+	2720	22	21	19	92	82	63	20	79	50	1.93	1.75	0.31	5.56	2.71e-08	1.84e-07
100504545	NA	chr2;chr2	105671108;105674297	105673974;105674448	-;-	3019	11	11	18	52	58	50	13	53	33	1.95	1.75	0.36	4.87	1.11e-06	6.04e-06
26927	Foxl2	chr9	98955607	98958126	+	2520	15	17	15	76	78	41	15	65	40	2.04	1.75	0.38	4.63	3.6e-06	1.81e-05
226781	Slc30a10	chr1;chr1;chr1;chr1	185454848;185456352;185462687;185464077	185455679;185456429;185462926;185468762	+;+;+;+	5836	58	60	48	441	428	53	55	307	182	2.46	1.75	0.48	3.68	0.000234168	0.000856167
19259	Ptpn5	chr7;chr7;chr7;chr7;chr7;chr7;chr7;chr7;chr7;chr7;chr7;chr7;chr7;chr7;chr7	47077798;47079246;47079447;47081863;47082761;47083086;47086041;47088490;47089777;47090421;47090727;47091377;47112721;47132278;47133256	47078918;47079359;47079607;47081973;47082898;47083165;47086125;47088679;47090018;47090504;47090834;47091570;47112797;47132598;47133684	-;-;-;-;-;-;-;-;-;-;-;-;-;-;-	3455	283	232	259	645	926	1183	258	918	588	1.83	1.74	0.23	7.39	1.43e-13	1.68e-12
93716	Pcdhga8	chr18;chr18;chr18;chr18	37725706;37825021;37833265;37839903	37728316;37825079;37833353;37841873	+;+;+;+	4730	6	15	8	51	33	50	9	44	27	2.17	1.74	0.42	4.11	4.04e-05	0.000170888
211027	Trav3-4	chr14;chr14	53777071;53777286	53777122;53777576	+;+	343	12	6	16	69	61	31	11	53	32	2.17	1.74	0.44	3.95	7.86e-05	0.000316597
104099	Itga9	chr9;chr9;chr9;chr9;chr9;chr9;chr9;chr9;chr9;chr9;chr9;chr9;chr9;chr9;chr9;chr9;chr9;chr9;chr9;chr9;chr9;chr9;chr9;chr9;chr9;chr9;chr9;chr9;chr9	118606709;118626448;118628139;118636503;118652497;118658466;118661348;118663870;118668612;118671699;118672810;118680936;118681735;118689270;118698314;118711692;118769092;118784102;118807165;118832734;118834296;118841093;118843489;118850699;118869291;118871821;118877122;118887764;118897234	118607115;118626575;118628245;118636626;118652564;118658595;118661433;118663938;118668749;118671804;118672904;118681026;118681780;118689424;118698474;118711781;118769241;118784178;118807315;118832820;118834375;118841182;118843597;118850806;118869416;118871940;118877223;118887883;118901003	+;+;+;+;+;+;+;+;+;+;+;+;+;+;+;+;+;+;+;+;+;+;+;+;+;+;+;+;+	7091	337	353	329	1143	1099	1169	339	1137	738	1.74	1.73	0.1	18.09	3.99e-73	5.85e-71
195434	Utp14b	chr1;chr1;chr1;chr1;chr1	78657825;78658440;78660326;78663141;78664326	78658103;78658660;78660390;78663280;78667601	+;+;+;+;+	3981	341	309	389	1068	1064	1433	346	1188	767	1.78	1.73	0.17	9.91	3.85e-23	8.95e-22
100628579	NA	chr7	130834437	130834523	+	87	1404	2110	2569	8319	6723	6311	2027	7117	4573	1.81	1.73	0.22	7.78	7.34e-15	9.74e-14
109202	A930024E05Rik	chr5;chr5;chr5	122989354;122994363;122997358	122990091;122994532;122998345	+;+;+	1896	228	228	214	629	618	1188	223	811	518	1.86	1.73	0.27	6.42	1.4e-10	1.24e-09
104009	Qsox1	chr1;chr1;chr1;chr1;chr1;chr1;chr1;chr1;chr1;chr1;chr1;chr1	155778155;155781275;155782525;155783403;155786794;155789298;155790981;155792194;155794546;155795351;155803697;155812526	155779938;155781454;155782672;155783525;155786923;155789432;155791126;155792284;155794648;155795396;155803797;155812899	-;-;-;-;-;-;-;-;-;-;-;-	3361	915	892	897	2835	2881	3276	901	2997	1949	1.73	1.72	0.09	18.33	4.49e-75	7.26e-73
100503099	Gm19554	chr12;chr12	105899841;105900176	105899941;105902150	+;+	2076	195	193	225	747	679	631	204	685	445	1.74	1.72	0.14	12.26	1.55e-34	6.19e-33
233781	Xylt1	chr7;chr7;chr7;chr7;chr7;chr7;chr7;chr7;chr7;chr7;chr7;chr7	117380979;117475492;117548584;117591874;117593537;117621920;117634600;117637595;117643478;117650614;117656412;117667300	117381520;117475530;117549097;117592046;117593739;117622000;117634816;117637771;117643740;117650809;117656745;117667630	+;+;+;+;+;+;+;+;+;+;+;+	3070	1174	1079	1355	3317	3296	6209	1202	4274	2738	1.83	1.72	0.25	6.84	7.78e-12	7.86e-11
242800	Ttc34	chr4;chr4;chr4;chr4;chr4;chr4;chr4	154856200;154857961;154859310;154860561;154861162;154862094;154865256	154856443;154858186;154859514;154860727;154861432;154862308;154867127	+;+;+;+;+;+;+	3200	4	3	1	18	18	15	2	17	10	2.58	1.72	0.5	3.45	0.000568381	0.00191885
59036	Dact1	chr12;chr12;chr12;chr12	71309884;71312686;71313785;71317060	71310307;71312818;71313940;71320107	+;+;+;+	3761	155	153	145	403	440	782	151	541	346	1.83	1.71	0.27	6.26	3.83e-10	3.2e-09
140493	Kcnn3	chr3;chr3;chr3;chr3;chr3;chr3;chr3;chr3	89520164;89564859;89609318;89645442;89652018;89661121;89662714;89667085	89521404;89564954;89609736;89645583;89652128;89661248;89662783;89672494	+;+;+;+;+;+;+;+	7617	70	79	102	383	369	186	83	312	198	1.9	1.71	0.31	5.48	4.25e-08	2.81e-07
625514	Gm6594	chr17	82539258	82539545	+	288	4	1	1	10	16	28	2	18	10	2.66	1.71	0.52	3.28	0.00105462	0.0033584
260315	Nav3	chr10;chr10;chr10;chr10;chr10;chr10;chr10;chr10;chr10;chr10;chr10;chr10;chr10;chr10;chr10;chr10;chr10;chr10;chr10;chr10;chr10;chr10;chr10;chr10;chr10;chr10;chr10;chr10;chr10;chr10;chr10;chr10;chr10;chr10;chr10;chr10;chr10;chr10;chr10	109683439;109688786;109692044;109693040;109694018;109696188;109703305;109704770;109705572;109707860;109714233;109716520;109718194;109719066;109719957;109727831;109736919;109742601;109747194;109751432;109754950;109758889;109760487;109764518;109766929;109769162;109770192;109816254;109823236;109824573;109841703;109852505;109863752;109866931;109880535;109883614;109903062;109903746;109999977	109684239;109688989;109692162;109693236;109694089;109696342;109703540;109704938;109705667;109707957;109714407;109716673;109718366;109719086;109720078;109727942;109737002;109742678;109747217;109751484;109755138;109759049;109760528;109765006;109767637;109769438;109770324;109816373;109823619;109824681;109841818;109853534;109863891;109866999;109880718;109883686;109903114;109903863;110000219	-;-;-;-;-;-;-;-;-;-;-;-;-;-;-;-;-;-;-;-;-;-;-;-;-;-;-;-;-;-;-;-;-;-;-;-;-;-;-	7782	976	973	1074	2880	2854	4572	1007	3435	2222	1.77	1.7	0.2	8.48	2.31e-17	3.75e-16
12263	C2	chr17;chr17;chr17;chr17;chr17;chr17;chr17;chr17;chr17;chr17;chr17;chr17;chr17;chr17;chr17;chr17;chr17;chr17	34862602;34863179;34863345;34863624;34863863;34864045;34864308;34864512;34864729;34866518;34872367;34873462;34875888;34876154;34876334;34879882;34881572;34881950	34863031;34863228;34863474;34863715;34863939;34864210;34864425;34864606;34864869;34866607;34872507;34873600;34876021;34876255;34876510;34880067;34881796;34882100	-;-;-;-;-;-;-;-;-;-;-;-;-;-;-;-;-;-	2644	31	30	29	69	96	219	30	128	79	2.06	1.7	0.41	4.15	3.25e-05	0.000139913
319562	9630028B13Rik	chr1;chr1	185429357;185441666	185432608;185441819	-;-	3406	31	34	37	195	187	58	34	146	90	2.07	1.7	0.41	4.13	3.56e-05	0.000152253
240873	Tnfsf18	chr1;chr1;chr1	161494657;161500471;161503452	161494847;161500504;161505290	+;+;+	2064	7	6	4	27	18	41	5	28	17	2.27	1.7	0.47	3.63	0.000278717	0.00100252
17912	Myo1b	chr1;chr1;chr1;chr1;chr1;chr1;chr1;chr1;chr1;chr1;chr1;chr1;chr1;chr1;chr1;chr1;chr1;chr1;chr1;chr1;chr1;chr1;chr1;chr1;chr1;chr1;chr1;chr1;chr1;chr1;chr1	51749765;51755643;51757105;51757876;51760295;51762492;51763890;51766822;51768650;51769004;51770786;51773233;51774312;51776204;51778321;51779561;51781970;51784437;51793640;51794312;51796999;51797388;51799532;51801184;51813003;51820141;51824097;51834449;51863319;51883083;51915761	51751296;51755770;51757257;51758008;51760401;51762626;51763964;51766908;51768736;51769090;51770854;51773382;51774405;51776404;51778547;51779761;51782032;51784541;51793705;51794398;51797117;51797535;51799635;51801282;51813066;51820187;51824201;51834543;51863434;51883226;51915974	-;-;-;-;-;-;-;-;-;-;-;-;-;-;-;-;-;-;-;-;-;-;-;-;-;-;-;-;-;-;-	5042	1677	1806	1774	4910	5667	6731	1752	5769	3761	1.72	1.69	0.14	12.49	8.52e-36	3.66e-34
100038739	Gm10615	chr9	110117703	110120335	+	2633	45	44	44	149	125	189	44	154	99	1.78	1.69	0.26	6.52	6.92e-11	6.32e-10
16431	Itm2a	chrX;chrX;chrX;chrX;chrX;chrX	107397195;107398096;107398771;107399096;107399567;107403106	107397979;107398246;107398881;107399293;107399698;107403360	-;-;-;-;-;-	1632	146	148	161	422	406	774	151	534	343	1.82	1.68	0.28	6.11	9.95e-10	7.93e-09
211798	Mfsd9	chr1;chr1;chr1;chr1;chr1;chr1	40772040;40781381;40784377;40786167;40787530;40790485	40774546;40781590;40784506;40786210;40787617;40790657	-;-;-;-;-;-	3152	17	29	30	95	105	76	25	92	59	1.84	1.68	0.33	5.15	2.54e-07	1.51e-06
58804	Cdc42ep5	chr7;chr7;chr7	4151260;4164093;4164459	4151787;4164187;4164702	-;-;-	867	1	7	3	16	32	22	3	23	14	2.58	1.68	0.51	3.31	0.000921594	0.00296702
242523	Dmrta1	chr4;chr4	89688198;89691436	89688939;89694766	+;+	4073	15	28	21	99	110	49	21	86	54	1.98	1.67	0.4	4.22	2.41e-05	0.000105432
100526540	Mir3093	chr3	88215171	88215257	+	87	2	6	7	20	30	25	5	25	15	2.12	1.67	0.47	3.52	0.00042471	0.0014689
16565	Kif21b	chr1;chr1;chr1;chr1;chr1;chr1;chr1;chr1;chr1;chr1;chr1;chr1;chr1;chr1;chr1;chr1;chr1;chr1;chr1;chr1;chr1;chr1;chr1;chr1;chr1;chr1;chr1;chr1;chr1;chr1;chr1;chr1;chr1;chr1;chr1	136131401;136144599;136145130;136147498;136147734;136148207;136148626;136149261;136151131;136152043;136152197;136152758;136153193;136154104;136156097;136157463;136158281;136159244;136159638;136160013;136160304;136161406;136161729;136161964;136162787;136163073;136165018;136167162;136169187;136169989;136171142;136171588;136172159;136172803;136174037	136131762;136144821;136145312;136147647;136147868;136148377;136148741;136149456;136151320;136152106;136152415;136152839;136153310;136154295;136156296;136157570;136158349;136159476;136159785;136160207;136160405;136161571;136161780;136162021;136162992;136163150;136165131;136167200;136169323;136170169;136171306;136171705;136172329;136173002;136178014	+;+;+;+;+;+;+;+;+;+;+;+;+;+;+;+;+;+;+;+;+;+;+;+;+;+;+;+;+;+;+;+;+;+;+	9119	5410	5497	5613	17973	18207	16463	5506	17547	11527	1.67	1.66	0.07	24.26	5.5e-130	2.42e-127
102436	Lars2	chr9;chr9;chr9;chr9;chr9;chr9;chr9;chr9;chr9;chr9;chr9;chr9;chr9;chr9;chr9;chr9;chr9;chr9;chr9;chr9;chr9	123366940;123371855;123377701;123392783;123394951;123409614;123411873;123418179;123418635;123427447;123431886;123436117;123438135;123441464;123452745;123453211;123454710;123454960;123455893;123459492;123461499	123367107;123372103;123377829;123392874;123395011;123409703;123412016;123418286;123418794;123427551;123432001;123436400;123438233;123441601;123452845;123453393;123454879;123455037;123456004;123459619;123462664	+;+;+;+;+;+;+;+;+;+;+;+;+;+;+;+;+;+;+;+;+	3881	10638	11311	12627	42495	31686	36873	11525	37018	24272	1.68	1.66	0.13	12.26	1.45e-34	5.83e-33
18784	Pla2g5	chr4;chr4;chr4;chr4;chr4;chr4	138799247;138801352;138804507;138806185;138819000;138863170	138800661;138801458;138804651;138806234;138819257;138863469	-;-;-;-;-;-	2275	24	43	31	106	112	123	32	113	73	1.79	1.66	0.29	5.8	6.62e-09	4.81e-08
17203	Mc5r	chr18;chr18	68337603;68338673	68337725;68339711	+;+	1162	16	11	15	52	53	48	14	51	32	1.79	1.66	0.34	4.81	1.54e-06	8.2e-06
381813	Prmt8	chr6;chr6;chr6;chr6;chr6;chr6;chr6;chr6;chr6;chr6	127689009;127690610;127697685;127703877;127711142;127711782;127726525;127729410;127732635;127768673	127689908;127690731;127697835;127703992;127711229;127711924;127726588;127729565;127732820;127769159	-;-;-;-;-;-;-;-;-;-	2413	30	40	37	234	237	42	35	171	103	2.26	1.66	0.46	3.59	0.000336767	0.00119182
381157	Greb1l	chr18;chr18;chr18;chr18;chr18;chr18;chr18;chr18;chr18;chr18;chr18;chr18;chr18;chr18;chr18;chr18;chr18;chr18;chr18;chr18;chr18;chr18;chr18;chr18;chr18;chr18;chr18;chr18;chr18;chr18;chr18;chr18;chr18	10325179;10449930;10458222;10458578;10469342;10474219;10476666;10498951;10499884;10500941;10503158;10509083;10510628;10511329;10515194;10522088;10523207;10529576;10532795;10537064;10538132;10541643;10542343;10544447;10544869;10547010;10547281;10553703;10554824;10555886;10557240;10558786;10560320	10325289;10450036;10458381;10458775;10469518;10474395;10476788;10499067;10500003;10501078;10503343;10509409;10510756;10511463;10515391;10522268;10523399;10529706;10533134;10537179;10538376;10542190;10542445;10544602;10545008;10547171;10547485;10553868;10555051;10556027;10557440;10558924;10562941	+;+;+;+;+;+;+;+;+;+;+;+;+;+;+;+;+;+;+;+;+;+;+;+;+;+;+;+;+;+;+;+;+	8421	3	0	0	13	18	13	1	14	8	2.91	1.66	0.53	3.15	0.00162993	0.0049514
226744	Cnst	chr1;chr1;chr1;chr1;chr1;chr1;chr1;chr1;chr1;chr1;chr1	179546529;179579338;179592685;179601702;179604519;179604953;179606248;179606437;179609786;179622767;179624999	179546616;179579768;179592866;179601732;179604605;179605067;179606269;179606533;179610666;179622902;179627473	+;+;+;+;+;+;+;+;+;+;+	4545	1137	1140	1103	3415	3610	3661	1126	3562	2344	1.66	1.65	0.07	23.71	2.61e-124	9.84e-122
14373	G0s2	chr1;chr1	193272160;193272989	193272802;193273188	-;-	843	467	516	510	1424	1354	2110	497	1629	1064	1.71	1.65	0.19	8.49	2e-17	3.27e-16
110862	Kcnq3	chr15;chr15;chr15;chr15;chr15;chr15;chr15;chr15;chr15;chr15;chr15;chr15;chr15;chr15;chr15	65994915;65997701;66000017;66002195;66004722;66005772;66016449;66020287;66021741;66023647;66025114;66028625;66030519;66031380;66285836	65995905;65997785;66000115;66002326;66004824;66005974;66016475;66020381;66021836;66023757;66025269;66028797;66030645;66031470;66286224	-;-;-;-;-;-;-;-;-;-;-;-;-;-;-	2878	36	44	40	129	106	184	40	139	90	1.77	1.65	0.3	5.55	2.93e-08	1.98e-07
497097	Xkr4	chr1;chr1;chr1	3214482;3421702;3670552	3216968;3421901;3671498	-;-;-	3634	13	28	21	79	84	63	20	75	48	1.86	1.65	0.35	4.67	2.95e-06	1.5e-05
69386	Hist1h4h	chr13	23531044	23531522	+	479	22	20	19	78	74	61	20	71	46	1.78	1.64	0.31	5.33	9.86e-08	6.22e-07
100037260	9430060I03Rik	chr1;chr1	92933526;92950480	92935103;92950590	-;-	1689	9	3	5	39	18	28	5	28	17	2.27	1.64	0.48	3.43	0.000608652	0.00204304
15227	Foxf1	chr8;chr8	121084474;121086719	121085374;121086879	+;+	1062	3	5	4	15	33	16	4	21	13	2.14	1.64	0.49	3.33	0.000859449	0.00278621
353342	Peg13	chr15	72805604	72810324	-	4721	647	702	697	2253	2377	1830	682	2153	1418	1.66	1.63	0.13	12.36	4.24e-35	1.76e-33
224109	Nrros	chr16;chr16;chr16;chr16	32142825;32147553;32162238;32165380	32145005;32147673;32163397;32165476	-;-;-;-	3559	63	53	52	188	168	189	56	181	119	1.67	1.63	0.21	7.83	4.78e-15	6.46e-14
239731	Rimbp3	chr16	17208135	17213982	+	5848	83	134	106	320	380	354	107	351	229	1.7	1.63	0.22	7.51	6.03e-14	7.35e-13
72813	2810454H06Rik	chr6	134897961	134900785	+	2825	35	36	34	117	119	109	35	115	75	1.69	1.63	0.24	6.82	9.34e-12	9.36e-11
15398	Hoxa13	chr6;chr6	52258853;52259864	52259148;52260880	-;-	1313	1	0	0	23	20	3	0	15	8	4	1.63	0.52	3.15	0.00161626	0.00491742
258383	Olfr1347	chr7	6487913	6488872	-	960	1	0	0	11	8	7	0	8	5	3.17	1.63	0.52	3.11	0.00186901	0.00560456
93886	Pcdhb15	chr18	37473546	37476340	+	2795	73	100	61	233	226	318	78	259	168	1.72	1.62	0.26	6.14	8.03e-10	6.47e-09
244667	Disc1	chr8;chr8;chr8;chr8;chr8;chr8;chr8;chr8;chr8;chr8;chr8;chr8;chr8	125054195;125087454;125090373;125124493;125132063;125135274;125148412;125155008;125164993;125218097;125232784;125250948;125261015	125054284;125088448;125090442;125124640;125132183;125135509;125148466;125155110;125165181;125218157;125233057;125251065;125261151	+;+;+;+;+;+;+;+;+;+;+;+;+	2597	197	186	197	467	491	1045	193	667	430	1.78	1.62	0.31	5.28	1.3e-07	8.1e-07
100039957	Gm2518	chr19	8774485	8776962	+	2478	8	6	12	29	38	37	8	34	22	1.96	1.62	0.41	3.91	9.15e-05	0.000364327
100503685	Gm15567	chr7;chr7	27249263;27257832	27251291;27257935	-;-	2133	2	1	3	15	18	9	2	14	8	2.32	1.62	0.52	3.13	0.00173763	0.00524037
22283	Ush2a	chr1;chr1;chr1;chr1;chr1;chr1;chr1;chr1;chr1;chr1;chr1;chr1;chr1;chr1;chr1;chr1;chr1;chr1;chr1;chr1;chr1;chr1;chr1;chr1;chr1;chr1;chr1;chr1;chr1;chr1;chr1;chr1;chr1;chr1;chr1;chr1;chr1;chr1;chr1;chr1;chr1;chr1;chr1;chr1;chr1;chr1;chr1;chr1;chr1;chr1;chr1;chr1;chr1;chr1;chr1;chr1;chr1;chr1;chr1;chr1;chr1;chr1;chr1;chr1;chr1;chr1;chr1;chr1;chr1;chr1;chr1	188262838;188266971;188318961;188351037;188356689;188357856;188358493;188359815;188378916;188381417;188395755;188399741;188415678;188430707;188436812;188443014;188444443;188446697;188451734;188466119;188523328;188531659;188533139;188536309;188537698;188542603;188549835;188550165;188553099;188576178;188578365;188626577;188628543;188633581;188648274;188654560;188678250;188714304;188715041;188728111…	188263509;188267136;188319093;188351100;188356983;188358040;188358714;188359908;188379111;188381547;188395950;188400382;188415861;188430870;188436970;188443508;188444703;188446866;188451878;188466340;188523458;188531785;188533240;188536488;188537828;188542876;188550038;188550245;188553290;188576291;188578526;188626736;188628714;188633728;188648425;188654722;188678429;188714454;188715183;188728739…	+;+;+;+;+;+;+;+;+;+;+;+;+;+;+;+;+;+;+;+;+;+;+;+;+;+;+;+;+;+;+;+;+;+;+;+;+;+;+;+;+;+;+;+;+;+;+;+;+;+;+;+;+;+;+;+;+;+;+;+;+;+;+;+;+;+;+;+;+;+;+	15891	0	1	0	5	10	14	0	9	5	3.32	1.62	0.52	3.09	0.00197862	0.00590489
16001	Igf1r	chr7;chr7;chr7;chr7;chr7;chr7;chr7;chr7;chr7;chr7;chr7;chr7;chr7;chr7;chr7;chr7;chr7;chr7;chr7;chr7;chr7	67952257;68003810;68164993;68169897;68173231;68183344;68184731;68186990;68189573;68189946;68193347;68194969;68195590;68201244;68201902;68207251;68207763;68211994;68214919;68218402;68226020	67952952;68004355;68165305;68170048;68173375;68183558;68184857;68187228;68189740;68190150;68193630;68195105;68195749;68201346;68201972;68207480;68207873;68212156;68215048;68218536;68233667	+;+;+;+;+;+;+;+;+;+;+;+;+;+;+;+;+;+;+;+;+	11978	940	1022	1065	2992	3039	3272	1009	3101	2055	1.62	1.61	0.09	18	1.85e-72	2.64e-70
329942	Csmd2	chr4;chr4;chr4;chr4;chr4;chr4;chr4;chr4;chr4;chr4;chr4;chr4;chr4;chr4;chr4;chr4;chr4;chr4;chr4;chr4;chr4;chr4;chr4;chr4;chr4;chr4;chr4;chr4;chr4;chr4;chr4;chr4;chr4;chr4;chr4;chr4;chr4;chr4;chr4;chr4;chr4;chr4;chr4;chr4;chr4;chr4;chr4;chr4;chr4;chr4;chr4;chr4;chr4;chr4;chr4;chr4;chr4;chr4;chr4;chr4;chr4;chr4;chr4;chr4;chr4;chr4;chr4;chr4;chr4;chr4;chr4	127988050;128058962;128113651;128197202;128209717;128277151;128291379;128296395;128297186;128306363;128321248;128322019;128338515;128368884;128372481;128381853;128382929;128383803;128384185;128393490;128394902;128400301;128412695;128414199;128419472;128442698;128449087;128452411;128456741;128462693;128463732;128466387;128472726;128473931;128474798;128475717;128477358;128480107;128480770;128483360…	127988271;128059178;128113763;128197396;128209924;128277263;128291456;128296482;128297310;128306484;128321351;128322131;128338697;128369210;128372675;128381991;128383116;128383991;128384301;128393705;128395090;128400470;128412851;128414390;128419598;128442900;128449278;128452549;128456928;128462887;128463848;128466500;128472821;128474134;128474922;128475813;128477462;128480225;128480839;128483476…	+;+;+;+;+;+;+;+;+;+;+;+;+;+;+;+;+;+;+;+;+;+;+;+;+;+;+;+;+;+;+;+;+;+;+;+;+;+;+;+;+;+;+;+;+;+;+;+;+;+;+;+;+;+;+;+;+;+;+;+;+;+;+;+;+;+;+;+;+;+;+	13731	1237	1295	1316	4224	4174	3498	1282	3965	2624	1.63	1.61	0.11	15.13	1.08e-51	8.01e-50
226564	Fmo4	chr1;chr1;chr1;chr1;chr1;chr1;chr1;chr1;chr1	162793883;162795052;162798799;162803573;162805154;162807521;162808261;162809790;162812529	162794393;162795121;162799151;162803769;162805296;162807683;162808449;162809929;162812549	-;-;-;-;-;-;-;-;-	1787	4	4	4	24	24	12	4	20	12	2.07	1.61	0.49	3.32	0.000906177	0.00292273
16815	Lbx2	chr6;chr6	83086365;83087683	83086622;83088241	+;+	817	0	1	1	7	12	10	0	9	5	3.32	1.61	0.53	3.05	0.00226799	0.0066733
69368	Wdfy1	chr1;chr1;chr1;chr1;chr1;chr1;chr1;chr1;chr1;chr1;chr1;chr1	79702262;79706244;79707452;79709093;79713858;79714874;79724645;79726403;79729656;79733800;79740062;79761564	79705570;79706352;79707582;79709194;79713963;79715000;79724757;79726716;79729710;79733873;79740129;79761769	-;-;-;-;-;-;-;-;-;-;-;-	4714	800	759	762	2594	2529	2025	773	2382	1578	1.62	1.6	0.13	12.54	4.65e-36	2.02e-34
209268	Igsf1	chrX;chrX;chrX;chrX;chrX;chrX;chrX;chrX;chrX;chrX;chrX;chrX;chrX;chrX;chrX;chrX;chrX;chrX;chrX;chrX;chrX	49782536;49783100;49783612;49784022;49784506;49784972;49785988;49786349;49786859;49787358;49788033;49788148;49790082;49790515;49791287;49791815;49792967;49794492;49795123;49795279;49797653	49782952;49783223;49783890;49784309;49784793;49785259;49786275;49786552;49787137;49787648;49788065;49788243;49790202;49790766;49791580;49792099;49794191;49794773;49795149;49795407;49797745	-;-;-;-;-;-;-;-;-;-;-;-;-;-;-;-;-;-;-;-;-	5583	3	24	7	108	98	22	11	76	44	2.68	1.6	0.52	3.09	0.00199884	0.00596001
19277	Ptpro	chr6;chr6;chr6;chr6;chr6;chr6;chr6;chr6;chr6;chr6;chr6;chr6;chr6;chr6;chr6;chr6;chr6;chr6;chr6;chr6;chr6;chr6;chr6;chr6;chr6;chr6;chr6;chr6	137252299;137368073;137376977;137378005;137380174;137382569;137386167;137392686;137393518;137394796;137399445;137400627;137410721;137410974;137414218;137416803;137418209;137420324;137426765;137430672;137441053;137442645;137443518;137443895;137449871;137454585;137461653;137462097	137252760;137368346;137377135;137378157;137380647;137382730;137386363;137392806;137393711;137394907;137399596;137400747;137410847;137411113;137414350;137416923;137418277;137420407;137426800;137430753;137441143;137442721;137443652;137444017;137450025;137454720;137461773;137464634	+;+;+;+;+;+;+;+;+;+;+;+;+;+;+;+;+;+;+;+;+;+;+;+;+;+;+;+	6749	1478	1405	1553	4226	4390	4879	1478	4498	2988	1.6	1.59	0.09	17.02	6.23e-65	6.71e-63
93709	Pcdhga1	chr18;chr18;chr18;chr18	37661945;37825021;37833265;37839903	37664365;37825079;37833353;37841870	+;+;+;+	4537	315	289	335	987	959	909	313	951	632	1.6	1.59	0.11	14.26	4.11e-46	2.54e-44
108153	Adamts7	chr9;chr9;chr9;chr9;chr9;chr9;chr9;chr9;chr9;chr9;chr9;chr9;chr9;chr9;chr9;chr9;chr9;chr9;chr9;chr9;chr9;chr9;chr9;chr9	90162978;90171474;90173622;90174472;90177783;90178153;90179323;90180625;90185736;90186460;90186922;90188269;90188659;90189619;90190848;90191365;90191836;90192381;90193025;90195158;90195677;90195931;90197000;90199714	90163314;90171829;90173787;90174650;90177866;90178277;90179472;90180771;90185880;90186552;90187067;90188438;90188792;90189739;90191092;90191500;90191962;90192594;90194269;90195310;90195850;90196077;90197162;90200102	+;+;+;+;+;+;+;+;+;+;+;+;+;+;+;+;+;+;+;+;+;+;+;+	5346	961	997	886	2590	2725	3390	948	2901	1925	1.61	1.59	0.14	11.69	1.47e-31	5.15e-30
14725	Lrp2	chr2;chr2;chr2;chr2;chr2;chr2;chr2;chr2;chr2;chr2;chr2;chr2;chr2;chr2;chr2;chr2;chr2;chr2;chr2;chr2;chr2;chr2;chr2;chr2;chr2;chr2;chr2;chr2;chr2;chr2;chr2;chr2;chr2;chr2;chr2;chr2;chr2;chr2;chr2;chr2;chr2;chr2;chr2;chr2;chr2;chr2;chr2;chr2;chr2;chr2;chr2;chr2;chr2;chr2;chr2;chr2;chr2;chr2;chr2;chr2;chr2;chr2;chr2;chr2;chr2;chr2;chr2;chr2;chr2;chr2;chr2;chr2;chr2;chr2;chr2;chr2;chr2;chr2;chr2	69424335;69425971;69428593;69430263;69431075;69431917;69432183;69433002;69435003;69436568;69437423;69438342;69439772;69441286;69442746;69443680;69448115;69451262;69453792;69454810;69455460;69456823;69458372;69459474;69460341;69461257;69464574;69465589;69466205;69466765;69469373;69472346;69475380;69477010;69478572;69479099;69480016;69481125;69482225;69482697;69482993;69486164;69487823;69489135;694…	69425803;69426042;69428721;69430364;69431204;69432034;69432250;69433092;69435122;69436744;69437643;69438470;69439937;69441429;69442877;69443811;69448243;69451384;69453929;69454926;69455576;69456942;69458500;69459719;69460537;69461434;69464797;69465759;69466357;69467281;69469668;69472547;69475511;69477132;69478697;69479341;69480219;69481414;69482383;69482862;69483913;69486352;69488062;69489348;694…	-;-;-;-;-;-;-;-;-;-;-;-;-;-;-;-;-;-;-;-;-;-;-;-;-;-;-;-;-;-;-;-;-;-;-;-;-;-;-;-;-;-;-;-;-;-;-;-;-;-;-;-;-;-;-;-;-;-;-;-;-;-;-;-;-;-;-;-;-;-;-;-;-;-;-;-;-;-;-	15467	137	174	134	618	501	332	148	483	316	1.7	1.59	0.26	6.14	8.39e-10	6.75e-09
214685	Chadl	chr15;chr15;chr15;chr15;chr15;chr15	81686166;81692108;81692987;81693534;81695850;81697229	81686402;81692306;81693153;81695243;81696024;81697287	-;-;-;-;-;-	2547	620	530	505	2547	2212	903	551	1887	1219	1.77	1.59	0.32	5.02	5.2e-07	2.97e-06
106861	Abhd3	chr18;chr18;chr18;chr18;chr18;chr18;chr18;chr18;chr18	10644411;10647726;10647970;10652188;10658780;10682069;10704548;10706001;10706530	10645235;10647891;10648018;10652361;10658892;10682114;10704730;10706164;10706696	-;-;-;-;-;-;-;-;-	1887	235	174	201	1045	889	292	203	742	473	1.86	1.59	0.37	4.29	1.82e-05	8.11e-05
21677	Tead2	chr7;chr7;chr7;chr7;chr7;chr7;chr7;chr7;chr7;chr7;chr7;chr7	45215753;45217213;45218081;45219144;45220438;45220643;45223681;45225653;45228639;45231309;45232183;45232815	45215832;45217450;45218145;45219206;45220545;45220701;45223745;45225795;45228812;45231470;45232335;45233619	+;+;+;+;+;+;+;+;+;+;+;+	2115	1839	1724	1930	4662	5287	6904	1831	5617	3724	1.62	1.58	0.16	9.81	1.04e-22	2.37e-21
320456	B330016D10Rik	chr4	141546162	141548313	+	2152	96	95	97	282	280	324	96	295	196	1.61	1.58	0.17	9.45	3.29e-21	6.8e-20
12570	Cdk5r2	chr1	74855029	74857732	+	2704	92	68	83	268	282	214	81	254	168	1.64	1.58	0.22	7.27	3.47e-13	3.97e-12
14733	Gpc1	chr1;chr1;chr1;chr1;chr1;chr1;chr1;chr1;chr1	92831686;92853347;92854858;92855907;92856987;92857248;92857472;92857855;92858332	92832097;92853505;92855246;92856072;92857117;92857367;92857605;92858030;92860196	+;+;+;+;+;+;+;+;+	3552	5424	5201	5233	13116	13427	23245	5286	16596	10941	1.65	1.58	0.22	7.18	6.96e-13	7.76e-12
24113	Vax2	chr6;chr6;chr6	83711264;83733099;83737540	83711543;83733286;83738304	+;+;+	1233	54	73	62	218	221	162	63	200	132	1.65	1.58	0.24	6.61	3.85e-11	3.61e-10
15364	Hmga2	chr10;chr10;chr10;chr10;chr10	120361275;120374668;120462664;120473252;120475953	120364296;120374700;120462714;120473338;120476935	-;-;-;-;-	4176	108	97	80	242	262	435	95	313	204	1.71	1.58	0.28	5.64	1.74e-08	1.21e-07
15530	Hspg2	chr4;chr4;chr4;chr4;chr4;chr4;chr4;chr4;chr4;chr4;chr4;chr4;chr4;chr4;chr4;chr4;chr4;chr4;chr4;chr4;chr4;chr4;chr4;chr4;chr4;chr4;chr4;chr4;chr4;chr4;chr4;chr4;chr4;chr4;chr4;chr4;chr4;chr4;chr4;chr4;chr4;chr4;chr4;chr4;chr4;chr4;chr4;chr4;chr4;chr4;chr4;chr4;chr4;chr4;chr4;chr4;chr4;chr4;chr4;chr4;chr4;chr4;chr4;chr4;chr4;chr4;chr4;chr4;chr4;chr4;chr4;chr4;chr4;chr4;chr4;chr4;chr4;chr4;chr4;chr4…	137468803;137501059;137502276;137507801;137508010;137508304;137510542;137510907;137511246;137511842;137512103;137512339;137512630;137514611;137515294;137515558;137515860;137516776;137517201;137517365;137517583;137518383;137518633;137518916;137519186;137519666;137519882;137520087;137520510;137521443;137521739;137522033;137522459;137528805;137529163;137529343;137531624;137533432;137533665;137535124…	137468924;137501194;137502320;137507910;137508068;137508464;137510670;137511161;137511365;137511973;137512247;137512490;137512776;137514774;137515473;137515754;137516007;137516903;137517287;137517423;137517650;137518523;137518809;137519095;137519304;137519777;137519995;137520214;137520596;137521492;137521833;137522173;137522650;137528897;137529243;137529573;137531737;137533559;137533751;137535182…	+;+;+;+;+;+;+;+;+;+;+;+;+;+;+;+;+;+;+;+;+;+;+;+;+;+;+;+;+;+;+;+;+;+;+;+;+;+;+;+;+;+;+;+;+;+;+;+;+;+;+;+;+;+;+;+;+;+;+;+;+;+;+;+;+;+;+;+;+;+;+;+;+;+;+;+;+;+;+;+;+;+;+;+;+;+;+;+;+;+;+;+;+;+;+;+;+	14177	461	789	635	1647	1553	2981	628	2060	1344	1.71	1.58	0.28	5.56	2.66e-08	1.81e-07
231532	Arhgap24	chr5;chr5;chr5;chr5;chr5;chr5;chr5;chr5;chr5;chr5	102481391;102552126;102664083;102841290;102860330;102875695;102878441;102880761;102891842;102897084	102481862;102552319;102664170;102841412;102860537;102875827;102878514;102880882;102892919;102897937	+;+;+;+;+;+;+;+;+;+	3346	14	21	16	41	51	108	17	66	42	1.9	1.58	0.42	3.71	0.000206577	0.000763154
100502670	Gm16010	chr9;chr9	97015966;97017993	97016341;97022043	+;+	4427	15	13	9	29	33	118	12	60	36	2.23	1.58	0.49	3.25	0.00116752	0.00367361
319149	Hist1h3d	chr13	23575802	23576212	+	411	14	13	10	47	46	37	12	43	28	1.76	1.57	0.36	4.29	1.75e-05	7.83e-05
12669	Chrm1	chr19;chr19;chr19	8664005;8664909;8677862	8664457;8665000;8683606	+;+;+	6290	28	29	19	114	114	50	25	92	59	1.84	1.57	0.39	4.06	4.89e-05	0.000204563
100039138	Gm2061	chr1;chr1;chr1	185447116;185454005;185455036	185449214;185454133;185455568	-;-;-	2761	14	14	27	144	104	22	18	90	54	2.26	1.57	0.49	3.2	0.00138598	0.00429183
280645	B3gat2	chr1;chr1;chr1;chr1	23761926;23815221;23844873;23845101	23763228;23815365;23845021;23847865	+;+;+;+	4362	1780	1648	1765	5833	5818	4082	1731	5244	3488	1.6	1.56	0.16	9.85	6.67e-23	1.53e-21
414072	BC031361	chr16	38085064	38089260	-	4197	67	85	73	255	241	199	75	231	153	1.61	1.56	0.21	7.48	7.25e-14	8.78e-13
13014	Cstb	chr10;chr10;chr10	78425670;78426927;78427311	78425857;78427028;78427622	+;+;+	602	73	101	85	237	247	325	86	269	178	1.63	1.56	0.23	6.86	7.12e-12	7.23e-11
320749	D630041G03Rik	chr7	4467245	4470884	-	3640	9	4	14	47	28	38	9	37	23	1.93	1.56	0.45	3.47	0.000519619	0.00176552
140792	Colec12	chr18;chr18;chr18;chr18;chr18;chr18;chr18;chr18;chr18;chr18	9707648;9720921;9840239;9846787;9848104;9858546;9859838;9866744;9874789;9876988	9707759;9720971;9840361;9846885;9849150;9859034;9859974;9866853;9874934;9877995	+;+;+;+;+;+;+;+;+;+	3322	3	9	6	28	26	21	6	25	16	1.89	1.56	0.46	3.38	0.000724907	0.00239168
107372	C030016D13Rik	chr19	27430037	27432631	+	2595	2	8	5	25	20	23	5	22	14	1.94	1.56	0.48	3.25	0.00114692	0.00361597
170638	Hpcal4	chr4;chr4;chr4;chr4;chr4	123183504;123183753;123188715;123189025;123190658	123183624;123183856;123188883;123189240;123194699	+;+;+;+;+	4652	16	5	14	92	69	18	11	59	36	2.32	1.56	0.5	3.15	0.00164974	0.00500009
19373	Rag1	chr2;chr2	101638252;101649422	101644809;101649532	-;-	6669	0	2	5	11	19	27	2	19	10	2.74	1.56	0.52	2.97	0.00295002	0.0084477
240752	Pik3c2b	chr1;chr1;chr1;chr1;chr1;chr1;chr1;chr1;chr1;chr1;chr1;chr1;chr1;chr1;chr1;chr1;chr1;chr1;chr1;chr1;chr1;chr1;chr1;chr1;chr1;chr1;chr1;chr1;chr1;chr1;chr1;chr1;chr1	133046012;133066212;133070318;133071174;133071602;133074511;133074779;133075811;133077326;133078219;133079644;133080961;133084818;133085501;133086937;133088188;133089966;133090171;133090681;133091561;133092272;133093656;133094698;133098631;133099153;133099605;133100725;133101330;133102280;133103353;133103801;133104987;133105973	133046423;133067229;133070418;133071328;133071722;133074622;133074858;133075874;133077472;133078252;133079839;133081083;133084985;133085612;133087079;133088376;133090059;133090265;133090861;133091668;133092364;133093785;133094834;133098800;133099309;133099714;133100926;133101454;133102397;133103434;133103907;133105115;133108688	+;+;+;+;+;+;+;+;+;+;+;+;+;+;+;+;+;+;+;+;+;+;+;+;+;+;+;+;+;+;+;+;+	7929	463	510	496	1547	1409	1404	489	1453	972	1.57	1.55	0.1	15.81	2.62e-56	2.26e-54
214359	Tmem51	chr4;chr4;chr4	142030993;142037405;142084062	142032094;142037933;142084304	-;-;-	1874	113	114	122	462	359	268	116	363	240	1.64	1.55	0.24	6.5	8.18e-11	7.38e-10
269328	Muc15	chr2;chr2;chr2;chr2	110721608;110731184;110733806;110737347	110721707;110731905;110733955;110737963	+;+;+;+	1589	21	24	25	86	76	67	23	76	50	1.68	1.55	0.29	5.3	1.18e-07	7.37e-07
23972	Papss2	chr19;chr19;chr19;chr19;chr19;chr19;chr19;chr19;chr19;chr19;chr19;chr19;chr19;chr19	32595715;32620005;32633886;32637034;32638254;32638919;32639218;32641300;32646329;32651896;32660579;32663055;32664421;32665426	32595875;32620186;32634000;32637269;32638392;32639037;32639331;32641411;32646343;32652101;32660714;32663323;32664650;32667187	+;+;+;+;+;+;+;+;+;+;+;+;+;+	3796	42	51	29	170	164	83	40	139	90	1.77	1.55	0.35	4.37	1.24e-05	5.73e-05
207181	Rbms3	chr9;chr9;chr9;chr9;chr9;chr9;chr9;chr9;chr9;chr9;chr9;chr9;chr9;chr9;chr9;chr9;chr9	116572746;116582738;116586018;116627890;116636369;116678647;116681131;116695820;116719316;116805413;116822739;116959468;117056737;117109961;117251727;117352389;117629800	116578702;116582865;116586095;116627937;116636479;116678697;116681227;116695866;116719422;116805492;116822896;116959559;117056795;117110118;117252483;117352562;117629913	-;-;-;-;-;-;-;-;-;-;-;-;-;-;-;-;-	8216	299	299	330	719	862	1268	309	949	629	1.62	1.54	0.22	6.85	7.25e-12	7.35e-11
100504668	Gm20342	chr1;chr1	63115750;63117657	63117004;63117702	+;+	1301	24	39	28	94	92	103	30	96	63	1.65	1.54	0.28	5.42	5.91e-08	3.84e-07
320054	9230116N13Rik	chr1;chr1;chr1	136411916;136413164;136414849	136412827;136413677;136415519	-;-;-	2097	23	25	21	66	69	87	23	74	49	1.64	1.54	0.3	5.09	3.53e-07	2.06e-06
70846	Ttc6	chr12;chr12;chr12;chr12;chr12	57564115;57575802;57616290;57617447;57621971	57564242;57576686;57616403;57617659;57622105	+;+;+;+;+	1475	1	1	0	14	9	5	0	9	5	3.32	1.54	0.53	2.94	0.00330182	0.00933914
23836	Cdh20	chr1;chr1;chr1;chr1;chr1;chr1;chr1;chr1;chr1;chr1;chr1;chr1	104768819;104933957;104941032;104942098;104945192;104947324;104953829;104970821;104974994;104978980;104984671;104993880	104768898;104934342;104941326;104942217;104945359;104947511;104954082;104970957;104975115;104979097;104984922;104995481	+;+;+;+;+;+;+;+;+;+;+;+	3722	2026	1906	2188	5105	5350	7875	2040	6110	4075	1.58	1.53	0.18	8.4	4.36e-17	6.95e-16
66263	1810014B01Rik	chr10;chr10;chr10	86685527;86685880;86688534	86685608;86685996;86689954	+;+;+	1620	81	103	97	266	269	305	93	280	187	1.58	1.53	0.18	8.36	6.14e-17	9.65e-16
13389	Dll3	chr7;chr7;chr7;chr7;chr7;chr7;chr7;chr7;chr7	28293555;28294041;28294344;28296288;28298519;28298893;28300167;28301284;28301684	28293926;28294125;28294923;28296510;28298736;28299135;28300224;28301565;28301785	-;-;-;-;-;-;-;-;-	2163	2436	2148	2092	9194	8857	3433	2225	7161	4693	1.69	1.53	0.3	5.02	5.12e-07	2.93e-06
71785	Pdgfd	chr9;chr9;chr9;chr9;chr9;chr9;chr9	6168612;6288472;6293757;6333324;6337243;6359703;6376895	6168918;6288676;6293937;6333386;6337441;6359917;6377519	+;+;+;+;+;+;+	1795	36	30	31	87	88	138	32	104	68	1.67	1.53	0.31	4.97	6.6e-07	3.71e-06
77220	Tmem200a	chr10;chr10	25991186;26078138	25994385;26079052	-;-	4115	301	301	335	642	695	1810	312	1049	681	1.75	1.53	0.35	4.39	1.13e-05	5.26e-05
77446	Heg1	chr16;chr16;chr16;chr16;chr16;chr16;chr16;chr16;chr16;chr16;chr16;chr16;chr16;chr16;chr16	33684466;33710400;33725425;33726301;33730477;33731599;33735541;33738225;33738563;33742362;33750452;33751172;33760758;33763442;33766661	33684855;33710699;33725643;33727596;33730593;33731718;33735644;33738283;33738723;33742496;33750494;33751209;33760845;33763616;33768195	+;+;+;+;+;+;+;+;+;+;+;+;+;+;+	4780	471	461	463	1009	936	2778	465	1574	1020	1.76	1.53	0.35	4.35	1.34e-05	6.14e-05
14027	Evpl	chr11;chr11;chr11;chr11;chr11;chr11;chr11;chr11;chr11;chr11;chr11;chr11;chr11;chr11;chr11;chr11;chr11;chr11;chr11;chr11;chr11;chr11	116220559;116225068;116225262;116225484;116226989;116227558;116227842;116228059;116229401;116229745;116229969;116230416;116230918;116232394;116232630;116232825;116233104;116233386;116234155;116234369;116234932;116237900	116224201;116225160;116225372;116225567;116227139;116227751;116227980;116228237;116229573;116229842;116230123;116230562;116231043;116232489;116232737;116232986;116233142;116233511;116234281;116234523;116235031;116238091	-;-;-;-;-;-;-;-;-;-;-;-;-;-;-;-;-;-;-;-;-;-	6398	17	15	7	64	47	34	13	48	30	1.81	1.53	0.43	3.6	0.000315588	0.0011234
17922	Myo7b	chr18;chr18;chr18;chr18;chr18;chr18;chr18;chr18;chr18;chr18;chr18;chr18;chr18;chr18;chr18;chr18;chr18;chr18;chr18;chr18;chr18;chr18;chr18;chr18;chr18;chr18;chr18;chr18;chr18;chr18;chr18;chr18;chr18;chr18;chr18;chr18;chr18;chr18;chr18;chr18;chr18;chr18;chr18;chr18;chr18;chr18;chr18	31959234;31959799;31960036;31960840;31961175;31961808;31962278;31962666;31964388;31965510;31966206;31966820;31967130;31967922;31969437;31971321;31971537;31972825;31973981;31975075;31976259;31976970;31980986;31983223;31983529;31983852;31984929;31986614;31988512;31989482;31990138;31994256;31994784;31998023;31998588;31999952;32000271;32001343;32003491;32005431;32007001;32010052;32013261;32014204;320…	31959502;31959918;31960119;31960956;31961360;31961914;31962365;31962779;31964493;31965665;31966359;31966977;31967260;31968103;31969600;31971447;31971654;31972992;31974208;31975248;31976378;31977096;31981113;31983381;31983738;31984022;31985147;31986698;31988606;31989580;31990290;31994393;31994947;31998158;31998798;32000094;32000390;32001419;32003644;32005544;32007143;32010173;32013445;32014356;320…	-;-;-;-;-;-;-;-;-;-;-;-;-;-;-;-;-;-;-;-;-;-;-;-;-;-;-;-;-;-;-;-;-;-;-;-;-;-;-;-;-;-;-;-;-;-;-	6591	11	4	3	25	36	21	6	27	17	2	1.53	0.48	3.17	0.00154994	0.00473934
72495	2610206C17Rik	chr7;chr7;chr7;chr7;chr7	84689640;84736995;84764875;84765259;84775215	84689814;84737139;84764900;84765294;84776549	+;+;+;+;+	1717	5	5	5	18	37	14	5	23	14	2	1.53	0.49	3.15	0.00162065	0.00492795
14870	Gstp1	chr19;chr19;chr19;chr19;chr19;chr19;chr19	4035411;4035824;4036688;4037104;4037290;4037585;4037863	4035661;4035931;4036791;4037191;4037396;4037620;4037912	-;-;-;-;-;-;-	744	545	569	552	1571	1561	1681	555	1604	1080	1.53	1.52	0.09	17.81	5.53e-71	7.35e-69
18209	Ntn3	chr17;chr17;chr17;chr17;chr17;chr17	24203831;24207208;24207393;24207566;24207799;24208059	24206947;24207282;24207443;24207715;24207987;24209387	-;-;-;-;-;-	4911	318	283	302	830	809	1001	301	880	591	1.54	1.52	0.14	10.92	9.35e-28	2.78e-26
78921	9130019O22Rik	chr7;chr7;chr7	127382260;127386520;127386774	127385630;127386633;127387166	-;-;-	3878	91	99	77	254	237	313	89	268	179	1.58	1.52	0.21	7.3	2.86e-13	3.29e-12
73173	Pcdh18	chr3;chr3;chr3;chr3	49743296;49753284;49753540;49754378	49745274;49753447;49753625;49757316	-;-;-;-	5168	130	134	132	307	376	523	132	402	267	1.6	1.52	0.23	6.5	8.08e-11	7.3e-10
319179	Hist1h2be	chr13;chr13	23583670;23620916	23585970;23621124	-;-	2510	44	39	35	113	118	128	39	119	79	1.58	1.52	0.24	6.36	2.06e-10	1.78e-09
50909	C1ra	chr6;chr6;chr6;chr6;chr6;chr6;chr6;chr6;chr6;chr6;chr6	124512621;124513652;124515667;124516712;124516956;124517361;124517693;124519352;124519721;124521620;124522202	124512800;124513877;124515859;124516858;124517152;124517508;124517814;124519430;124519876;124521694;124523440	+;+;+;+;+;+;+;+;+;+;+	2762	17	37	18	70	93	78	24	80	52	1.7	1.51	0.37	4.12	3.78e-05	0.000160804
244431	Sgcz	chr8;chr8;chr8;chr8;chr8;chr8;chr8;chr8	37522554;37526198;37539631;37563141;37639933;37723035;37952863;38660725	37523453;37526321;37539703;37563263;37640020;37723136;37953057;38661508	-;-;-;-;-;-;-;-	2389	5	14	16	48	51	34	11	44	28	1.91	1.51	0.43	3.5	0.000467889	0.00160422
16534	Kcnn4	chr7;chr7;chr7;chr7;chr7;chr7;chr7;chr7;chr7	24370263;24374672;24377283;24379134;24381652;24382162;24382472;24384009;24384637	24370595;24374767;24377704;24379269;24381762;24382280;24382541;24384182;24385212	+;+;+;+;+;+;+;+;+	2037	6	10	9	24	29	44	8	32	20	1.87	1.51	0.43	3.48	0.000495679	0.00169327
20215	Sag	chr1;chr1;chr1;chr1;chr1;chr1;chr1;chr1;chr1;chr1;chr1;chr1;chr1;chr1;chr1;chr1	87803680;87805273;87810307;87812985;87814680;87817516;87821307;87823317;87824426;87828397;87831839;87834550;87837310;87840792;87844112;87844915	87804012;87805377;87810367;87813029;87814873;87817575;87821383;87823452;87824510;87828469;87831976;87834627;87837333;87840847;87844121;87845157	+;+;+;+;+;+;+;+;+;+;+;+;+;+;+;+	1718	4	4	5	21	19	15	4	18	11	1.93	1.51	0.47	3.2	0.00138923	0.00430026
574402	Gpr17	chr18;chr18	31942999;31949461	31948015;31949636	-;-	5193	9321	9443	9144	78761	76631	8213	9302	54535	31919	2.55	1.51	0.52	2.94	0.0033038	0.00933914
19858	Rnu3b1	chr11	87443237	87443451	+	215	1	0	3	15	10	10	1	11	6	2.58	1.51	0.53	2.88	0.00399357	0.011056
107448	Unc5a	chr13;chr13;chr13;chr13;chr13;chr13;chr13;chr13;chr13;chr13;chr13;chr13;chr13;chr13;chr13;chr13	54949432;54990880;54995797;54996160;54996404;54997193;54997916;54999336;54999622;55002466;55002833;55003183;55003542;55003778;55004478;55004806	54949731;54991101;54995940;54996263;54996584;54997360;54998080;54999524;54999924;55002553;55003001;55003416;55003691;55003942;55004656;55006018	+;+;+;+;+;+;+;+;+;+;+;+;+;+;+;+	3974	421	432	376	1207	1156	1157	409	1173	791	1.52	1.5	0.1	14.85	7.23e-50	4.89e-48
12162	Bmp7	chr2;chr2;chr2;chr2;chr2;chr2;chr2	172869686;172872872;172875215;172879326;172893448;172916467;172939655	172870286;172872982;172875291;172879523;172893596;172916659;172940293	-;-;-;-;-;-;-	1968	416	384	355	977	1069	1284	385	1110	748	1.53	1.5	0.15	10.01	1.35e-23	3.23e-22
14270	Srgap2	chr1;chr1;chr1;chr1;chr1;chr1;chr1;chr1;chr1;chr1;chr1;chr1;chr1;chr1;chr1;chr1;chr1;chr1;chr1;chr1;chr1;chr1;chr1	131285251;131292521;131296320;131298332;131300393;131310474;131317129;131319525;131320435;131325088;131332117;131333857;131336390;131344349;131345762;131349452;131355511;131356690;131364002;131411800;131436675;131524938;131527233	131289740;131292845;131296466;131298512;131300472;131310698;131317234;131319659;131320512;131325148;131332141;131333884;131336474;131344546;131345863;131349676;131355639;131356905;131364064;131411962;131436867;131525593;131527361	-;-;-;-;-;-;-;-;-;-;-;-;-;-;-;-;-;-;-;-;-;-;-	8040	5104	4952	5137	10601	11516	25039	5064	15718	10392	1.63	1.5	0.29	5.22	1.77e-07	1.08e-06
329065	Scd4	chr19;chr19;chr19;chr19;chr19;chr19	44333326;44333994;44337501;44338910;44341221;44344700	44333515;44334261;44337631;44339115;44341453;44346743	+;+;+;+;+;+	3072	137	149	130	828	718	113	138	553	346	1.99	1.5	0.45	3.31	0.000918746	0.00295845
319155	Hist1h4c	chr13	23698138	23698449	-	312	2	3	4	13	13	17	3	14	9	1.91	1.5	0.5	3.01	0.00265075	0.00769343
105364	AW495222	chr13;chr13;chr13	93706100;93715435;93718884	93706519;93715672;93719175	-;-;-	950	4	3	3	23	17	10	3	16	10	2.09	1.5	0.5	2.99	0.00279169	0.00805256
237387	Lrrc3	chr10;chr10	77897575;77902399	77901732;77902536	-;-	4296	2	5	2	27	15	10	3	17	10	2.17	1.5	0.51	2.91	0.00357867	0.0100248
93876	Pcdhb5	chr18	37320381	37323913	+	3533	1107	1057	1064	3137	3242	2760	1076	3046	2061	1.5	1.49	0.1	15.47	5.47e-54	4.46e-52
22249	Unc13b	chr4;chr4;chr4;chr4;chr4;chr4;chr4;chr4;chr4;chr4;chr4;chr4;chr4;chr4;chr4;chr4;chr4;chr4;chr4;chr4;chr4;chr4;chr4;chr4;chr4;chr4;chr4;chr4;chr4;chr4;chr4;chr4;chr4;chr4;chr4;chr4;chr4;chr4;chr4;chr4	43058984;43087903;43091228;43095746;43096899;43101801;43115103;43161443;43165744;43180328;43182769;43230118;43232530;43234666;43235182;43236920;43237697;43239297;43239846;43240225;43241007;43243235;43244702;43245468;43249457;43250217;43255475;43255821;43256129;43256776;43257276;43257847;43258150;43258421;43258651;43258869;43259462;43261682;43262977;43263300	43059285;43087932;43091327;43095863;43097022;43101874;43115160;43161478;43165978;43180642;43182859;43230164;43232608;43234740;43235401;43237147;43237838;43239466;43239961;43240388;43241157;43243303;43244791;43245596;43249581;43250302;43255601;43255917;43256272;43256853;43257353;43257935;43258302;43258544;43258707;43258949;43259609;43261774;43263136;43264887	+;+;+;+;+;+;+;+;+;+;+;+;+;+;+;+;+;+;+;+;+;+;+;+;+;+;+;+;+;+;+;+;+;+;+;+;+;+;+;+	6391	608	669	670	1998	1856	1673	649	1842	1246	1.5	1.49	0.11	13.46	2.8e-41	1.46e-39
373864	Col27a1	chr4;chr4;chr4;chr4;chr4;chr4;chr4;chr4;chr4;chr4;chr4;chr4;chr4;chr4;chr4;chr4;chr4;chr4;chr4;chr4;chr4;chr4;chr4;chr4;chr4;chr4;chr4;chr4;chr4;chr4;chr4;chr4;chr4;chr4;chr4;chr4;chr4;chr4;chr4;chr4;chr4;chr4;chr4;chr4;chr4;chr4;chr4;chr4;chr4;chr4;chr4;chr4;chr4;chr4;chr4;chr4;chr4;chr4;chr4;chr4;chr4	63215412;63221016;63224204;63231792;63235330;63243995;63245069;63253644;63254289;63254697;63257060;63258152;63263719;63265635;63272521;63273067;63275928;63277113;63277788;63281061;63281244;63282649;63283909;63286606;63291523;63293201;63293470;63297811;63300681;63301160;63301293;63301558;63302368;63303034;63305185;63306686;63309522;63313426;63313634;63314673;63315562;63317328;63317487;63317984;633…	63215881;63221086;63225939;63231845;63235383;63244048;63245122;63253688;63254342;63254741;63257113;63258196;63263772;63265679;63272574;63273111;63275981;63277166;63277841;63281114;63281297;63282693;63283962;63286650;63291576;63293254;63293523;63297864;63300734;63301204;63301337;63301611;63302421;63303087;63305238;63306739;63309629;63313479;63313741;63314726;63315615;63317384;63317540;63318037;633…	+;+;+;+;+;+;+;+;+;+;+;+;+;+;+;+;+;+;+;+;+;+;+;+;+;+;+;+;+;+;+;+;+;+;+;+;+;+;+;+;+;+;+;+;+;+;+;+;+;+;+;+;+;+;+;+;+;+;+;+;+	7635	1287	1411	1198	4314	4114	2852	1298	3760	2529	1.53	1.49	0.18	8.44	3.23e-17	5.21e-16
242443	Grin3a	chr4;chr4;chr4;chr4;chr4;chr4;chr4;chr4;chr4	49665226;49670024;49672473;49702719;49714130;49719247;49770419;49792428;49844383	49665565;49670100;49672637;49702870;49714245;49719392;49771466;49793032;49845081	-;-;-;-;-;-;-;-;-	3348	837	820	857	3018	2844	1599	838	2487	1663	1.57	1.49	0.23	6.46	1.02e-10	9.14e-10
50709	Hist1h1e	chr13	23620628	23622558	-	1931	42	55	41	118	143	150	46	137	92	1.55	1.49	0.25	6	2.03e-09	1.56e-08
328424	Kcnrg	chr14;chr14	61607457;61611652	61608106;61612833	+;+	1832	4	4	4	24	20	11	4	18	11	1.93	1.49	0.49	3.04	0.00233526	0.00685976
93713	Pcdhga5	chr18;chr18;chr18;chr18	37694501;37825021;37833265;37839903	37696924;37825079;37833353;37841870	+;+;+;+	4540	4	3	2	10	13	26	3	16	10	2.09	1.49	0.51	2.91	0.00358552	0.0100405
12227	Btg2	chr1;chr1	134074865;134078912	134077703;134079155	-;-	3083	6139	6781	6102	19274	20465	14158	6340	17965	12153	1.5	1.47	0.15	9.57	1.11e-21	2.36e-20
100040529	Gm2824	chr15;chr15	25004132;25027226	25006073;25027340	-;-	2057	19	34	16	50	101	85	23	78	51	1.72	1.47	0.4	3.73	0.000195111	0.000725706
18742	Pitx3	chr19;chr19;chr19;chr19	46135685;46136983;46137365;46148201	46136605;46137185;46137494;46148325	-;-;-;-	1379	5	2	3	20	12	15	3	15	9	2	1.47	0.5	2.94	0.00327043	0.00926465
20562	Slit1	chr19;chr19;chr19;chr19;chr19;chr19;chr19;chr19;chr19;chr19;chr19;chr19;chr19;chr19;chr19;chr19;chr19;chr19;chr19;chr19;chr19;chr19;chr19;chr19;chr19;chr19;chr19;chr19;chr19;chr19;chr19;chr19;chr19;chr19;chr19;chr19;chr19	41600257;41601489;41602087;41603326;41604312;41606360;41608318;41610801;41611002;41614402;41614790;41616665;41624498;41625522;41627241;41629870;41630764;41634155;41634600;41637469;41637777;41638569;41638883;41639703;41646016;41646968;41648516;41648985;41649412;41650677;41651155;41651631;41652695;41721040;41727070;41729055;41743212	41600689;41601700;41602375;41603480;41604442;41606588;41608455;41610894;41611141;41614499;41614914;41616828;41624569;41625593;41627312;41629938;41630896;41634321;41634743;41637612;41637851;41638713;41638906;41639866;41646159;41647039;41648587;41649056;41649559;41650840;41651226;41651702;41652766;41721111;41727141;41729126;41743856	-;-;-;-;-;-;-;-;-;-;-;-;-;-;-;-;-;-;-;-;-;-;-;-;-;-;-;-;-;-;-;-;-;-;-;-;-	5238	7	4	2	20	11	37	4	22	13	2.2	1.47	0.51	2.89	0.00389707	0.010804
18349	Olfr5	chr7;chr7	6480216;6486709	6481154;6486813	-;-	1044	0	1	0	11	7	6	0	8	4	3.17	1.47	0.52	2.83	0.00468129	0.0127437
13714	Elk4	chr1;chr1;chr1;chr1;chr1	132007605;132014383;132017593;132019350;132023553	132007940;132014598;132018462;132019466;132025684	+;+;+;+;+	3671	482	472	588	1388	1386	1547	514	1440	977	1.48	1.46	0.13	11.32	1.02e-29	3.36e-28
75605	Kdm5b	chr1;chr1;chr1;chr1;chr1;chr1;chr1;chr1;chr1;chr1;chr1;chr1;chr1;chr1;chr1;chr1;chr1;chr1;chr1;chr1;chr1;chr1;chr1;chr1;chr1;chr1;chr1	134560178;134585154;134587922;134588777;134593329;134595800;134597583;134599060;134600634;134602450;134604442;134605713;134607688;134608865;134613188;134613887;134615918;134616189;134617692;134619560;134620843;134621935;134624711;134627265;134628598;134630433;134631237	134560542;134585231;134588044;134588947;134593463;134595896;134597692;134599218;134600753;134602608;134604623;134605875;134607807;134609059;134613369;134614011;134616068;134616303;134618047;134619698;134621022;134622093;134625196;134627376;134628752;134630753;134632878	+;+;+;+;+;+;+;+;+;+;+;+;+;+;+;+;+;+;+;+;+;+;+;+;+;+;+	6300	3930	3854	4087	11899	12598	8770	3957	11089	7523	1.49	1.46	0.15	9.71	2.75e-22	6.11e-21
56009	Alyref2	chr1	171503478	171504750	+	1273	230	255	256	732	770	585	247	695	472	1.49	1.46	0.16	9.24	2.37e-20	4.64e-19
15403	Hoxa6	chr6;chr6	52206365;52208186	52206624;52208624	-;-	699	15	23	19	62	59	53	19	58	38	1.56	1.46	0.33	4.44	8.86e-06	4.18e-05
627626	Ptchd4	chr17;chr17;chr17;chr17	42315947;42316655;42377160;42502282	42316309;42317240;42377640;42507741	+;+;+;+	6890	26	22	24	54	45	189	24	96	60	1.96	1.46	0.46	3.13	0.00172768	0.00521432
54672	Adgrg3	chr8;chr8;chr8;chr8;chr8;chr8;chr8;chr8;chr8;chr8;chr8;chr8	95017692;95020933;95033358;95034950;95035810;95036441;95036600;95036826;95039409;95039850;95040260;95044405	95017820;95021083;95033493;95035096;95035944;95036480;95036691;95036938;95039689;95039943;95040534;95045250	+;+;+;+;+;+;+;+;+;+;+;+	2439	2	3	3	12	11	16	2	13	8	2.22	1.46	0.5	2.9	0.00369253	0.0103128
240843	Brinp2	chr1;chr1;chr1;chr1;chr1;chr1;chr1;chr1	158245269;158249289;158251240;158254974;158266462;158267830;158295426;158355517	158247314;158249511;158251476;158255079;158266670;158268020;158295770;158356260	-;-;-;-;-;-;-;-	4101	3709	3639	3781	10010	10768	9823	3709	10200	6955	1.46	1.45	0.07	21.72	1.31e-104	3.76e-102
100380944	Ino80dos	chr1;chr1;chr1;chr1;chr1	63114471;63114740;63144119;63156220;63156958	63114544;63114960;63144185;63156321;63158295	+;+;+;+;+	1802	193	204	188	511	568	543	195	540	368	1.46	1.45	0.13	11.53	9.87e-31	3.37e-29
23828	Bves	chr10;chr10;chr10;chr10;chr10;chr10;chr10;chr10	45335762;45339220;45343034;45346127;45347785;45353750;45354751;45369191	45335881;45339456;45343158;45346314;45347893;45353917;45354892;45369708	+;+;+;+;+;+;+;+	1607	61	79	62	173	183	229	67	195	131	1.53	1.45	0.23	6.33	2.45e-10	2.09e-09
210356	Nckap5	chr1;chr1;chr1;chr1;chr1;chr1;chr1;chr1;chr1;chr1;chr1;chr1;chr1;chr1;chr1;chr1;chr1;chr1	125913636;125976926;125981383;126014571;126023033;126024276;126033773;126102544;126110209;126124043;126222609;126258391;126382052;126448454;126492548;126528682;126695686;126830317	125915021;125977062;125981697;126014649;126023210;126028015;126033964;126102663;126110247;126124111;126222761;126258478;126382185;126448517;126492927;126528755;126695814;126830632	-;-;-;-;-;-;-;-;-;-;-;-;-;-;-;-;-;-	7593	1511	1470	1564	4333	4364	3734	1515	4143	2829	1.45	1.44	0.1	15.01	6.57e-51	4.66e-49
94187	Zfp423	chr8;chr8;chr8;chr8;chr8;chr8;chr8;chr8	87661810;87686429;87687956;87773567;87780199;87859284;87904489;87959196	87662507;87686544;87688087;87773651;87783413;87859484;87904548;87959595	-;-;-;-;-;-;-;-	4907	612	552	621	1673	1770	1476	595	1639	1117	1.46	1.44	0.12	12.47	1.13e-35	4.81e-34
228852	Ppp1r16b	chr2;chr2;chr2;chr2;chr2;chr2;chr2;chr2;chr2;chr2;chr2;chr2	158666733;158667135;158695862;158740736;158746518;158749167;158751074;158755144;158755813;158756920;158757138;158761354	158666825;158667249;158696210;158740806;158746663;158749270;158751198;158755269;158755888;158757049;158757306;158766334	+;+;+;+;+;+;+;+;+;+;+;+	6485	1516	1497	1524	4724	4424	3380	1512	4176	2844	1.47	1.44	0.14	10.04	9.83e-24	2.37e-22
12168	Bmpr2	chr1;chr1;chr1;chr1;chr1;chr1;chr1;chr1;chr1;chr1;chr1;chr1;chr1	59764637;59813588;59815241;59841431;59842743;59845478;59847058;59851178;59852294;59859173;59863781;59867336;59870235	59764728;59813758;59815411;59841541;59842834;59845708;59847172;59851338;59852441;59859309;59863953;59868615;59870859	+;+;+;+;+;+;+;+;+;+;+;+;+	3507	1636	1482	1951	4233	4058	5946	1689	4745	3218	1.49	1.44	0.18	7.81	5.71e-15	7.67e-14
72003	Synpr	chr14;chr14;chr14;chr14;chr14;chr14;chr14	13284780;13285141;13453958;13493508;13562918;13608570;13613724	13285002;13285206;13454352;13493632;13563116;13608761;13615469	+;+;+;+;+;+;+	2946	41	44	34	108	122	110	39	113	76	1.51	1.44	0.25	5.87	4.47e-09	3.31e-08
14451	Gas1	chr13	60174405	60177535	-	3131	1805	1528	1730	3542	3491	7993	1687	5008	3348	1.57	1.44	0.29	4.88	1.07e-06	5.81e-06
12839	Col9a1	chr1;chr1;chr1;chr1;chr1;chr1;chr1;chr1;chr1;chr1;chr1;chr1;chr1;chr1;chr1;chr1;chr1;chr1;chr1;chr1;chr1;chr1;chr1;chr1;chr1;chr1;chr1;chr1;chr1;chr1;chr1;chr1;chr1;chr1;chr1;chr1;chr1;chr1	24177610;24178259;24179284;24179475;24185038;24194683;24195517;24196891;24197300;24197444;24202014;24202297;24204658;24205054;24207386;24208174;24209059;24210373;24214539;24217536;24220744;24221579;24221770;24221945;24222422;24223575;24224504;24224647;24230196;24230883;24231451;24232185;24233571;24237125;24237442;24239207;24244358;24251677	24177868;24178332;24179361;24179607;24185434;24194766;24195537;24196965;24197335;24197506;24202067;24202332;24204681;24205107;24207439;24208206;24209115;24210426;24214592;24217589;24220797;24221632;24221823;24221998;24222475;24223619;24224557;24224700;24230249;24230954;24231486;24232229;24233603;24237271;24237496;24239395;24244435;24252738	+;+;+;+;+;+;+;+;+;+;+;+;+;+;+;+;+;+;+;+;+;+;+;+;+;+;+;+;+;+;+;+;+;+;+;+;+;+	3888	152	193	157	581	659	276	167	505	336	1.59	1.44	0.31	4.65	3.38e-06	1.71e-05
53602	Hpcal1	chr12;chr12;chr12;chr12	17690814;17786147;17787545;17791107	17691046;17786548;17787650;17791926	+;+;+;+	1561	381	312	360	732	711	1800	351	1081	716	1.62	1.44	0.33	4.36	1.33e-05	6.07e-05
22066	Trpc4	chr3;chr3;chr3;chr3;chr3;chr3;chr3;chr3;chr3;chr3;chr3	54156057;54194653;54222193;54266084;54279863;54291031;54299069;54302100;54315617;54315766;54317443	54156259;54195060;54222711;54267939;54280002;54291344;54299264;54302294;54315658;54315855;54318471	+;+;+;+;+;+;+;+;+;+;+	4992	3	3	2	14	15	10	2	13	8	2.22	1.44	0.51	2.84	0.00448295	0.0122629
320315	A330048O09Rik	chr13;chr13;chr13	48272418;48272910;48273763	48272815;48273056;48273884	-;-;-	667	1	1	0	15	22	2	0	13	7	3.81	1.44	0.52	2.78	0.00535513	0.0143736
93872	Pcdhb1	chr18	37264998	37267454	+	2457	3	2	0	7	20	15	1	14	8	2.91	1.44	0.53	2.74	0.00620218	0.0163662
20312	Cx3cl1	chr8;chr8;chr8	94772180;94778028;94779560	94772334;94778148;94782427	+;+;+	3144	1014	948	964	2647	2760	2535	975	2647	1812	1.44	1.43	0.08	18.22	3.49e-74	5.48e-72
67005	Polr3k	chr2;chr2;chr2	181864360;181865946;181868204	181864569;181866033;181870830	+;+;+	2925	3541	3191	3408	7875	9155	10722	3380	9250	6315	1.45	1.43	0.13	10.75	5.76e-27	1.67e-25
14633	Gli2	chr1;chr1;chr1;chr1;chr1;chr1;chr1;chr1;chr1;chr1;chr1;chr1;chr1;chr1	118834061;118840254;118841916;118844351;118845917;118848383;118853258;118854441;118855436;118866572;118867979;118890296;119002040;119053302	118838177;118840590;118842197;118844515;118846066;118848517;118853380;118854657;118855637;118866757;118868181;118890401;119002206;119053619	-;-;-;-;-;-;-;-;-;-;-;-;-;-	6708	157	180	191	497	526	434	176	485	331	1.46	1.43	0.16	9.13	7.06e-20	1.35e-18
407793	BC039966	chr4;chr4;chr4	153948455;153950093;153950432	153948837;153950186;153950476	-;-;-	522	4	3	4	15	9	27	3	17	10	2.17	1.43	0.5	2.83	0.00470335	0.0127994
244237	Tnfrsf26	chr7;chr7;chr7;chr7;chr7;chr7;chr7;chr7	143607685;143611616;143611731;143614849;143617841;143618310;143619343;143627798	143610060;143611633;143611859;143614925;143617952;143618438;143619430;143627845	-;-;-;-;-;-;-;-	2977	1	1	6	15	13	17	2	15	9	2.42	1.43	0.52	2.75	0.00587806	0.0156229
20392	Sgce	chr6;chr6;chr6;chr6;chr6;chr6;chr6;chr6;chr6;chr6;chr6;chr6;chr6	4674350;4677163;4678067;4689579;4690469;4691429;4694022;4707074;4711308;4717921;4719374;4730006;4746980	4674632;4677233;4678110;4689767;4690495;4691640;4694184;4707272;4711380;4718078;4719496;4730113;4747204	-;-;-;-;-;-;-;-;-;-;-;-;-	1875	528	486	522	1370	1367	1399	512	1378	945	1.43	1.42	0.09	16.57	1.06e-61	1.08e-59
26557	Homer2	chr7;chr7;chr7;chr7;chr7;chr7;chr7;chr7;chr7;chr7	81600481;81611306;81612261;81614343;81618576;81624252;81636361;81649554;81692816;81706759	81610441;81611386;81612371;81614499;81618715;81624344;81636492;81649710;81692965;81706925	-;-;-;-;-;-;-;-;-;-	11149	399	432	427	1063	1147	1183	419	1131	775	1.43	1.42	0.1	14.05	8.12e-45	4.78e-43
330222	Sdk1	chr5;chr5;chr5;chr5;chr5;chr5;chr5;chr5;chr5;chr5;chr5;chr5;chr5;chr5;chr5;chr5;chr5;chr5;chr5;chr5;chr5;chr5;chr5;chr5;chr5;chr5;chr5;chr5;chr5;chr5;chr5;chr5;chr5;chr5;chr5;chr5;chr5;chr5;chr5;chr5;chr5;chr5;chr5;chr5;chr5	141241534;141582293;141609995;141613093;141792928;141936044;141937531;141948506;141953004;141954854;141956091;141959208;141962665;141975578;141998739;141999840;142006624;142031580;142034353;142038234;142046128;142051162;142081617;142084462;142085588;142094524;142096734;142100114;142114391;142119512;142127771;142132024;142143772;142144970;142146260;142158531;142161775;142164451;142172442;142173670…	141242092;141582452;141610101;141613240;141793061;141936155;141937721;141948589;141953198;141954970;141956258;141959310;141962841;141975714;141998886;141999980;142006805;142031695;142034545;142038332;142046319;142051283;142081726;142084612;142085825;142094639;142096923;142100212;142114585;142119713;142127874;142132094;142143907;142145029;142146361;142158646;142161961;142164588;142172603;142173795…	+;+;+;+;+;+;+;+;+;+;+;+;+;+;+;+;+;+;+;+;+;+;+;+;+;+;+;+;+;+;+;+;+;+;+;+;+;+;+;+;+;+;+;+;+	8513	547	563	570	1377	1328	1924	560	1543	1052	1.46	1.42	0.17	8.31	9.45e-17	1.47e-15
19258	Ptpn4	chr1;chr1;chr1;chr1;chr1;chr1;chr1;chr1;chr1;chr1;chr1;chr1;chr1;chr1;chr1;chr1;chr1;chr1;chr1;chr1;chr1;chr1;chr1;chr1;chr1;chr1;chr1	119658092;119667514;119675549;119678755;119680049;119682484;119682705;119684467;119687610;119691601;119691746;119692750;119706155;119707776;119715947;119721864;119726033;119741355;119743352;119765031;119765429;119765878;119773049;119773229;119783482;119802323;119836902	119659917;119667649;119675697;119678883;119680195;119682545;119682795;119684633;119687766;119691657;119691829;119692909;119706313;119707901;119716015;119722036;119726096;119741443;119743439;119765151;119765481;119765922;119773127;119773271;119783589;119802477;119837071	-;-;-;-;-;-;-;-;-;-;-;-;-;-;-;-;-;-;-;-;-;-;-;-;-;-;-	4707	826	824	896	1967	1915	3282	848	2388	1618	1.49	1.42	0.22	6.49	8.7e-11	7.84e-10
77590	Chst15	chr7;chr7;chr7;chr7;chr7;chr7;chr7;chr7	132236255;132241417;132247864;132262683;132266657;132268919;132270005;132317047	132238464;132241564;132248020;132262839;132266803;132269258;132271001;132317155	-;-;-;-;-;-;-;-	4265	57	82	67	236	187	164	68	195	132	1.51	1.42	0.25	5.69	1.24e-08	8.74e-08
66447	Mgst3	chr1;chr1;chr1;chr1;chr1;chr1	167372384;167373793;167375452;167377261;167378292;167393751	167372642;167373865;167375509;167377334;167378415;167393797	-;-;-;-;-;-	635	300	473	396	962	835	1576	389	1124	757	1.53	1.42	0.27	5.25	1.54e-07	9.44e-07
320700	A930033H14Rik	chr10;chr10	69209762;69212753	69212384;69213098	-;-	2969	33	36	21	77	80	114	30	90	60	1.55	1.42	0.33	4.31	1.64e-05	7.35e-05
171286	Slc12a8	chr16;chr16;chr16;chr16;chr16;chr16;chr16;chr16;chr16;chr16;chr16;chr16;chr16;chr16	33518329;33518595;33534864;33540852;33550883;33590252;33606166;33608145;33617108;33624554;33646563;33649818;33658197;33662925	33518376;33518673;33535010;33541043;33551114;33590365;33606253;33608232;33617254;33625175;33646660;33649935;33658257;33664135	+;+;+;+;+;+;+;+;+;+;+;+;+;+	3245	29	30	11	146	122	27	23	98	61	2.04	1.42	0.49	2.93	0.00343613	0.00967004
100041433	Zfp981	chr4;chr4;chr4;chr4;chr4;chr4	146502000;146512785;146514920;146532070;146535421;146536777	146502144;146512877;146515042;146532153;146535547;146539395	+;+;+;+;+;+	3191	0	1	0	8	7	7	0	7	4	3	1.42	0.52	2.74	0.00607995	0.0161027
20190	Ryr1	chr7;chr7;chr7;chr7;chr7;chr7;chr7;chr7;chr7;chr7;chr7;chr7;chr7;chr7;chr7;chr7;chr7;chr7;chr7;chr7;chr7;chr7;chr7;chr7;chr7;chr7;chr7;chr7;chr7;chr7;chr7;chr7;chr7;chr7;chr7;chr7;chr7;chr7;chr7;chr7;chr7;chr7;chr7;chr7;chr7;chr7;chr7;chr7;chr7;chr7;chr7;chr7;chr7;chr7;chr7;chr7;chr7;chr7;chr7;chr7;chr7;chr7;chr7;chr7;chr7;chr7;chr7;chr7;chr7;chr7;chr7;chr7;chr7;chr7;chr7;chr7;chr7;chr7;chr7;chr7…	29003340;29003734;29004425;29004783;29005495;29008384;29009055;29009507;29009661;29012196;29013738;29015631;29017084;29017894;29018763;29019475;29024003;29035980;29038347;29040388;29040581;29040805;29043849;29044919;29045604;29046805;29046997;29047456;29048778;29048990;29052014;29052309;29052589;29053062;29053531;29054889;29056234;29056924;29057135;29059469;29059802;29061508;29062143;29064429;290…	29003553;29003785;29004525;29004847;29005651;29008518;29009201;29009567;29009791;29012238;29013868;29015882;29017170;29018044;29018833;29020266;29024344;29036167;29038428;29040492;29040709;29040893;29043929;29044936;29045677;29046881;29047076;29047555;29048852;29049041;29052120;29052405;29052701;29053199;29053590;29055059;29056248;29057016;29057222;29059709;29060134;29061638;29062224;29064667;290…	-;-;-;-;-;-;-;-;-;-;-;-;-;-;-;-;-;-;-;-;-;-;-;-;-;-;-;-;-;-;-;-;-;-;-;-;-;-;-;-;-;-;-;-;-;-;-;-;-;-;-;-;-;-;-;-;-;-;-;-;-;-;-;-;-;-;-;-;-;-;-;-;-;-;-;-;-;-;-;-;-;-;-;-;-;-;-;-;-;-;-;-;-;-;-;-;-;-;-;-;-;-;-;-;-;-	15362	2	1	2	11	18	5	1	11	6	2.58	1.42	0.53	2.7	0.00683487	0.0178218
18548	Pcsk1	chr13;chr13;chr13;chr13;chr13;chr13;chr13;chr13;chr13;chr13;chr13;chr13;chr13;chr13	75089987;75093083;75096290;75097901;75099277;75105951;75110818;75112542;75115237;75125850;75126724;75127810;75130042;75131942	75090241;75093187;75096400;75098047;75099353;75106039;75110990;75112754;75115337;75126083;75126881;75127943;75130203;75132498	+;+;+;+;+;+;+;+;+;+;+;+;+;+	2516	1	2	0	10	7	12	1	9	5	2.32	1.42	0.53	2.7	0.00688843	0.0179396
121021	Cspg4	chr9;chr9;chr9;chr9;chr9;chr9;chr9;chr9;chr9;chr9	56865104;56883557;56885235;56890058;56890990;56892315;56892617;56892855;56896592;56897056	56865277;56883720;56888786;56890540;56891166;56892513;56892751;56893021;56896775;56899870	+;+;+;+;+;+;+;+;+;+	8050	4006	4219	4025	10216	10683	11923	4083	10940	7512	1.42	1.41	0.09	16.32	7.27e-60	6.85e-58
12479	Cd1d1	chr3;chr3;chr3;chr3;chr3;chr3	86995834;86996690;86997338;86998072;86998633;86999192	86996601;86996786;86997616;86998350;86998905;86999340	-;-;-;-;-;-	1845	458	505	409	1074	1285	1344	457	1234	846	1.43	1.41	0.14	9.78	1.33e-22	3.02e-21
55927	Hes6	chr1;chr1;chr1;chr1	91411483;91412721;91412893;91413057	91412482;91412802;91412979;91413222	-;-;-;-	1335	2214	2046	2235	4977	5308	7503	2165	5929	4047	1.45	1.41	0.17	8.28	1.23e-16	1.89e-15
76960	Bcas1	chr2;chr2;chr2;chr2;chr2;chr2;chr2;chr2;chr2;chr2;chr2;chr2;chr2	170346991;170349182;170356248;170366364;170370450;170378723;170384189;170387163;170387797;170406274;170418607;170420591;170427746	170348148;170349463;170356313;170366528;170370491;170378929;170384326;170387207;170387952;170406848;170418685;170420667;170427845	-;-;-;-;-;-;-;-;-;-;-;-;-	3090	4979	5264	5022	16853	16368	9300	5088	14173	9631	1.48	1.41	0.22	6.56	5.51e-11	5.08e-10
16978	Lrrfip1	chr1;chr1;chr1;chr1;chr1;chr1;chr1;chr1;chr1;chr1;chr1;chr1;chr1;chr1;chr1;chr1;chr1;chr1;chr1;chr1;chr1;chr1;chr1;chr1;chr1	90998727;91053444;91068563;91073324;91076944;91078391;91079031;91084946;91088634;91091602;91093560;91100577;91101185;91103247;91105127;91107298;91108580;91110355;91112156;91114596;91120141;91122422;91123078;91125641;91128086	90998893;91053723;91068649;91073341;91076991;91078435;91079081;91085005;91088711;91091667;91093637;91100612;91101310;91103318;91105297;91107390;91108672;91110447;91112297;91117322;91120190;91122539;91123157;91125745;91128944	+;+;+;+;+;+;+;+;+;+;+;+;+;+;+;+;+;+;+;+;+;+;+;+;+	5743	2609	2608	2543	5529	5775	10557	2586	7287	4937	1.49	1.41	0.24	5.9	3.63e-09	2.71e-08
239435	Aard	chr15;chr15	52040107;52044799	52040530;52045722	+;+	1348	125	102	123	262	244	541	116	349	233	1.58	1.41	0.32	4.39	1.14e-05	5.3e-05
20319	Sfrp2	chr3;chr3;chr3	83766321;83769326;83773118	83767043;83769406;83774314	+;+;+	2001	26	17	30	54	63	123	24	80	52	1.7	1.41	0.4	3.54	0.00040475	0.00140848
69239	Pdzph1	chr17;chr17;chr17;chr17;chr17;chr17;chr17;chr17;chr17;chr17;chr17;chr17;chr17	58878808;58880607;58883905;58885860;58888008;58922569;58932418;58950239;58954335;58967315;58972945;58987454;58991296	58879177;58880742;58884091;58885902;58888165;58922747;58932528;58950340;58954502;58967506;58975266;58987579;58991375	-;-;-;-;-;-;-;-;-;-;-;-;-	4174	19	10	7	56	52	26	12	44	28	1.79	1.41	0.45	3.12	0.0017939	0.00539465
93701	Pcdhgb4	chr18;chr18;chr18;chr18	37720554;37825021;37833265;37839903	37722917;37825079;37833353;37841870	+;+;+;+	4480	4	4	6	18	16	18	4	17	11	1.85	1.41	0.47	3	0.00269311	0.0078109
665610	Gm7710	chr7	73617858	73618383	-	526	5	2	6	17	14	21	4	17	11	1.85	1.41	0.49	2.89	0.00386612	0.0107426
227333	Dgkd	chr1;chr1;chr1;chr1;chr1;chr1;chr1;chr1;chr1;chr1;chr1;chr1;chr1;chr1;chr1;chr1;chr1;chr1;chr1;chr1;chr1;chr1;chr1;chr1;chr1;chr1;chr1;chr1;chr1;chr1	87853287;87880368;87881859;87915100;87915492;87916369;87916807;87917892;87918559;87921573;87924072;87924480;87925694;87925873;87926051;87926866;87927685;87929741;87931932;87934106;87934394;87935338;87936284;87936749;87938154;87938346;87939196;87940177;87941369;87942383	87853456;87880478;87881939;87915204;87915624;87916475;87916932;87917994;87918721;87921681;87924211;87924564;87925788;87925972;87926324;87927024;87927810;87929837;87932042;87934202;87934501;87935451;87936418;87936900;87938265;87938438;87939315;87940306;87941499;87944489	+;+;+;+;+;+;+;+;+;+;+;+;+;+;+;+;+;+;+;+;+;+;+;+;+;+;+;+;+;+	5694	3044	2902	2828	7100	7151	9316	2924	7855	5390	1.43	1.4	0.13	10.57	3.92e-26	1.08e-24
93887	Pcdhb16	chr18	37477768	37483038	+	5271	599	592	632	1534	1426	1971	607	1643	1126	1.44	1.4	0.15	9.24	2.57e-20	5.03e-19
100504127	Gm17690	chr3;chr3	96167464;96171137	96169652;96172433	-;-	3486	87	76	73	206	232	206	78	214	147	1.44	1.4	0.19	7.42	1.2e-13	1.42e-12
50720	Sacs	chr14;chr14;chr14;chr14;chr14;chr14;chr14;chr14;chr14;chr14	61138457;61147592;61173298;61179222;61180945;61183952;61189602;61191098;61193388;61240317	61138771;61148071;61173448;61179309;61181030;61184063;61189748;61192592;61193479;61240693	+;+;+;+;+;+;+;+;+;+	3343	33	46	50	127	98	147	43	124	84	1.51	1.4	0.29	4.88	1.06e-06	5.77e-06
22293	Slc45a2	chr15;chr15;chr15;chr15;chr15;chr15;chr15	11000721;11002828;11012475;11022062;11023344;11025722;11027715	11001201;11003004;11012800;11022205;11023467;11025933;11029233	+;+;+;+;+;+;+	2983	0	0	0	7	7	10	0	8	4	3.17	1.4	0.5	2.79	0.00529302	0.0142189
15405	Hoxa9	chr6;chr6	52224054;52225528	52224482;52227370	-;-	2272	1	0	0	9	20	3	0	10	5	3.46	1.4	0.51	2.73	0.00628747	0.01655
66836	Tmem223	chr19;chr19	8770996;8772048	8771315;8772475	+;+	748	564	525	538	1473	1466	1360	542	1433	988	1.4	1.39	0.09	15.42	1.14e-53	9.19e-52
277010	Marveld1	chr19;chr19	42147389;42150798	42149559;42151703	+;+	3077	434	486	422	1049	1153	1382	447	1194	821	1.42	1.39	0.15	9.47	2.93e-21	6.11e-20
20474	Six4	chr12;chr12;chr12	73100259;73108661;73112343	73104238;73109349;73113245	-;-;-	5572	93	131	116	362	373	220	113	318	216	1.48	1.39	0.27	5.22	1.82e-07	1.1e-06
76872	Ccdc116	chr16;chr16;chr16;chr16	17139064;17142331;17144011;17144377	17142202;17142879;17144209;17144423	-;-;-;-	3934	17	19	12	60	42	44	16	48	32	1.53	1.39	0.36	3.83	0.000126604	0.000490969
74088	Them7	chr2;chr2;chr2;chr2	105224342;105284601;105297726;105378630	105224380;105284685;105297968;105379860	+;+;+;+	1598	10	9	7	31	25	29	8	28	19	1.69	1.39	0.41	3.42	0.000620274	0.0020794
328695	Gm813	chr16;chr16;chr16;chr16	58613686;58614592;58615713;58616842	58613983;58614714;58615856;58616978	-;-;-;-	702	5	4	4	18	26	10	4	18	11	1.93	1.39	0.5	2.8	0.00512582	0.0138231
17756	Map2	chr1;chr1;chr1;chr1;chr1;chr1;chr1;chr1;chr1;chr1;chr1;chr1;chr1;chr1;chr1	66175329;66193119;66251662;66322404;66362203;66380489;66399389;66401444;66420135;66421646;66425197;66431527;66433514;66438254;66438792	66175495;66193181;66251712;66322468;66362280;66380773;66399502;66401521;66420196;66421790;66425528;66431619;66433595;66438366;66442583	+;+;+;+;+;+;+;+;+;+;+;+;+;+;+	5520	28474	28104	29542	72339	76884	74875	28706	74699	51703	1.38	1.38	0.05	25.02	3.83e-138	2.02e-135
212712	Satb2	chr1;chr1;chr1;chr1;chr1;chr1;chr1;chr1;chr1;chr1;chr1	56793981;56831439;56845576;56850171;56871312;56891163;56897946;56898991;56948079;56969653;56971112	56797244;56831636;56845731;56850383;56871784;56891265;56898069;56899117;56948255;56969880;56971334	-;-;-;-;-;-;-;-;-;-;-	5286	343	330	426	931	1012	963	366	968	667	1.4	1.38	0.14	9.99	1.65e-23	3.91e-22
71436	Flrt3	chr2;chr2;chr2	140658198;140662708;140671246	140661751;140663459;140671476	-;-;-	4537	511	517	525	1526	1584	1054	517	1388	953	1.42	1.38	0.18	7.77	7.73e-15	1.02e-13
78134	Lpar4	chrX;chrX;chrX	106920625;106924078;106930130	106920989;106924179;106933899	+;+;+	4237	112	104	100	302	322	230	105	284	195	1.43	1.38	0.2	6.81	9.96e-12	9.95e-11
12038	Bche	chr3;chr3;chr3;chr3	73635809;73648637;73700572;73708135	73640041;73648803;73702099;73708415	-;-;-;-	6209	1239	1127	1247	2491	2735	4676	1204	3300	2253	1.45	1.38	0.23	5.87	4.27e-09	3.17e-08
320936	E430024P14Rik	chr17;chr17	7932675;7945800	7933287;7945916	-;-	730	8	4	10	23	23	32	7	26	17	1.75	1.38	0.45	3.06	0.0021794	0.00644592
73862	4930415F15Rik	chr11;chr11;chr11;chr11;chr11;chr11	11489266;11490221;11495415;11496401;11509230;11514977	11489478;11490288;11495456;11496508;11509337;11515190	+;+;+;+;+;+	753	5	8	5	17	18	31	6	22	14	1.72	1.38	0.47	2.95	0.00319196	0.00906832
66942	Ddx18	chr1;chr1;chr1;chr1;chr1;chr1;chr1;chr1;chr1;chr1;chr1;chr1;chr1	121553835;121555216;121555691;121557405;121558411;121559166;121560132;121561281;121561690;121562059;121564493;121565881;121567791	121554138;121555393;121555747;121557518;121558563;121559327;121560271;121561595;121561790;121562194;121564603;121566168;121567980	-;-;-;-;-;-;-;-;-;-;-;-;-	2249	1037	1022	1047	2620	2645	2778	1035	2681	1858	1.37	1.37	0.07	19.74	9.67e-87	1.94e-84
68750	Rreb1	chr13;chr13;chr13;chr13;chr13;chr13;chr13;chr13;chr13;chr13;chr13;chr13;chr13;chr13;chr13;chr13	37826038;37826912;37827393;37888434;37888871;37892552;37893772;37898412;37899624;37916022;37916459;37928123;37929558;37941543;37946857;37948643	37826344;37826975;37827731;37888680;37888972;37892658;37895198;37898501;37899787;37916160;37916595;37928312;37935545;37941704;37947663;37952005	+;+;+;+;+;+;+;+;+;+;+;+;+;+;+;+	13633	624	648	609	1549	1584	1757	627	1630	1128	1.38	1.37	0.1	14.22	7.29e-46	4.49e-44
16980	Lrrn2	chr1;chr1	132880355;132936981	132880675;132940005	+;+	3346	4080	3730	4129	9397	9715	12148	3979	10420	7200	1.39	1.37	0.13	10.85	2.1e-27	6.13e-26
668917	Zfp133-ps	chr2;chr2;chr2	144459280;144464479;144466933	144459400;144464574;144467794	+;+;+	1079	92	95	85	237	260	225	90	240	166	1.41	1.37	0.18	7.79	6.66e-15	8.88e-14
11548	Adra1b	chr11;chr11	43774606;43835140	43776459;43836332	-;-	3047	49	41	45	96	118	163	45	125	85	1.45	1.37	0.29	4.76	1.98e-06	1.04e-05
16835	Ldlr	chr9;chr9;chr9;chr9;chr9;chr9;chr9;chr9;chr9;chr9;chr9;chr9;chr9;chr9;chr9;chr9;chr9;chr9	21723576;21731747;21732312;21733491;21735237;21737220;21737874;21738855;21739386;21739649;21742187;21742657;21743922;21744230;21745732;21746362;21747149;21748141	21723844;21731869;21732434;21733874;21735359;21737342;21737993;21738980;21739557;21739873;21742305;21742796;21744063;21744385;21745905;21746439;21747306;21749919	+;+;+;+;+;+;+;+;+;+;+;+;+;+;+;+;+;+	4534	989	960	1013	1732	1801	5360	987	2964	1976	1.59	1.37	0.36	3.84	0.000121385	0.000473048
268345	Kcnc2	chr10;chr10;chr10;chr10;chr10	112271123;112271687;112455608;112458490;112461965	112271167;112272404;112456535;112458654;112466304	+;+;+;+;+	6196	10	20	16	67	57	28	15	50	33	1.67	1.37	0.43	3.19	0.00141597	0.00437618
553095	Gm17750	chr13;chr13	84025297;84064651	84025703;84064774	-;-	531	7	5	3	27	19	13	5	19	12	1.74	1.37	0.49	2.8	0.00509609	0.01375
74453	Cfap53	chr18;chr18;chr18;chr18;chr18;chr18;chr18;chr18;chr18	74283100;74284541;74299112;74300145;74304728;74305531;74307158;74329400;74359523	74283266;74284772;74299341;74300318;74305031;74305749;74307374;74329502;74359984	+;+;+;+;+;+;+;+;+	2108	2	3	2	9	12	13	2	11	7	2	1.37	0.51	2.68	0.00746538	0.0192345
100504156	Fam181a	chr12;chr12	103314959;103315772	103315070;103317065	+;+	1406	347	393	365	907	947	1006	368	953	661	1.37	1.36	0.11	12.45	1.47e-35	6.23e-34
240119	St6gal2	chr17;chr17;chr17;chr17;chr17	55445717;55481905;55490943;55496292;55498232	55445809;55482894;55491040;55496393;55499226	+;+;+;+;+	2278	272	222	273	668	654	676	255	666	461	1.38	1.36	0.13	10.41	2.21e-25	5.85e-24
14218	Sh3pxd2a	chr19;chr19;chr19;chr19;chr19;chr19;chr19;chr19;chr19;chr19;chr19;chr19;chr19;chr19;chr19	47260174;47269838;47272008;47273184;47278313;47283021;47286605;47314035;47320276;47343440;47364623;47373384;47397816;47424490;47464064	47268936;47269957;47272057;47273518;47278430;47283104;47286718;47314166;47320320;47343468;47364714;47373460;47397891;47424570;47464411	-;-;-;-;-;-;-;-;-;-;-;-;-;-;-	10464	298	282	295	862	744	679	291	761	527	1.38	1.36	0.14	9.8	1.18e-22	2.68e-21
328329	Mast4	chr13;chr13;chr13;chr13;chr13;chr13;chr13;chr13;chr13;chr13;chr13;chr13;chr13;chr13;chr13;chr13;chr13;chr13;chr13;chr13;chr13;chr13;chr13;chr13;chr13;chr13;chr13;chr13;chr13	102732488;102739198;102741946;102750514;102751381;102754056;102758502;102759023;102760960;102761295;102767871;102769769;102770723;102772455;102774186;102781160;102783345;102787317;102788963;102793969;102796086;102798046;102804642;102810501;102853831;103025522;103140163;103171403;103333836	102738897;102739379;102742082;102750636;102751610;102754256;102758737;102759150;102761072;102761417;102767972;102769934;102770855;102772593;102774394;102781245;102783412;102787449;102789064;102794178;102796161;102798203;102804720;102810570;102853919;103025553;103140287;103171556;103334492	-;-;-;-;-;-;-;-;-;-;-;-;-;-;-;-;-;-;-;-;-;-;-;-;-;-;-;-;-	10671	223	257	252	578	573	778	244	643	444	1.39	1.36	0.18	7.63	2.34e-14	3e-13
14806	Grik2	chr10;chr10;chr10;chr10;chr10;chr10;chr10;chr10;chr10;chr10;chr10;chr10;chr10;chr10;chr10;chr10;chr10;chr10	49099463;49104979;49113370;49132679;49240579;49244325;49272740;49355909;49404337;49419668;49422529;49523682;49527987;49535318;49573564;49578135;49783145;49788628	49101272;49105065;49113620;49132904;49240796;49244443;49272963;49356115;49404450;49419775;49422672;49523855;49528040;49535499;49573821;49578302;49783545;49788754	-;-;-;-;-;-;-;-;-;-;-;-;-;-;-;-;-;-	4872	816	764	764	2367	2323	1516	781	2068	1425	1.4	1.36	0.19	7.25	4.18e-13	4.75e-12
74342	Lrrtm1	chr6;chr6	77242717;77243503	77243222;77245517	+;+	2521	82	86	66	206	232	187	78	208	143	1.4	1.36	0.21	6.5	7.86e-11	7.12e-10
208647	Creb3l2	chr6;chr6;chr6;chr6;chr6;chr6;chr6;chr6;chr6;chr6;chr6;chr6	37331021;37334363;37335828;37336215;37353557;37354751;37355643;37358463;37362358;37363968;37379812;37441699	37332500;37334582;37335954;37336314;37353625;37354809;37355789;37358647;37362445;37364143;37380028;37442148	-;-;-;-;-;-;-;-;-;-;-;-	3318	368	358	403	822	861	1351	376	1011	694	1.42	1.36	0.22	6.28	3.28e-10	2.76e-09
93711	Pcdhga3	chr18;chr18;chr18;chr18	37674335;37825021;37833265;37839903	37676907;37825079;37833353;37841873	+;+;+;+	4692	37	50	43	107	113	133	43	117	81	1.42	1.36	0.25	5.43	5.55e-08	3.63e-07
99633	Adgrl2	chr3;chr3;chr3;chr3;chr3;chr3;chr3;chr3;chr3;chr3;chr3;chr3;chr3;chr3;chr3;chr3;chr3;chr3;chr3;chr3;chr3;chr3;chr3;chr3	148815586;148821280;148822955;148823696;148826365;148827212;148827541;148828477;148833862;148835304;148836352;148837564;148839109;148839645;148846849;148849766;148850836;148851895;148852567;148858733;148860427;148865600;148890412;148954563	148817928;148821408;148823051;148823824;148826533;148827238;148827585;148828568;148833928;148835524;148836561;148837737;148839314;148839770;148847032;148849804;148851021;148851998;148852860;148859533;148860438;148865709;148890625;148954635	-;-;-;-;-;-;-;-;-;-;-;-;-;-;-;-;-;-;-;-;-;-;-;-	6052	1055	1106	1159	2182	2292	4751	1106	3075	2091	1.47	1.36	0.28	4.89	1.01e-06	5.55e-06
58187	Cldn10	chr14;chr14;chr14;chr14;chr14;chr14	118787871;118854950;118861696;118861949;118873601;118874192	118788370;118855209;118861857;118862030;118873708;118874525	+;+;+;+;+;+	1446	9	10	8	43	47	13	9	34	22	1.81	1.36	0.48	2.86	0.00425104	0.011683
11499	Adam5	chr8;chr8;chr8;chr8;chr8;chr8;chr8;chr8;chr8;chr8;chr8;chr8;chr8;chr8;chr8;chr8;chr8;chr8;chr8;chr8;chr8	24732985;24742098;24744115;24746657;24747482;24781566;24782531;24786134;24791935;24804358;24806393;24810001;24810691;24811050;24812385;24813385;24815090;24815451;24818096;24818723;24823940	24733157;24742151;24744277;24746771;24747568;24781782;24782621;24786329;24792030;24804544;24806526;24810082;24810848;24811121;24812450;24813562;24815166;24815529;24818151;24818802;24824369	-;-;-;-;-;-;-;-;-;-;-;-;-;-;-;-;-;-;-;-;-	2791	2	2	5	11	16	13	3	13	8	1.81	1.36	0.51	2.67	0.00748538	0.0192766
69700	Col22a1	chr15;chr15;chr15;chr15;chr15;chr15;chr15;chr15;chr15;chr15;chr15;chr15;chr15;chr15;chr15;chr15;chr15;chr15;chr15;chr15;chr15;chr15;chr15;chr15;chr15;chr15;chr15;chr15;chr15;chr15;chr15;chr15;chr15;chr15;chr15;chr15;chr15;chr15;chr15;chr15;chr15;chr15;chr15;chr15;chr15;chr15;chr15;chr15;chr15;chr15;chr15;chr15;chr15;chr15;chr15;chr15;chr15;chr15;chr15;chr15;chr15;chr15;chr15;chr15	71798476;71801877;71804114;71806215;71807896;71811048;71812827;71814534;71815945;71820031;71821930;71822636;71827691;71832070;71837328;71841274;71846170;71848539;71857251;71860960;71865632;71868961;71870111;71871805;71881606;71889517;71890488;71892186;71894814;71896734;71897563;71897872;71899106;71902817;71906528;71907018;71907600;71911041;71912719;71915106;71915784;71922893;71933409;71937290;719…	71799520;71801954;71804296;71806281;71808075;71811092;71812862;71814605;71815998;71820084;71821983;71822680;71827744;71832123;71837381;71841327;71846223;71848592;71857304;71861073;71865679;71869005;71870164;71871840;71881683;71889561;71890592;71892239;71894867;71896787;71897616;71897925;71899138;71902858;71906581;71907080;71907644;71911094;71912772;71915159;71915837;71922946;71933462;71937343;719…	-;-;-;-;-;-;-;-;-;-;-;-;-;-;-;-;-;-;-;-;-;-;-;-;-;-;-;-;-;-;-;-;-;-;-;-;-;-;-;-;-;-;-;-;-;-;-;-;-;-;-;-;-;-;-;-;-;-;-;-;-;-;-;-	6128	3	6	4	30	22	7	4	19	12	2	1.36	0.51	2.66	0.00779753	0.0199701
93702	Pcdhgb5	chr18;chr18;chr18;chr18	37731154;37825021;37833265;37839903	37733559;37825079;37833353;37841870	+;+;+;+	4522	2537	2426	2584	6314	6849	6084	2515	6415	4466	1.35	1.34	0.08	17.06	2.83e-65	3.15e-63
544963	Iqgap2	chr13;chr13;chr13;chr13;chr13;chr13;chr13;chr13;chr13;chr13;chr13;chr13;chr13;chr13;chr13;chr13;chr13;chr13;chr13;chr13;chr13;chr13;chr13;chr13;chr13;chr13;chr13;chr13;chr13;chr13;chr13;chr13;chr13;chr13;chr13;chr13	95627177;95628947;95629989;95632024;95635464;95637718;95646762;95648178;95657803;95660118;95660999;95661587;95664063;95665593;95668368;95671229;95672985;95673685;95675314;95682153;95682910;95684854;95689701;95707878;95716057;95721513;95724546;95729463;95731280;95732891;95733884;95746438;95749993;95763246;95837824;95891664	95628120;95629055;95630126;95632184;95635676;95637805;95646903;95648280;95657935;95660350;95661083;95661727;95664287;95665756;95668517;95671437;95673054;95673756;95675397;95682323;95683052;95685021;95689791;95708041;95716181;95721673;95724709;95729550;95731458;95733004;95733951;95746514;95750070;95763402;95837923;95891922	-;-;-;-;-;-;-;-;-;-;-;-;-;-;-;-;-;-;-;-;-;-;-;-;-;-;-;-;-;-;-;-;-;-;-;-	5771	1612	1586	1817	4159	4390	4265	1671	4271	2972	1.35	1.34	0.09	15.69	1.83e-55	1.56e-53
16950	Loxl3	chr6;chr6;chr6;chr6;chr6;chr6;chr6;chr6;chr6;chr6;chr6;chr6;chr6;chr6	83034224;83035455;83037429;83038395;83047988;83048578;83048869;83049184;83049484;83049774;83050116;83050308;83050558;83050800	83034289;83035797;83037592;83038609;83048207;83048758;83049023;83049351;83049646;83050017;83050231;83050444;83050669;83052564	+;+;+;+;+;+;+;+;+;+;+;+;+;+	4049	403	413	364	1062	1067	892	393	1007	700	1.36	1.34	0.13	10.41	2.18e-25	5.76e-24
20775	Sqle	chr15;chr15;chr15;chr15;chr15;chr15;chr15;chr15;chr15;chr15;chr15	59315092;59317796;59321314;59322836;59323614;59323807;59324462;59326035;59326570;59329740;59330725	59316129;59318048;59321494;59322932;59323727;59323978;59324557;59326177;59326666;59329827;59331193	+;+;+;+;+;+;+;+;+;+;+	2748	5137	4980	5325	10884	11964	17368	5147	13405	9276	1.38	1.34	0.18	7.41	1.27e-13	1.5e-12
381549	Zfp69	chr4;chr4;chr4;chr4;chr4;chr4	120930137;120934333;120935067;120947289;120949332;120951444	120931506;120934431;120935193;120947569;120949560;120951701	-;-;-;-;-;-	2364	74	74	74	178	238	173	74	196	135	1.39	1.34	0.22	6.04	1.53e-09	1.19e-08
100504412	Kcnmb4os2	chr10;chr10	116474345;116474766	116474633;116474987	+;+	511	44	42	50	98	119	156	45	124	85	1.44	1.34	0.28	4.84	1.31e-06	7.07e-06
16502	Kcnc1	chr7;chr7;chr7;chr7	46396468;46427346;46435158;46437272	46398247;46433353;46435346;46438704	+;+;+;+	9410	1593	1539	1543	3048	2939	6961	1558	4316	2937	1.47	1.34	0.3	4.5	6.65e-06	3.21e-05
242735	Lrrc38	chr4;chr4	143349750;143369764	143350811;143371028	+;+	2327	5	3	7	26	19	14	5	19	12	1.74	1.34	0.48	2.77	0.00562505	0.0150134
383820	5330432E05Rik	chr3	8019664	8022837	-	3174	1	2	1	4	6	31	1	13	7	2.81	1.34	0.52	2.56	0.0103401	0.0255317
74013	Rftn2	chr1;chr1;chr1;chr1;chr1;chr1;chr1;chr1;chr1	55170159;55184950;55194244;55195516;55204183;55206336;55211150;55214120;55226121	55172082;55185028;55194347;55195637;55204392;55206615;55211261;55214303;55226782	-;-;-;-;-;-;-;-;-	3677	4007	3747	3830	10650	10617	8219	3861	9828	6845	1.35	1.33	0.13	10.58	3.72e-26	1.03e-24
240888	Gpr161	chr1;chr1;chr1;chr1;chr1;chr1;chr1	165295766;165301867;165306178;165310269;165317240;165318749;165321436	165295888;165301905;165306592;165310993;165317344;165318868;165321851	+;+;+;+;+;+;+	1943	498	499	506	1364	1390	1090	501	1281	891	1.35	1.33	0.13	10.05	9.15e-24	2.21e-22
211961	Asxl3	chr18;chr18;chr18;chr18;chr18;chr18;chr18;chr18;chr18;chr18;chr18;chr18;chr18;chr18	22345089;22375133;22392644;22393103;22409921;22411501;22434554;22452329;22453582;22465377;22509131;22512072;22515870;22521803	22345166;22375215;22392852;22393105;22410029;22411609;22434675;22452446;22453701;22465540;22509227;22512177;22517823;22530227	+;+;+;+;+;+;+;+;+;+;+;+;+;+	11697	187	225	243	628	623	460	218	570	394	1.38	1.33	0.19	6.96	3.45e-12	3.6e-11
13483	Dpp6	chr5;chr5;chr5;chr5;chr5;chr5;chr5;chr5;chr5;chr5;chr5;chr5;chr5;chr5;chr5;chr5;chr5;chr5;chr5;chr5;chr5;chr5;chr5;chr5;chr5;chr5;chr5;chr5;chr5	26817357;26904778;27049199;27261935;27382755;27398914;27451188;27469411;27537982;27557552;27598802;27631379;27634509;27652177;27653700;27661587;27663430;27664713;27666410;27696850;27709450;27712608;27714372;27718454;27721045;27722673;27723372;27723541;27725605	26818118;26905288;27049813;27262361;27382869;27399012;27451282;27469485;27538034;27557633;27598922;27631533;27634606;27652300;27653738;27661694;27663521;27664760;27666528;27696897;27709548;27712677;27714566;27718508;27721156;27722731;27723444;27723614;27727500	+;+;+;+;+;+;+;+;+;+;+;+;+;+;+;+;+;+;+;+;+;+;+;+;+;+;+;+;+	6419	573	628	578	1851	1879	999	593	1576	1085	1.41	1.33	0.24	5.56	2.76e-08	1.87e-07
319767	Atp10b	chr11;chr11;chr11;chr11;chr11;chr11;chr11;chr11;chr11;chr11;chr11;chr11;chr11;chr11;chr11;chr11;chr11;chr11;chr11;chr11;chr11;chr11;chr11	43149877;43151592;43153224;43172710;43189574;43194557;43197437;43201140;43201968;43203012;43212411;43215950;43218905;43222149;43225475;43230344;43234363;43235650;43245404;43247452;43248886;43254176;43259409	43149952;43151889;43153418;43172914;43189659;43194663;43197568;43201267;43202220;43203250;43212599;43216550;43219014;43222275;43225659;43230665;43234439;43235775;43245604;43247532;43248990;43254363;43262285	+;+;+;+;+;+;+;+;+;+;+;+;+;+;+;+;+;+;+;+;+;+;+	6908	33	30	27	73	81	91	30	81	56	1.4	1.33	0.28	4.81	1.54e-06	8.2e-06
15483	Hsd11b1	chr1;chr1;chr1;chr1;chr1;chr1;chr1	193221640;193223622;193240231;193240527;193241332;193242175;193263948	193222228;193223765;193240416;193240638;193241462;193242360;193264045	-;-;-;-;-;-;-	1446	80	73	102	255	282	155	85	230	158	1.43	1.33	0.29	4.63	3.62e-06	1.82e-05
23871	Ets1	chr9;chr9;chr9;chr9;chr9;chr9;chr9;chr9	32696042;32728675;32730055;32732949;32733940;32738099;32752799;32754213	32696465;32728794;32730255;32733026;32734188;32738359;32752917;32757820	+;+;+;+;+;+;+;+	5060	2086	2215	2334	4779	5317	6808	2211	5634	3923	1.35	1.32	0.15	8.78	1.65e-18	2.94e-17
239606	Slc2a13	chr15;chr15;chr15;chr15;chr15;chr15;chr15;chr15;chr15;chr15	91267691;91276063;91276367;91321571;91343702;91349967;91412109;91497393;91516335;91572575	91272380;91276215;91276488;91321696;91343822;91350130;91412217;91497601;91516494;91573261	-;-;-;-;-;-;-;-;-;-	6541	273	262	254	764	723	535	263	674	469	1.35	1.32	0.18	7.49	6.82e-14	8.28e-13
19714	Rev3l	chr10;chr10;chr10;chr10;chr10;chr10;chr10;chr10;chr10;chr10;chr10;chr10;chr10;chr10;chr10;chr10;chr10;chr10;chr10;chr10;chr10;chr10;chr10;chr10;chr10;chr10;chr10;chr10;chr10;chr10;chr10;chr10	39732160;39783143;39790769;39794864;39799881;39804952;39805600;39806662;39806835;39813971;39817142;39820448;39821106;39827710;39830899;39832518;39835160;39836626;39838442;39840885;39843411;39846142;39846669;39847975;39851867;39854699;39859107;39862694;39863738;39864594;39867293;39874084	39732613;39783332;39790843;39795024;39799977;39805046;39805704;39806746;39806983;39814090;39817379;39820590;39825258;39828605;39830981;39832643;39835352;39836737;39838557;39841003;39843529;39846283;39846913;39848083;39852073;39854808;39859221;39862831;39863928;39864840;39867502;39875206	+;+;+;+;+;+;+;+;+;+;+;+;+;+;+;+;+;+;+;+;+;+;+;+;+;+;+;+;+;+;+;+	10666	9256	10005	10024	20685	21676	33241	9761	25200	17481	1.37	1.32	0.19	7.02	2.23e-12	2.39e-11
619331	Zfp551	chr7;chr7;chr7;chr7	12415148;12418543;12421808;12422390	12417218;12418666;12421846;12422491	-;-;-;-	2336	85	80	87	221	256	179	84	218	151	1.37	1.32	0.22	6.13	8.97e-10	7.18e-09
20720	Serpine2	chr1;chr1;chr1;chr1;chr1;chr1;chr1;chr1;chr1	79794321;79796826;79799468;79801456;79802847;79810554;79816728;79821277;79858511	79795042;79796909;79799554;79801556;79803045;79810751;79816955;79821557;79858665	-;-;-;-;-;-;-;-;-	2055	53560	49313	53391	103995	108738	195888	52088	136207	94147	1.39	1.32	0.23	5.64	1.69e-08	1.17e-07
16918	Mycl	chr4;chr4	122996099;122999905	122997018;123002485	+;+	3501	1964	1933	2017	6048	6428	3107	1971	5194	3583	1.4	1.32	0.25	5.33	9.97e-08	6.29e-07
73942	Fam151b	chr13;chr13;chr13;chr13;chr13;chr13	92449620;92466977;92467945;92473963;92477828;92483928	92450252;92467112;92468162;92474128;92477953;92484031	-;-;-;-;-;-	1383	20	17	21	36	65	73	19	58	39	1.56	1.32	0.38	3.51	0.00044401	0.0015293
14103	Fasl	chr1;chr1;chr1;chr1	161780691;161782948;161787105;161787944	161781970;161783004;161787150;161788495	-;-;-;-	1935	3	1	2	8	10	13	2	10	6	1.87	1.32	0.52	2.54	0.010972	0.0269116
102991	AU022751	chrX	6081218	6083420	-	2203	2	3	2	7	13	14	2	11	7	2	1.32	0.52	2.54	0.0110652	0.0271064
18504	Pax2	chr19;chr19;chr19;chr19;chr19;chr19;chr19;chr19;chr19;chr19	44757394;44760875;44761688;44788777;44790683;44815908;44818426;44833166;44835391;44835951	44757436;44761043;44761885;44788862;44790802;44816083;44818552;44833267;44835477;44837871	+;+;+;+;+;+;+;+;+;+	3029	1	1	0	12	9	3	0	8	4	3.17	1.32	0.52	2.53	0.0112871	0.0275742
545389	Cep170	chr1;chr1;chr1;chr1;chr1;chr1;chr1;chr1;chr1;chr1;chr1;chr1;chr1;chr1;chr1;chr1;chr1;chr1;chr1;chr1	176733653;176736844;176737528;176739081;176739919;176742501;176749926;176755166;176758397;176761351;176769233;176769713;176774434;176780261;176782251;176782497;176788467;176792536;176793505;176806999	176735981;176736895;176737621;176739169;176740089;176742648;176750160;176756983;176758517;176761500;176769526;176769870;176774910;176780395;176782410;176782555;176788545;176792625;176793649;176807124	-;-;-;-;-;-;-;-;-;-;-;-;-;-;-;-;-;-;-;-	6930	6276	6174	6490	15921	16146	14968	6313	15678	10996	1.31	1.31	0.06	21.06	1.71e-98	4.44e-96
217692	Sipa1l1	chr12;chr12;chr12;chr12;chr12;chr12;chr12;chr12;chr12;chr12;chr12;chr12;chr12;chr12;chr12;chr12;chr12;chr12;chr12;chr12;chr12;chr12;chr12;chr12	82170016;82234463;82265957;82311349;82340662;82357233;82362943;82372368;82384651;82387555;82396193;82397346;82402910;82416904;82420538;82422375;82425013;82432753;82433689;82437688;82440815;82446817;82449310;82449901	82170076;82234528;82266025;82311409;82342499;82357363;82363131;82372542;82384754;82387712;82396766;82397620;82403179;82417050;82420662;82422493;82425455;82432992;82433854;82437934;82440961;82446931;82449404;82451786	+;+;+;+;+;+;+;+;+;+;+;+;+;+;+;+;+;+;+;+;+;+;+;+	7701	1632	1813	1728	4131	4415	4350	1724	4298	3011	1.32	1.31	0.08	17.16	5.05e-66	5.84e-64
108105	B3gnt5	chr16;chr16;chr16;chr16;chr16;chr16	19760234;19760641;19764151;19765108;19765501;19768744	19760477;19760827;19764353;19765214;19765621;19772753	+;+;+;+;+;+	4872	478	449	430	1085	1206	1091	452	1127	790	1.32	1.31	0.11	12.43	1.89e-35	7.94e-34
226747	Ahctf1	chr1;chr1;chr1;chr1;chr1;chr1;chr1;chr1;chr1;chr1;chr1;chr1;chr1;chr1;chr1;chr1;chr1;chr1;chr1;chr1;chr1;chr1;chr1;chr1;chr1;chr1;chr1;chr1;chr1;chr1;chr1;chr1;chr1;chr1;chr1;chr1	179744904;179747180;179748557;179752311;179755449;179757935;179760262;179762545;179763470;179765878;179768295;179768989;179769309;179770589;179770799;179775332;179776008;179777503;179777700;179779604;179780856;179781643;179782947;179784090;179785008;179786070;179786695;179786968;179788189;179789649;179790299;179792346;179793643;179795677;179799211;179803353	179746528;179747256;179748690;179754072;179755654;179758029;179760361;179762962;179763673;179766070;179768402;179769139;179769459;179770720;179770943;179775519;179776154;179777559;179777823;179779697;179780960;179781783;179783036;179784180;179785136;179786131;179786876;179787100;179788339;179789733;179790415;179792553;179793823;179795930;179799338;179804015	-;-;-;-;-;-;-;-;-;-;-;-;-;-;-;-;-;-;-;-;-;-;-;-;-;-;-;-;-;-;-;-;-;-;-;-	8831	2162	2265	2261	5178	4882	6783	2229	5614	3922	1.33	1.31	0.14	9.07	1.18e-19	2.21e-18
11819	Nr2f2	chr7;chr7;chr7;chr7	70351950;70357763;70359888;70366093	70354931;70358290;70360593;70366746	-;-;-;-	4870	307	289	242	785	786	569	279	713	496	1.35	1.31	0.19	7.01	2.45e-12	2.61e-11
100503859	1110015O18Rik	chr3;chr3;chr3;chr3	4798708;4799477;4800631;4813708	4798822;4799563;4800757;4814911	+;+;+;+	1533	67	59	56	156	149	162	60	155	108	1.35	1.31	0.21	6.38	1.77e-10	1.53e-09
15267	Hist2h2aa1	chr3	96245538	96246115	+	578	8	3	2	18	18	15	4	17	11	1.85	1.31	0.5	2.61	0.00902773	0.0226696
433323	Sgpp2	chr1;chr1;chr1;chr1;chr1	78310346;78360071;78390475;78393359;78416875	78310502;78360229;78390654;78393448;78420286	+;+;+;+;+	3998	0	0	2	9	19	4	0	10	6	3.46	1.31	0.51	2.54	0.0111398	0.0272681
24066	Spry4	chr18;chr18	38586265;38601170	38590755;38601268	-;-	4590	882	883	877	1510	1592	4253	880	2451	1666	1.48	1.3	0.34	3.85	0.000116722	0.000456224
209601	Erich3	chr3;chr3;chr3;chr3;chr3;chr3;chr3	154711133;154713874;154720099;154727394;154733322;154739093;154748319	154711330;154714092;154720279;154727580;154733626;154739317;154749012	+;+;+;+;+;+;+	2009	22	37	24	101	63	69	27	77	53	1.48	1.3	0.34	3.79	0.000150956	0.000575401
723967	Mir9-2	chr13	83738814	83738885	+	72	12	7	11	24	30	38	10	30	20	1.49	1.3	0.42	3.12	0.00182126	0.00546953
791423	Gm11190	chr11;chr11;chr11	77912127;77919639;77929258	77915391;77919756;77929288	-;-;-	3414	4	2	1	8	11	16	2	11	7	2	1.3	0.52	2.49	0.0128632	0.030932
619308	F830208F22Rik	chr18;chr18;chr18	77793257;77795443;77796658	77794947;77796558;77796743	-;-;-	2893	2	2	1	11	12	5	1	9	6	2.32	1.3	0.52	2.48	0.0129572	0.0311342
13800	Enah	chr1;chr1;chr1;chr1;chr1;chr1;chr1;chr1;chr1;chr1;chr1;chr1;chr1;chr1;chr1;chr1	181904445;181906387;181908298;181913307;181917199;181918258;181918438;181919325;181921658;181923560;181930678;181931174;181935660;181956394;181961754;182019530	181905897;181906444;181908376;181913373;181917247;181918315;181918583;181919629;181922500;181923840;181930762;181931185;181935716;181956571;181961919;182019980	-;-;-;-;-;-;-;-;-;-;-;-;-;-;-;-	4288	4861	4742	4828	10973	11838	12633	4810	11814	8313	1.3	1.29	0.08	16.53	2.33e-61	2.32e-59
103743	Tmem98	chr11;chr11;chr11;chr11;chr11;chr11;chr11	80810415;80812506;80814219;80815666;80817503;80819930;80821212	80810459;80812689;80814350;80815699;80817618;80819989;80822033	+;+;+;+;+;+;+	1393	934	814	898	2216	2163	2129	882	2169	1526	1.3	1.29	0.09	14.74	3.65e-49	2.43e-47
74754	Dhcr24	chr4;chr4;chr4;chr4;chr4;chr4;chr4;chr4;chr4	106561038;106564401;106571412;106572225;106573728;106578190;106585790;106586345;106586612	106561397;106564556;106571517;106572343;106573991;106578333;106585987;106586523;106589113	+;+;+;+;+;+;+;+;+	4028	2326	2182	2143	4624	4758	7480	2217	5620	3919	1.34	1.29	0.2	6.59	4.36e-11	4.07e-10
320879	B230217O12Rik	chr19;chr19;chr19	57323197;57324596;57360014	57324062;57324797;57360899	-;-;-	1954	57	77	67	154	157	209	67	173	120	1.36	1.29	0.24	5.32	1.06e-07	6.63e-07
19395	Rasgrp2	chr19;chr19;chr19;chr19;chr19;chr19;chr19;chr19;chr19;chr19;chr19;chr19;chr19;chr19;chr19;chr19;chr19	6400583;6401721;6402472;6403024;6403432;6404300;6404654;6404938;6407041;6408171;6408448;6408839;6413085;6413428;6413865;6414792;6414994	6400651;6401863;6402574;6403086;6403563;6404450;6404827;6405054;6407322;6408248;6408570;6408954;6413226;6413464;6414041;6414854;6415216	+;+;+;+;+;+;+;+;+;+;+;+;+;+;+;+;+	2193	99	111	88	208	194	399	99	267	183	1.42	1.29	0.31	4.12	3.71e-05	0.000158294
17385	Mmp11	chr10;chr10;chr10;chr10;chr10;chr10;chr10;chr10	75923224;75925420;75926411;75926748;75927129;75927347;75928280;75932334	75924115;75925677;75926627;75926989;75927262;75927490;75928509;75932463	-;-;-;-;-;-;-;-	2247	11	10	9	23	37	30	10	30	20	1.49	1.29	0.41	3.15	0.00163234	0.00495777
14465	Gata6	chr18;chr18;chr18;chr18;chr18;chr18;chr18	11052510;11054036;11059052;11063018;11064510;11064688;11084315	11052743;11055189;11059218;11063143;11064597;11064791;11085635	+;+;+;+;+;+;+	3194	23	54	21	132	115	55	32	100	67	1.61	1.29	0.43	3.03	0.00244212	0.00714185
100019	Mdn1	chr4;chr4;chr4;chr4;chr4;chr4;chr4;chr4;chr4;chr4;chr4;chr4;chr4;chr4;chr4;chr4;chr4;chr4;chr4;chr4;chr4;chr4;chr4;chr4;chr4;chr4;chr4;chr4;chr4;chr4;chr4;chr4;chr4;chr4;chr4;chr4;chr4;chr4;chr4;chr4;chr4;chr4;chr4;chr4;chr4;chr4;chr4;chr4;chr4;chr4;chr4;chr4;chr4;chr4;chr4;chr4;chr4;chr4;chr4;chr4;chr4;chr4;chr4;chr4;chr4;chr4;chr4;chr4;chr4;chr4;chr4;chr4;chr4;chr4;chr4;chr4;chr4;chr4;chr4;chr4…	32657119;32662833;32666393;32667091;32667272;32668799;32669463;32670567;32671516;32672831;32673954;32674931;32676742;32678299;32679531;32683543;32684639;32685659;32686328;32689483;32691180;32691714;32693440;32694494;32695357;32696222;32698771;32699217;32699430;32700075;32700348;32701702;32704608;32707421;32708403;32709358;32710262;32711941;32713247;32713688;32715687;32715862;32716246;32718315;327…	32657352;32663059;32666617;32667198;32667464;32669041;32669594;32670670;32671630;32673015;32674035;32675026;32676854;32678447;32679591;32683754;32684739;32685803;32686424;32689596;32691327;32691824;32693591;32694672;32695565;32696368;32698912;32699351;32699568;32700213;32700475;32701846;32704737;32707639;32708600;32709566;32710384;32712138;32713354;32713876;32715776;32716125;32716507;32718474;327…	+;+;+;+;+;+;+;+;+;+;+;+;+;+;+;+;+;+;+;+;+;+;+;+;+;+;+;+;+;+;+;+;+;+;+;+;+;+;+;+;+;+;+;+;+;+;+;+;+;+;+;+;+;+;+;+;+;+;+;+;+;+;+;+;+;+;+;+;+;+;+;+;+;+;+;+;+;+;+;+;+;+;+;+;+;+;+;+;+;+;+;+;+;+;+;+;+;+;+;+;+;+	17959	1665	2021	1961	4923	4417	4489	1882	4609	3246	1.29	1.28	0.11	11.76	5.98e-32	2.17e-30
20689	Sall3	chr18;chr18;chr18;chr18	80966359;80971181;80971738;80986455	80969904;80971521;80974629;80986578	-;-;-;-	6903	3706	3621	3766	8042	8832	10448	3697	9107	6402	1.3	1.28	0.12	11	3.9e-28	1.19e-26
17172	Ascl1	chr10;chr10	87491041;87492353	87491991;87493660	-;-	2259	1783	1799	1850	3867	4357	5119	1810	4447	3129	1.3	1.28	0.12	10.3	7.34e-25	1.9e-23
399558	Flrt2	chr12;chr12	95692226;95778507	95692615;95785215	+;+	7099	340	352	386	1002	1005	694	359	900	630	1.32	1.28	0.18	7.02	2.26e-12	2.41e-11
69772	Bdh2	chr3;chr3;chr3;chr3;chr3;chr3;chr3;chr3;chr3;chr3	135281221;135285515;135288261;135289555;135290994;135295228;135296820;135300674;135301562;135304168	135281368;135285667;135288339;135289651;135291102;135295288;135296933;135300732;135301654;135304426	+;+;+;+;+;+;+;+;+;+	1172	192	154	208	552	509	350	184	470	327	1.35	1.28	0.23	5.61	2.04e-08	1.41e-07
26968	Islr	chr9;chr9;chr9	58156264;58158427;58158962	58158230;58158554;58159221	-;-;-	2355	53	64	46	125	149	142	54	138	96	1.34	1.28	0.24	5.45	5.18e-08	3.39e-07
18761	Prkcq	chr2;chr2;chr2;chr2;chr2;chr2;chr2;chr2;chr2;chr2;chr2;chr2;chr2;chr2;chr2;chr2;chr2;chr2	11172382;11226859;11232530;11236018;11245253;11246799;11246928;11248201;11253069;11254171;11256157;11260653;11277015;11279466;11283746;11290389;11299295;11299967	11172460;11226985;11232729;11236078;11245415;11246830;11247013;11248330;11253178;11254288;11256317;11260826;11277106;11279528;11283884;11290577;11299423;11301226	+;+;+;+;+;+;+;+;+;+;+;+;+;+;+;+;+;+	3313	2688	2606	2711	9475	9734	2833	2668	7347	5008	1.46	1.28	0.35	3.7	0.000215715	0.000793209
100504072	Gm20045	chr1;chr1	171323941;171326894	171324741;171327754	-;-	1662	18	33	18	72	55	64	23	63	43	1.42	1.28	0.35	3.67	0.000246413	0.000895894
12815	Col11a2	chr17;chr17;chr17;chr17;chr17;chr17;chr17;chr17;chr17;chr17;chr17;chr17;chr17;chr17;chr17;chr17;chr17;chr17;chr17;chr17;chr17;chr17;chr17;chr17;chr17;chr17;chr17;chr17;chr17;chr17;chr17;chr17;chr17;chr17;chr17;chr17;chr17;chr17;chr17;chr17;chr17;chr17;chr17;chr17;chr17;chr17;chr17;chr17;chr17;chr17;chr17;chr17;chr17;chr17;chr17;chr17;chr17;chr17;chr17;chr17;chr17;chr17;chr17;chr17	34039437;34042160;34042401;34043234;34044819;34046440;34049619;34049794;34050046;34050422;34050957;34051262;34051480;34051614;34051753;34051951;34052165;34052312;34052464;34052941;34053194;34053413;34053576;34053873;34054150;34054305;34054837;34055218;34056052;34056393;34056545;34056918;34057105;34057251;34057400;34057620;34058050;34058278;34058556;34058825;34059065;34059293;34059470;34059679;340…	34039736;34042309;34042611;34043396;34045010;34046502;34049678;34049835;34050108;34050496;34051043;34051318;34051533;34051667;34051806;34052004;34052218;34052356;34052517;34052985;34053247;34053457;34053629;34053917;34054203;34054349;34054890;34055325;34056105;34056446;34056589;34056971;34057149;34057304;34057453;34057673;34058157;34058367;34058609;34058932;34059172;34059346;34059523;34059786;340…	+;+;+;+;+;+;+;+;+;+;+;+;+;+;+;+;+;+;+;+;+;+;+;+;+;+;+;+;+;+;+;+;+;+;+;+;+;+;+;+;+;+;+;+;+;+;+;+;+;+;+;+;+;+;+;+;+;+;+;+;+;+;+;+	5605	232	270	222	894	952	242	241	696	469	1.53	1.28	0.39	3.31	0.000939766	0.00301693
14261	Fmo1	chr1;chr1;chr1;chr1;chr1;chr1;chr1;chr1;chr1	162829561;162832963;162833530;162836132;162839618;162850062;162851355;162859425;162866239	162830314;162833035;162833885;162836331;162839760;162850224;162851543;162859562;162866548	-;-;-;-;-;-;-;-;-	2326	12	33	21	104	88	28	22	73	47	1.69	1.28	0.47	2.72	0.00645313	0.0169352
12503	Cd247	chr1;chr1;chr1;chr1;chr1;chr1;chr1;chr1;chr1;chr1	165788681;165855166;165856400;165857416;165858443;165859219;165859789;165861004;165866655;165869018	165788886;165855269;165856456;165857496;165858478;165859275;165859824;165862112;165867436;165871153	+;+;+;+;+;+;+;+;+;+	4604	4	3	3	8	13	20	3	13	8	1.81	1.28	0.51	2.5	0.0122737	0.0296645
216033	Ctnna3	chr10;chr10;chr10;chr10;chr10;chr10;chr10;chr10;chr10;chr10;chr10;chr10;chr10;chr10;chr10;chr10;chr10;chr10;chr10;chr10	63430098;63457511;63504032;63537521;63566804;63581944;63820222;63821055;63852622;64250698;64260813;64409191;64487462;64585960;64675765;64834578;64873161;64945919;64959770;65002546	63430179;63457664;63504135;63537713;63566970;63582063;63820485;63821215;63852825;64250778;64260965;64409283;64487618;64586160;64675916;64834670;64873342;64946024;64959904;65003667	+;+;+;+;+;+;+;+;+;+;+;+;+;+;+;+;+;+;+;+	3924	1	14	4	33	26	26	6	28	17	2.05	1.28	0.52	2.47	0.0136055	0.0325142
545681	Gm12992	chr4;chr4	131912416;131915444	131913795;131915516	-;-	1453	2	2	2	15	17	3	2	11	7	2	1.28	0.53	2.43	0.0150547	0.0355219
13121	Cyp51	chr5;chr5;chr5;chr5;chr5;chr5;chr5;chr5;chr5;chr5	4080674;4086460;4087778;4091845;4092388;4099124;4100145;4101178;4102928;4104134	4083303;4086628;4087873;4092040;4092507;4099298;4100271;4101354;4103026;4104697	-;-;-;-;-;-;-;-;-;-	4353	5451	4993	5485	12227	11768	14699	5309	12898	9104	1.28	1.27	0.11	11.14	7.84e-29	2.46e-27
231134	Dok7	chr5;chr5;chr5;chr5;chr5;chr5;chr5;chr5;chr5	35057084;35064334;35066450;35075303;35077148;35079031;35083164;35086548;35086996	35057137;35064564;35066650;35075422;35077267;35079755;35083206;35086700;35087831	+;+;+;+;+;+;+;+;+	2483	349	355	334	920	863	743	346	842	594	1.28	1.27	0.13	9.78	1.4e-22	3.16e-21
666257	Gm8008	chr9;chr9;chr9;chr9	122903246;122904151;122908694;122919006	122903335;122904249;122909985;122919153	+;+;+;+	1629	204	241	227	519	651	488	224	552	388	1.3	1.27	0.17	7.4	1.31e-13	1.55e-12
79202	Tnfrsf22	chr7;chr7;chr7;chr7;chr7;chr7;chr7	143636725;143639245;143639902;143640752;143643276;143644781;143649527	143638436;143639289;143639975;143640863;143643404;143644871;143649638	-;-;-;-;-;-;-	2275	106	130	130	232	292	415	122	313	217	1.35	1.27	0.26	4.93	8.14e-07	4.51e-06
791318	Gm10125	chr18;chr18;chr18;chr18;chr18;chr18;chr18	5491501;5520591;5525214;5540606;5583012;5583713;5592160	5492097;5520769;5525389;5540678;5583133;5583796;5592437	-;-;-;-;-;-;-	1509	47	45	25	109	101	95	39	101	70	1.35	1.27	0.3	4.21	2.61e-05	0.000113606
14615	Gjc1	chr11;chr11;chr11;chr11;chr11	102799478;102802841;102804281;102818970;102819504	102801195;102802916;102805019;102819159;102819686	-;-;-;-;-	2906	188	208	206	359	386	869	200	538	369	1.42	1.27	0.33	3.89	9.93e-05	0.000392881
319887	E030030I06Rik	chr10;chr10;chr10	22113050;22144304;22148489	22114348;22144514;22149270	-;-;-	2292	271	282	327	501	428	1616	293	848	571	1.53	1.27	0.4	3.17	0.00151086	0.00463461
100504475	NA	chr12;chr12;chr12	32376460;32388601;32399908	32376733;32388614;32399917	-;-;-	298	9	6	12	24	26	32	9	27	18	1.49	1.27	0.43	2.98	0.00289017	0.00830183
100038558	Gm10752	chr10	115315646	115316374	+	729	4	9	8	27	18	25	7	23	15	1.58	1.27	0.46	2.79	0.00523862	0.0140889
100039210	Gm2102	chr1;chr1;chr1	78216589;78217147;78218192	78217092;78217756;78218285	-;-;-	1208	0	0	0	12	9	3	0	8	4	3.17	1.27	0.49	2.58	0.00996281	0.0247196
100038561	B230104I21Rik	chr4;chr4;chr4;chr4	154336127;154341204;154347684;154349505	154336420;154341312;154347742;154349918	+;+;+;+	876	6	6	3	27	37	5	5	23	14	2	1.27	0.52	2.45	0.0143975	0.0341646
432534	Gm5429	chr11	11464005	11466921	+	2917	4	2	1	9	13	11	2	11	7	2	1.27	0.52	2.44	0.0147378	0.034852
67886	Camsap2	chr1;chr1;chr1;chr1;chr1;chr1;chr1;chr1;chr1;chr1;chr1;chr1;chr1;chr1;chr1;chr1;chr1;chr1;chr1	136268123;136271531;136273750;136274801;136276538;136277194;136280306;136282812;136283867;136285909;136287900;136292880;136293280;136294010;136295514;136297742;136304295;136324737;136345299	136271147;136271649;136273865;136274873;136276758;136277330;136282499;136282881;136283901;136286002;136287993;136293019;136293421;136294046;136295527;136297825;136304456;136324996;136346104	-;-;-;-;-;-;-;-;-;-;-;-;-;-;-;-;-;-;-	7823	5115	5066	5333	13165	13029	11270	5171	12488	8830	1.27	1.26	0.09	14.13	2.52e-45	1.52e-43
74081	Cep350	chr1;chr1;chr1;chr1;chr1;chr1;chr1;chr1;chr1;chr1;chr1;chr1;chr1;chr1;chr1;chr1;chr1;chr1;chr1;chr1;chr1;chr1;chr1;chr1;chr1;chr1;chr1;chr1;chr1;chr1;chr1;chr1;chr1;chr1;chr1;chr1;chr1;chr1	155844964;155858023;155860169;155860436;155861648;155866040;155868671;155871909;155875322;155878910;155885907;155894594;155897435;155900786;155901440;155902587;155906489;155909204;155910618;155911136;155911888;155914716;155915449;155922314;155924565;155926414;155928113;155931508;155932789;155935815;155940717;155944099;155953154;155958561;155959720;155961144;155962475;155972849	155848727;155858145;155860315;155860840;155863611;155866122;155868807;155872069;155875466;155879118;155886106;155894754;155897581;155900873;155901624;155902783;155906652;155909329;155910754;155911276;155911998;155914879;155915651;155922500;155924737;155926555;155929173;155931629;155933450;155935961;155940830;155944212;155953767;155958720;155959831;155961187;155962560;155973255	-;-;-;-;-;-;-;-;-;-;-;-;-;-;-;-;-;-;-;-;-;-;-;-;-;-;-;-;-;-;-;-;-;-;-;-;-;-	13307	2051	2175	2440	5521	5086	5445	2222	5350	3786	1.27	1.26	0.1	13.06	5.87e-39	2.87e-37
66381	Rnf113a2	chr12	84417200	84418578	+	1379	335	349	361	861	873	790	348	841	595	1.27	1.26	0.11	11.85	2.17e-32	7.93e-31
19771	Rlbp1	chr7;chr7;chr7;chr7;chr7;chr7;chr7;chr7;chr7	79374870;79375897;79377227;79379959;79381633;79383612;79383934;79384659;79386689	79375718;79376007;79377385;79380137;79381837;79383740;79384044;79384779;79387027	-;-;-;-;-;-;-;-;-	2203	753	797	903	2104	2311	1589	817	2001	1409	1.29	1.26	0.17	7.44	9.77e-14	1.17e-12
338362	Ust	chr10;chr10;chr10;chr10;chr10;chr10;chr10;chr10	8204753;8245903;8248089;8298056;8307408;8330068;8390888;8518150	8207670;8246060;8248186;8298209;8307487;8330223;8390931;8518825	-;-;-;-;-;-;-;-	4284	1036	982	1000	2845	2735	1864	1006	2481	1744	1.3	1.26	0.18	7.19	6.36e-13	7.13e-12
68875	Tmcc2	chr1;chr1;chr1;chr1;chr1	132356315;132358903;132360275;132380657;132390977	132357817;132359038;132361215;132381181;132391281	-;-;-;-;-	3410	749	700	749	2053	1969	1367	732	1796	1265	1.29	1.26	0.18	7.18	6.85e-13	7.65e-12
14407	Gabrg3	chr7;chr7;chr7;chr7;chr7;chr7;chr7;chr7;chr7;chr7	56724242;56729277;56729591;56734947;56773237;56982625;56984943;57323648;57381589;57386721	56724694;56729336;56729787;56735099;56773374;56982707;56985163;57323715;57381737;57386871	-;-;-;-;-;-;-;-;-;-	1673	6	5	6	17	14	23	5	18	12	1.66	1.26	0.47	2.71	0.00666577	0.0174441
100038478	Gm10616	chr7	79466409	79468536	+	2128	4	3	7	18	17	13	4	16	10	1.77	1.26	0.48	2.61	0.00917768	0.023006
100041230	Hist1h4m	chr13	21811746	21812150	+	405	2	2	2	11	9	7	2	9	6	1.74	1.26	0.52	2.44	0.0148835	0.0351599
320805	C330018A13Rik	chr5;chr5	116123614;116127726	116123827;116129110	+;+	1599	2	0	3	10	10	9	1	9	6	2.32	1.26	0.53	2.38	0.017095	0.0397574
66355	Gmpr	chr13;chr13;chr13;chr13;chr13;chr13;chr13;chr13;chr13	45507469;45514395;45516999;45520852;45529708;45532294;45539025;45542479;45545873	45507743;45514514;45517082;45521025;45529789;45532400;45539067;45542638;45546381	+;+;+;+;+;+;+;+;+	1554	1079	1158	1121	2901	2352	2805	1119	2686	1903	1.26	1.25	0.11	11.03	2.6e-28	7.99e-27
93880	Pcdhb9	chr18	37400855	37403909	+	3055	1168	1074	1149	2927	2900	2315	1130	2714	1922	1.26	1.25	0.12	9.97	2.04e-23	4.8e-22
329154	Ankrd44	chr1;chr1;chr1;chr1;chr1;chr1;chr1;chr1;chr1;chr1;chr1;chr1;chr1;chr1;chr1;chr1;chr1;chr1;chr1;chr1;chr1;chr1;chr1;chr1;chr1;chr1;chr1;chr1	54645340;54651669;54653743;54655080;54655661;54657616;54658919;54661001;54662654;54663899;54667372;54681120;54723014;54727490;54729734;54732928;54734996;54736230;54743314;54752890;54762261;54763645;54766350;54766784;54778287;54792453;54828612;54926140	54648335;54651760;54653825;54655162;54655806;54657699;54659006;54661217;54662771;54663986;54667573;54681191;54723125;54727570;54729874;54732996;54735059;54736312;54743428;54752968;54762473;54763787;54766437;54766984;54778357;54792531;54828695;54926387	-;-;-;-;-;-;-;-;-;-;-;-;-;-;-;-;-;-;-;-;-;-;-;-;-;-;-;-	6140	236	227	267	550	546	669	243	588	416	1.27	1.25	0.15	8.19	2.67e-16	4.02e-15
667118	Zbed6	chr1	133655879	133660885	-	5007	1031	1273	1054	2490	2375	3300	1119	2721	1921	1.28	1.25	0.17	7.49	7.11e-14	8.63e-13
545156	Kalrn	chr16;chr16;chr16;chr16;chr16;chr16;chr16;chr16;chr16;chr16;chr16;chr16;chr16;chr16;chr16;chr16;chr16;chr16;chr16;chr16;chr16;chr16;chr16;chr16;chr16;chr16;chr16;chr16;chr16;chr16;chr16;chr16;chr16;chr16;chr16;chr16;chr16;chr16;chr16;chr16;chr16;chr16;chr16;chr16;chr16;chr16;chr16;chr16;chr16;chr16;chr16;chr16;chr16;chr16;chr16;chr16;chr16;chr16;chr16;chr16;chr16	33969073;33977526;33982688;33985175;33987086;33988770;33989768;33992859;33993636;34009270;34010522;34013958;34016392;34027938;34028640;34031554;34032418;34033507;34034456;34034836;34035053;34035493;34039879;34049830;34053560;34054832;34116222;34152025;34171272;34174385;34175729;34176267;34178296;34182658;34187415;34189668;34198393;34199185;34203861;34205148;34212158;34212791;34215015;34217796;342…	33976079;33977664;33982888;33985253;33987250;33988901;33989889;33993030;33993663;34009329;34010645;34014214;34016630;34028109;34028825;34031631;34032468;34033599;34034542;34034905;34035156;34035559;34040009;34049922;34053664;34055115;34116465;34153505;34171374;34174527;34175830;34176457;34178407;34182750;34187504;34189737;34198502;34199251;34203979;34205330;34212280;34212906;34215129;34217945;342…	-;-;-;-;-;-;-;-;-;-;-;-;-;-;-;-;-;-;-;-;-;-;-;-;-;-;-;-;-;-;-;-;-;-;-;-;-;-;-;-;-;-;-;-;-;-;-;-;-;-;-;-;-;-;-;-;-;-;-;-;-	16920	637	698	636	1719	1828	1252	657	1599	1128	1.28	1.25	0.17	7.45	9.25e-14	1.11e-12
18675	Phex	chrX;chrX;chrX;chrX;chrX;chrX;chrX;chrX;chrX;chrX;chrX;chrX;chrX;chrX;chrX;chrX;chrX;chrX;chrX;chrX;chrX;chrX	157162075;157174246;157177477;157178729;157183802;157186209;157193805;157220405;157238353;157268417;157310869;157338129;157342010;157350420;157351760;157355485;157364281;157370513;157372465;157403367;157409937;157414639	157165662;157174322;157177581;157178794;157183932;157186276;157193859;157220463;157238456;157268494;157310970;157338257;157342103;157350565;157351843;157355601;157364349;157370739;157372551;157403528;157410005;157415286	-;-;-;-;-;-;-;-;-;-;-;-;-;-;-;-;-;-;-;-;-;-	6265	26	32	34	86	67	85	30	79	55	1.37	1.25	0.29	4.38	1.19e-05	5.53e-05
18752	Prkcg	chr7;chr7;chr7;chr7;chr7;chr7;chr7;chr7;chr7;chr7;chr7;chr7;chr7;chr7;chr7;chr7;chr7;chr7	3303532;3304306;3305344;3310564;3310836;3312389;3313698;3314133;3314512;3318860;3319531;3322340;3322517;3323456;3327416;3329035;3329828;3330146	3303959;3304337;3305426;3310675;3310967;3312545;3313832;3314220;3314541;3319012;3319719;3322431;3322579;3323594;3327496;3329142;3329968;3330696	+;+;+;+;+;+;+;+;+;+;+;+;+;+;+;+;+;+	2714	48	86	54	203	186	111	62	166	115	1.41	1.25	0.33	3.77	0.000161235	0.000611341
68404	Nrn1	chr13;chr13;chr13	36725625;36730107;36734236	36726856;36730251;36734454	-;-;-	1596	325	298	414	582	576	1685	345	947	647	1.45	1.25	0.37	3.38	0.000714509	0.0023623
18546	Pcp4	chr16;chr16;chr16	96467606;96493816;96525390	96467790;96493867;96525789	+;+;+	637	26	30	18	113	98	26	24	79	52	1.68	1.25	0.46	2.72	0.00659398	0.017279
635504	Gm7160	chr1;chr1;chr1	105979350;105989019;105990172	105979624;105989103;105990276	-;-;-	465	5	8	10	23	15	42	7	26	17	1.75	1.25	0.48	2.6	0.00922371	0.0230994
16553	Kif13a	chr13;chr13;chr13;chr13;chr13;chr13;chr13;chr13;chr13;chr13;chr13;chr13;chr13;chr13;chr13;chr13;chr13;chr13;chr13;chr13;chr13;chr13;chr13;chr13;chr13;chr13;chr13;chr13;chr13;chr13;chr13;chr13;chr13;chr13;chr13;chr13;chr13;chr13	46749087;46752081;46761273;46763348;46764600;46769154;46771217;46771506;46772771;46773584;46775403;46777087;46778894;46785246;46786513;46788058;46791334;46793891;46798342;46799193;46801281;46802516;46808891;46809158;46810691;46812729;46814160;46815210;46816287;46823949;46825206;46826693;46830794;46832724;46848326;46864819;46929216;46929567	46750626;46752872;46761424;46763453;46764647;46769231;46771369;46771598;46772947;46773708;46775458;46777213;46778993;46785392;46786645;46788209;46791507;46794052;46798491;46799333;46801443;46802729;46809057;46809244;46810821;46812863;46814270;46815422;46816398;46824061;46825340;46826780;46830974;46832816;46848386;46864831;46929306;46929718	-;-;-;-;-;-;-;-;-;-;-;-;-;-;-;-;-;-;-;-;-;-;-;-;-;-;-;-;-;-;-;-;-;-;-;-;-;-	6866	4816	4884	5040	12218	13003	10004	4913	11741	8327	1.26	1.24	0.12	10.55	5.15e-26	1.41e-24
56338	Txnip	chr3;chr3;chr3;chr3;chr3;chr3;chr3;chr3	96557957;96558889;96559070;96559333;96559589;96559938;96560208;96560479	96558485;96558964;96559217;96559435;96559845;96560094;96560359;96561857	+;+;+;+;+;+;+;+	2801	585	1122	800	1939	2116	2138	835	2064	1450	1.3	1.24	0.22	5.52	3.33e-08	2.24e-07
100526796	Cahm	chr17	10319919	10321141	+	1223	75	62	59	171	130	184	65	161	114	1.3	1.24	0.24	5.1	3.38e-07	1.98e-06
14121	Fbp1	chr13;chr13;chr13;chr13;chr13;chr13;chr13	62864753;62867339;62868982;62871166;62872690;62875149;62887874	62865167;62867458;62869119;62871306;62872782;62875311;62888236	-;-;-;-;-;-;-	1433	51	56	57	176	170	82	54	142	98	1.38	1.24	0.33	3.74	0.000180932	0.000677747
22062	Trp73	chr4;chr4;chr4;chr4;chr4;chr4;chr4;chr4;chr4;chr4;chr4;chr4;chr4;chr4;chr4	154056249;154060588;154061362;154061953;154062512;154063885;154064313;154064638;154067010;154067577;154081329;154096894;154104320;154104819;154139823	154059326;154060681;154061500;154062101;154062639;154063973;154064455;154064747;154067125;154067763;154081571;154097173;154104425;154104896;154140208	-;-;-;-;-;-;-;-;-;-;-;-;-;-;-	5326	10	9	18	36	23	52	12	37	25	1.55	1.24	0.44	2.8	0.00503546	0.0136049
170483	Grin3b	chr10;chr10;chr10;chr10;chr10;chr10;chr10;chr10;chr10	79970724;79972844;79973681;79975634;79975861;79976054;79976394;79976635;79976792	79971325;79973436;79974713;79975779;79975976;79976205;79976558;79976702;79977190	+;+;+;+;+;+;+;+;+	3274	0	2	2	16	7	5	1	9	5	2.32	1.24	0.53	2.36	0.0182885	0.0420733
11647	Alpl	chr4;chr4;chr4;chr4;chr4;chr4;chr4;chr4;chr4;chr4;chr4;chr4	137741732;137743185;137743635;137746393;137747759;137749549;137752552;137753868;137755085;137755630;137758572;137796242	137742702;137743304;137743826;137746527;137747828;137749692;137752727;137754042;137755200;137755749;137758732;137796377	-;-;-;-;-;-;-;-;-;-;-;-	2516	595	633	679	1447	1682	1398	635	1509	1072	1.25	1.23	0.12	10.25	1.15e-24	2.95e-23
72050	Kdelc1	chr1;chr1;chr1;chr1;chr1;chr1;chr1;chr1;chr1;chr1	44106546;44107765;44109994;44110735;44112645;44113003;44114441;44114694;44117038;44118318	44107104;44107872;44110083;44110944;44112882;44113175;44114518;44114899;44117243;44118773	-;-;-;-;-;-;-;-;-;-	2324	1079	1094	1045	2328	2395	2937	1072	2553	1813	1.25	1.23	0.12	10.18	2.54e-24	6.35e-23
21331	T2	chr17;chr17;chr17;chr17;chr17;chr17;chr17;chr17;chr17;chr17;chr17	8372396;8389336;8390904;8392211;8396761;8411818;8413051;8417181;8417994;8421608;8422105	8372503;8389410;8391042;8392311;8396874;8411901;8413157;8417241;8418220;8421722;8422728	+;+;+;+;+;+;+;+;+;+;+	1755	40	40	43	104	94	104	41	100	71	1.27	1.23	0.24	5.13	2.86e-07	1.69e-06
319655	Podxl2	chr6;chr6;chr6;chr6;chr6;chr6;chr6;chr6	88842558;88843507;88845066;88845533;88848735;88849195;88865017;88874005	88842976;88843686;88845127;88845689;88848809;88849988;88865289;88874044	-;-;-;-;-;-;-;-	2000	4855	4791	4731	13938	14335	7136	4792	11803	8298	1.3	1.23	0.24	5.11	3.26e-07	1.91e-06
100502982	BC037704	chr19	43675178	43677170	+	1993	30	38	34	86	80	88	34	84	59	1.28	1.23	0.26	4.7	2.59e-06	1.33e-05
83921	Tmem2	chr19;chr19;chr19;chr19;chr19;chr19;chr19;chr19;chr19;chr19;chr19;chr19;chr19;chr19;chr19;chr19;chr19;chr19;chr19;chr19;chr19;chr19;chr19;chr19;chr19	21778342;21780171;21792638;21797327;21797867;21801862;21807359;21809269;21811767;21812211;21812551;21815431;21817923;21823788;21825090;21826040;21829800;21832027;21835418;21842041;21844620;21847937;21852225;21855659;21856155	21778786;21780252;21792980;21797467;21798428;21802031;21807547;21809438;21811976;21812416;21812620;21815559;21818011;21823919;21825125;21826195;21829977;21832242;21835626;21842223;21844839;21848035;21852379;21855762;21858327	+;+;+;+;+;+;+;+;+;+;+;+;+;+;+;+;+;+;+;+;+;+;+;+;+	6667	692	787	801	1182	1358	3453	760	1997	1379	1.39	1.23	0.34	3.6	0.00032124	0.00114044
212980	Slc45a3	chr1;chr1;chr1;chr1;chr1;chr1	131962967;131970609;131976718;131977413;131978748;131981291	131963052;131970827;131977112;131978198;131979013;131982964	+;+;+;+;+;+	3426	9	10	7	36	23	19	8	26	17	1.58	1.23	0.44	2.82	0.00487528	0.0132014
329253	Gm15850	chr1;chr1;chr1;chr1	136127719;136129393;136130226;136131021	136127786;136129505;136130389;136131183	-;-;-;-	508	6	4	7	16	14	23	5	17	12	1.58	1.23	0.47	2.6	0.00929485	0.0232592
238555	Btn2a2	chr13;chr13;chr13;chr13;chr13;chr13;chr13;chr13	23477063;23480450;23480567;23481772;23482719;23486129;23487833;23488636	23478841;23480476;23480587;23481945;23483000;23486476;23487962;23488857	-;-;-;-;-;-;-;-	2983	3	4	7	17	11	19	4	15	10	1.68	1.23	0.49	2.51	0.0121156	0.0293706
668592	Gm9258	chr17	56475357	56476279	-	923	1	0	1	5	7	6	0	6	3	2.81	1.23	0.52	2.36	0.0184458	0.0423183
70827	Trak2	chr1;chr1;chr1;chr1;chr1;chr1;chr1;chr1;chr1;chr1;chr1;chr1;chr1;chr1;chr1;chr1	58900450;58906706;58908523;58909950;58911636;58912186;58915686;58918772;58919221;58921074;58921680;58923522;58926651;58935746;58946247;58973237	58904182;58906811;58908789;58910248;58911836;58912262;58915823;58918846;58919351;58921152;58921889;58923638;58926727;58935940;58946535;58973482	-;-;-;-;-;-;-;-;-;-;-;-;-;-;-;-	6240	2272	2362	2458	5235	4922	6534	2364	5563	3964	1.23	1.22	0.13	9.31	1.25e-20	2.49e-19
14266	Aff2	chrX;chrX;chrX;chrX;chrX;chrX;chrX;chrX;chrX;chrX;chrX;chrX;chrX;chrX;chrX;chrX;chrX;chrX;chrX;chrX	69360331;69523436;69544409;69693944;69725042;69725413;69767182;69785062;69830744;69834062;69840476;69843921;69848896;69849770;69853078;69856690;69857130;69859476;69863920;69867710	69360838;69523568;69545269;69693988;69725078;69725446;69767278;69785099;69830903;69835051;69840597;69844140;69849197;69849833;69853214;69856761;69857223;69859528;69864110;69868037	+;+;+;+;+;+;+;+;+;+;+;+;+;+;+;+;+;+;+;+	4486	370	332	388	787	813	980	363	860	612	1.24	1.22	0.14	8.54	1.34e-17	2.24e-16
269198	Nbeal1	chr1;chr1;chr1;chr1;chr1;chr1;chr1;chr1;chr1;chr1;chr1;chr1;chr1;chr1;chr1;chr1;chr1;chr1;chr1;chr1;chr1;chr1;chr1;chr1;chr1;chr1;chr1;chr1;chr1;chr1;chr1;chr1;chr1;chr1;chr1;chr1;chr1;chr1;chr1;chr1;chr1;chr1;chr1;chr1;chr1;chr1;chr1;chr1;chr1;chr1;chr1;chr1;chr1;chr1;chr1	60180599;60181463;60194504;60195015;60200105;60200864;60206334;60217196;60222067;60224625;60230602;60234797;60234981;60236371;60237097;60238572;60242539;60244794;60247616;60248363;60251035;60251304;60253352;60254894;60257430;60258650;60260233;60261410;60264279;60264882;60267759;60268383;60270272;60272133;60277125;60277913;60278667;60279699;60281247;60281825;60283983;60287311;60289915;60291834;602…	60180685;60181754;60194595;60195176;60200186;60200991;60206416;60217281;60222373;60224731;60230685;60234895;60235561;60236503;60237216;60238875;60242624;60244883;60247784;60248496;60251194;60251406;60253508;60255052;60257589;60258738;60260793;60261585;60264432;60265010;60268064;60268532;60270429;60272257;60277251;60278061;60278800;60279800;60281342;60281949;60284123;60287441;60290024;60291951;602…	+;+;+;+;+;+;+;+;+;+;+;+;+;+;+;+;+;+;+;+;+;+;+;+;+;+;+;+;+;+;+;+;+;+;+;+;+;+;+;+;+;+;+;+;+;+;+;+;+;+;+;+;+;+;+	12108	589	608	646	1441	1202	1757	614	1466	1040	1.25	1.22	0.16	7.49	7.12e-14	8.63e-13
100504225	Gm9828	chr13;chr13;chr13;chr13	98317069;98319074;98321203;98324320	98317609;98319145;98322035;98324415	+;+;+;+	1542	72	83	75	197	194	165	76	185	131	1.27	1.22	0.2	6.2	5.6e-10	4.61e-09
211949	Spsb4	chr9;chr9;chr9	96943482;96995575;97018194	96944704;96996421;97018355	-;-;-	2232	785	695	810	1442	1584	2513	763	1846	1305	1.27	1.22	0.22	5.5	3.79e-08	2.53e-07
319181	Hist1h2bg	chr13	23571400	23572014	+	615	39	33	29	76	73	107	33	85	59	1.34	1.22	0.3	4.07	4.77e-05	0.000199829
665934	Gm7854	chr5;chr5;chr5;chr5;chr5;chr5;chr5;chr5	43151686;43154748;43165919;43187533;43188831;43190271;43191294;43234952	43152140;43154842;43166028;43187605;43188943;43190342;43191404;43235354	-;-;-;-;-;-;-;-	1432	13	18	12	38	37	38	14	37	26	1.34	1.22	0.36	3.35	0.00081042	0.00264188
100101919	Dnah7c	chr1;chr1;chr1;chr1;chr1;chr1;chr1;chr1;chr1;chr1;chr1;chr1;chr1;chr1;chr1;chr1;chr1;chr1;chr1;chr1;chr1;chr1;chr1;chr1;chr1;chr1;chr1;chr1;chr1;chr1;chr1;chr1;chr1;chr1;chr1;chr1;chr1;chr1;chr1;chr1;chr1;chr1;chr1;chr1;chr1;chr1;chr1;chr1;chr1;chr1;chr1;chr1;chr1;chr1;chr1;chr1;chr1;chr1;chr1;chr1;chr1;chr1;chr1;chr1;chr1;chr1;chr1	46421053;46425322;46425568;46430772;46440473;46455755;46457207;46465844;46467251;46481981;46494600;46504033;46514553;46515280;46519089;46520513;46524046;46527464;46530499;46532574;46535058;46594941;46596891;46602677;46607413;46608886;46612564;46615055;46615269;46625935;46628883;46632100;46636448;46638565;46639527;46646994;46649210;46653986;46655477;46657077;46658213;46659323;46665462;46668160;466…	46421088;46425444;46425627;46430834;46440535;46455863;46457354;46465931;46467431;46482056;46494725;46504152;46514736;46515459;46519361;46520640;46524124;46527688;46530645;46533259;46535244;46595134;46597089;46602817;46607625;46608995;46612732;46615157;46615396;46626147;46628981;46632348;46636597;46638747;46639703;46647125;46649434;46654183;46655632;46657245;46658339;46659542;46666334;46668389;466…	+;+;+;+;+;+;+;+;+;+;+;+;+;+;+;+;+;+;+;+;+;+;+;+;+;+;+;+;+;+;+;+;+;+;+;+;+;+;+;+;+;+;+;+;+;+;+;+;+;+;+;+;+;+;+;+;+;+;+;+;+;+;+;+;+;+;+	12384	13	8	11	31	26	31	10	29	20	1.45	1.22	0.4	3.04	0.00234166	0.00687345
114663	Impa2	chr18;chr18;chr18;chr18;chr18;chr18;chr18;chr18	67289223;67302176;67306671;67309052;67310647;67315620;67316882;67318395	67289506;67302309;67306775;67309097;67310755;67315728;67317033;67318841	+;+;+;+;+;+;+;+	1386	64	67	67	107	98	377	66	194	130	1.54	1.22	0.44	2.8	0.00513959	0.0138461
246048	Chodl	chr16;chr16;chr16;chr16;chr16;chr16	78930948;78941225;78941647;78944571;78946661;78950357	78931447;78941534;78941804;78944657;78946763;78951728	+;+;+;+;+;+	2530	15	12	9	48	45	17	12	36	24	1.51	1.22	0.45	2.7	0.00700777	0.0182096
11418	Asic2	chr11;chr11;chr11;chr11;chr11;chr11;chr11;chr11;chr11;chr11;chr11	80880165;80881613;80883422;80886596;80889733;80891744;80893974;80952480;80971464;81151758;81967630	80881158;80881681;80883501;80886687;80889886;80891800;80894124;80952607;80971614;81152903;81968396	-;-;-;-;-;-;-;-;-;-;-	3789	6	7	8	27	42	9	7	26	16	1.75	1.22	0.5	2.43	0.0151604	0.0357446
246086	Onecut3	chr10;chr10	80494906;80513857	80496190;80517266	+;+	4695	1	1	6	17	18	6	2	13	8	2.22	1.22	0.53	2.31	0.0208237	0.0468438
19272	Ptprk	chr10;chr10;chr10;chr10;chr10;chr10;chr10;chr10;chr10;chr10;chr10;chr10;chr10;chr10;chr10;chr10;chr10;chr10;chr10;chr10;chr10;chr10;chr10;chr10;chr10;chr10;chr10;chr10;chr10;chr10;chr10;chr10	28074820;28206134;28263501;28334476;28336422;28354605;28383431;28465758;28472948;28475085;28483188;28492914;28496909;28551618;28560005;28562107;28566495;28568327;28569897;28570174;28573368;28574819;28575590;28580393;28585560;28585923;28586908;28588928;28589259;28591885;28592770;28595802	28075177;28206256;28263772;28334557;28336537;28354779;28383724;28466060;28473057;28475286;28483293;28493187;28496945;28551756;28560165;28562142;28566679;28568414;28569973;28570191;28573404;28574916;28575706;28580547;28585695;28586072;28587081;28589059;28589384;28592048;28592905;28597397	+;+;+;+;+;+;+;+;+;+;+;+;+;+;+;+;+;+;+;+;+;+;+;+;+;+;+;+;+;+;+;+	6177	648	625	711	1662	1567	1404	661	1544	1103	1.22	1.21	0.11	10.69	1.11e-26	3.15e-25
100503178	2810013P06Rik	chr8	123042575	123044602	+	2028	624	648	572	1516	1600	1222	614	1446	1030	1.23	1.21	0.14	8.64	5.87e-18	1e-16
225164	Mib1	chr18;chr18;chr18;chr18;chr18;chr18;chr18;chr18;chr18;chr18;chr18;chr18;chr18;chr18;chr18;chr18;chr18;chr18;chr18;chr18;chr18	10725625;10740983;10743269;10747356;10749323;10751823;10755504;10760804;10763189;10768124;10775529;10778149;10792895;10794478;10795690;10798352;10800056;10802261;10804687;10808034;10811985	10726533;10741154;10743398;10747460;10749389;10752027;10755687;10760948;10763322;10768231;10775726;10778300;10793027;10794564;10795851;10798533;10800248;10802339;10804800;10808134;10812217	+;+;+;+;+;+;+;+;+;+;+;+;+;+;+;+;+;+;+;+;+	3793	2066	1895	2235	5425	5271	3937	2065	4877	3471	1.24	1.21	0.15	8.02	1.03e-15	1.48e-14
18213	Ntrk3	chr7;chr7;chr7;chr7;chr7;chr7;chr7;chr7;chr7;chr7;chr7;chr7;chr7;chr7;chr7;chr7;chr7;chr7;chr7	78192114;78198793;78247155;78250701;78260284;78300690;78304292;78356027;78450887;78451891;78453323;78460281;78461045;78461586;78462785;78477864;78516729;78517419;78577536	78192744;78198951;78247398;78250873;78260414;78302747;78304426;78356215;78450989;78451955;78453346;78460577;78461186;78461728;78462942;78477932;78516800;78517493;78577838	-;-;-;-;-;-;-;-;-;-;-;-;-;-;-;-;-;-;-	5171	2802	2834	2768	7086	7499	5196	2801	6593	4697	1.23	1.21	0.15	7.99	1.31e-15	1.85e-14
15258	Hipk2	chr6;chr6;chr6;chr6;chr6;chr6;chr6;chr6;chr6;chr6;chr6;chr6;chr6;chr6;chr6;chr6	38697840;38699252;38703439;38715940;38718754;38721455;38729921;38730869;38737358;38743076;38745664;38747447;38747874;38818230;38836996;38875799	38698596;38699415;38703686;38716221;38718933;38721597;38730042;38731076;38737520;38743260;38745750;38747566;38747997;38819313;38837224;38876190	-;-;-;-;-;-;-;-;-;-;-;-;-;-;-;-	4488	1598	1568	2230	4835	4621	3424	1798	4293	3046	1.26	1.21	0.19	6.25	3.99e-10	3.32e-09
105785	Kdelr3	chr15;chr15;chr15;chr15;chr15	79516408;79522811;79524804;79525667;79527072	79516640;79522911;79524962;79525919;79527739	+;+;+;+;+	1414	99	113	131	300	283	239	114	274	194	1.26	1.21	0.2	6.19	5.86e-10	4.8e-09
66597	Trim13	chr14;chr14;chr14;chr14	61598226;61599512;61599794;61604530	61598346;61599570;61599895;61605946	+;+;+;+	1699	149	154	183	433	436	299	162	389	275	1.26	1.21	0.21	5.7	1.2e-08	8.53e-08
56808	Cacna2d2	chr9;chr9;chr9;chr9;chr9;chr9;chr9;chr9;chr9;chr9;chr9;chr9;chr9;chr9;chr9;chr9;chr9;chr9;chr9;chr9;chr9;chr9;chr9;chr9;chr9;chr9;chr9;chr9;chr9;chr9;chr9;chr9;chr9;chr9;chr9;chr9;chr9;chr9;chr9	107399880;107426053;107465553;107497460;107505948;107509195;107512001;107512303;107513054;107513233;107513473;107513835;107514045;107514632;107514860;107515151;107515419;107517095;107517251;107517413;107517591;107518193;107519179;107522123;107524095;107524398;107524612;107524831;107525157;107525344;107525610;107525901;107526063;107526343;107526485;107526688;107526937;107527147;107527321	107400283;107426134;107465669;107497519;107505992;107509336;107512132;107512360;107513104;107513332;107513631;107513942;107514123;107514681;107514949;107515222;107515493;107517169;107517322;107517484;107517652;107518269;107519199;107522183;107524192;107524488;107524674;107524934;107525255;107525432;107525660;107525972;107526215;107526395;107526540;107526814;107527046;107527236;107529343	+;+;+;+;+;+;+;+;+;+;+;+;+;+;+;+;+;+;+;+;+;+;+;+;+;+;+;+;+;+;+;+;+;+;+;+;+;+;+	5543	214	252	215	581	653	400	227	544	386	1.26	1.21	0.22	5.53	3.28e-08	2.2e-07
319158	Hist1h4i	chr13	22040816	22041352	-	537	193	178	193	360	381	633	188	458	323	1.28	1.21	0.25	4.84	1.33e-06	7.14e-06
110596	Arhgef28	chr13;chr13;chr13;chr13;chr13;chr13;chr13;chr13;chr13;chr13;chr13;chr13;chr13;chr13;chr13;chr13;chr13;chr13;chr13;chr13;chr13;chr13;chr13;chr13;chr13;chr13;chr13;chr13;chr13;chr13;chr13;chr13;chr13;chr13;chr13;chr13	97898595;97929411;97930778;97936675;97936823;97939460;97942453;97944516;97945649;97946803;97951569;97953709;97956526;97957707;97961300;97965408;97967087;97967288;97969281;97970315;97978031;97978430;97981372;97985311;97988141;97993902;97996812;98029377;98029876;98043800;98050946;98053791;98074999;98077173;98145552;98206073	97899816;97929705;97931263;97936722;97936861;97939560;97942584;97944698;97945740;97946981;97951645;97953963;97956643;97957829;97961547;97965548;97967208;97967432;97969329;97970370;97978163;97978553;97981414;97985422;97988345;97994182;97996933;98029437;98029931;98043866;98051126;98053974;98075292;98077320;98145595;98206165	-;-;-;-;-;-;-;-;-;-;-;-;-;-;-;-;-;-;-;-;-;-;-;-;-;-;-;-;-;-;-;-;-;-;-;-	6259	38	28	44	96	84	91	36	90	63	1.3	1.21	0.28	4.34	1.42e-05	6.44e-05
269120	Optc	chr1;chr1;chr1;chr1;chr1;chr1;chr1;chr1	133897193;133898342;133900834;133901995;133903650;133904977;133906931;133907972	133897970;133898437;133901190;133902153;133903782;133905256;133907173;133907999	-;-;-;-;-;-;-;-	2074	72	56	62	185	187	101	63	157	111	1.3	1.21	0.3	3.97	7.24e-05	0.000293086
73216	B9d1os	chr11	61504381	61505059	-	679	57	61	29	106	119	149	49	124	87	1.32	1.21	0.33	3.67	0.000237909	0.000867964
14176	Fgf5	chr5;chr5;chr5	98254184;98261943;98275211	98254760;98262046;98277030	+;+;+	2501	6	8	7	20	22	21	7	21	14	1.46	1.21	0.44	2.77	0.00555888	0.0148543
20704	Serpina1e	chr12;chr12;chr12;chr12;chr12	103946931;103948014;103949047;103950781;103956857	103947209;103948164;103949317;103951412;103956897	-;-;-;-;-	1374	0	0	1	8	8	3	0	6	3	2.81	1.21	0.51	2.38	0.017094	0.0397574
57752	Tacc2	chr7;chr7;chr7;chr7;chr7;chr7;chr7;chr7;chr7;chr7;chr7;chr7;chr7;chr7;chr7;chr7;chr7;chr7;chr7;chr7;chr7;chr7;chr7	130577484;130601837;130621721;130663016;130674602;130692556;130716703;130728523;130731531;130733506;130734949;130739812;130740840;130742130;130743544;130744527;130751190;130751834;130753618;130759165;130759534;130759915;130764254	130577516;130601937;130626841;130663141;130674739;130692987;130716839;130729828;130731566;130733566;130735228;130739873;130740955;130742301;130743684;130744616;130751333;130751910;130753661;130759325;130759640;130760035;130764784	+;+;+;+;+;+;+;+;+;+;+;+;+;+;+;+;+;+;+;+;+;+;+	9537	5211	5337	5362	11817	13028	11901	5303	12248	8776	1.21	1.2	0.07	17.52	1e-68	1.23e-66
13641	Efnb1	chrX;chrX;chrX;chrX;chrX	99136130;99145292;99146478;99146752;99147115	99137013;99145569;99146570;99146877;99148991	+;+;+;+;+	3258	458	440	476	1075	1089	1017	458	1060	759	1.21	1.2	0.09	12.78	2.12e-37	9.75e-36
29815	Bcar3	chr3;chr3;chr3;chr3;chr3;chr3;chr3;chr3;chr3;chr3;chr3;chr3	122419780;122426445;122455053;122504927;122508126;122511219;122512351;122519263;122523169;122524924;122525287;122529582	122420183;122426754;122455092;122505055;122508571;122511322;122513003;122519378;122523340;122525035;122525499;122530183	+;+;+;+;+;+;+;+;+;+;+;+	3301	207	183	189	438	414	502	193	451	322	1.22	1.2	0.15	8.04	9.28e-16	1.33e-14
68939	Rasl11b	chr5;chr5;chr5;chr5	74195326;74196103;74197267;74198109	74195590;74196159;74197343;74199477	+;+;+;+	1768	208	243	239	487	511	622	230	540	385	1.23	1.2	0.16	7.47	7.82e-14	9.46e-13
170942	Erdr1	chrY;chrY;chrY	90785442;90793296;90816349	90785979;90793417;90816465	+;+;+	777	104	98	89	258	213	221	97	230	164	1.24	1.2	0.19	6.5	7.78e-11	7.06e-10
67071	Rps6ka6	chrX;chrX;chrX;chrX;chrX;chrX;chrX;chrX;chrX;chrX;chrX;chrX;chrX;chrX;chrX;chrX;chrX;chrX;chrX;chrX;chrX;chrX;chrX;chrX;chrX	111388192;111391087;111398581;111400208;111404678;111407456;111408645;111409333;111409850;111410535;111412705;111413538;111413838;111417098;111420912;111421670;111432614;111434317;111435187;111439153;111446231;111450292;111462850;111486669;111537821	111389911;111391218;111398698;111400284;111404839;111407614;111408734;111409455;111409980;111410637;111412763;111413626;111413908;111417240;111420949;111421776;111432693;111434397;111435268;111439269;111446290;111450354;111463101;111486800;111537945	-;-;-;-;-;-;-;-;-;-;-;-;-;-;-;-;-;-;-;-;-;-;-;-;-	4314	389	313	356	689	792	1017	352	832	593	1.24	1.2	0.19	6.41	1.49e-10	1.31e-09
100502757	Gm17259	chr13;chr13	81778773;81783695	81783325;81783769	-;-	4628	41	54	41	106	97	127	45	110	78	1.27	1.2	0.26	4.63	3.74e-06	1.87e-05
329727	Dennd2c	chr3;chr3;chr3;chr3;chr3;chr3;chr3;chr3;chr3;chr3;chr3;chr3;chr3;chr3;chr3;chr3;chr3;chr3;chr3	103127556;103131353;103133215;103133739;103137143;103141059;103146512;103149041;103152293;103153637;103154488;103156040;103156802;103157644;103161548;103162991;103165008;103166413;103167771	103127650;103132331;103133345;103133851;103137313;103141155;103146556;103149222;103152402;103153706;103154565;103156180;103156950;103157821;103161589;103163096;103165244;103166499;103169738	+;+;+;+;+;+;+;+;+;+;+;+;+;+;+;+;+;+;+	4979	64	62	71	129	144	208	65	160	113	1.29	1.2	0.26	4.57	4.95e-06	2.44e-05
22776	Zim1	chr7;chr7;chr7;chr7;chr7;chr7;chr7;chr7	6675443;6682050;6682740;6687684;6688624;6689488;6695650;6696369	6678262;6682181;6682866;6687775;6688689;6689564;6695772;6696432	-;-;-;-;-;-;-;-	3501	32	49	40	93	84	124	40	100	70	1.3	1.2	0.3	4.08	4.51e-05	0.000189496
14804	Grid2	chr6;chr6;chr6;chr6;chr6;chr6;chr6;chr6;chr6;chr6;chr6;chr6;chr6;chr6;chr6;chr6	63256857;63503292;63908866;63930907;64056099;64063865;64076782;64094320;64275795;64320002;64345563;64395194;64429655;64533581;64663160;64665857	63256944;63503447;63909150;63931112;64056152;64064038;64076943;64094439;64275896;64320199;64345875;64395332;64429850;64533747;64663400;64666279	+;+;+;+;+;+;+;+;+;+;+;+;+;+;+;+	3024	293	272	307	873	907	389	290	723	507	1.31	1.2	0.3	4.03	5.54e-05	0.000229249
22773	Zic3	chrX;chrX;chrX	58030628;58033362;58034370	58032237;58033525;58036630	+;+;+	4035	51	41	37	85	97	143	43	108	76	1.31	1.2	0.31	3.91	9.11e-05	0.000362852
98402	Sh3bp4	chr1;chr1;chr1;chr1;chr1;chr1	89070462;89107258;89137559;89143550;89152200;89153127	89070597;89107336;89137803;89145906;89152388;89153793	+;+;+;+;+;+	3673	9967	9078	9651	30967	32139	10089	9565	24398	16982	1.35	1.2	0.33	3.62	0.000289626	0.00103931
99738	Kcnc4	chr3;chr3;chr3;chr3	107438303;107445430;107447504;107458201	107439476;107445633;107448440;107458898	-;-;-;-	3013	20	27	26	89	74	36	24	66	45	1.42	1.2	0.39	3.09	0.00202095	0.00602025
319798	A730090N16Rik	chr3;chr3;chr3;chr3	65324020;65326153;65349006;65349401	65325080;65326383;65349067;65349429	-;-;-;-	1383	14	11	10	30	22	46	11	32	22	1.46	1.2	0.42	2.84	0.00448	0.012259
319888	Oacyl	chr18;chr18;chr18;chr18;chr18;chr18;chr18;chr18;chr18;chr18;chr18;chr18;chr18;chr18;chr18	65698268;65707308;65710522;65720192;65722490;65725330;65726278;65731395;65737839;65740076;65742202;65745238;65747719;65749625;65750065	65698441;65707447;65710600;65720330;65722707;65725509;65726380;65731496;65738004;65740155;65742315;65745370;65747905;65749767;65751537	+;+;+;+;+;+;+;+;+;+;+;+;+;+;+	3431	4	3	3	8	18	12	3	12	8	1.7	1.2	0.51	2.35	0.0188557	0.0430844
100233207	Gm17359	chr3;chr3;chr3;chr3;chr3	79345376;79405682;79419361;79449245;79463990	79345540;79405914;79419419;79449425;79464129	+;+;+;+;+	778	2	3	7	29	23	4	4	18	11	1.93	1.2	0.53	2.29	0.0219451	0.0490665
320011	Uggt1	chr1;chr1;chr1;chr1;chr1;chr1;chr1;chr1;chr1;chr1;chr1;chr1;chr1;chr1;chr1;chr1;chr1;chr1;chr1;chr1;chr1;chr1;chr1;chr1;chr1;chr1;chr1;chr1;chr1;chr1;chr1;chr1;chr1;chr1;chr1;chr1;chr1;chr1;chr1;chr1;chr1	36140028;36146032;36146625;36150045;36151634;36155073;36156227;36157400;36158108;36159942;36161676;36162205;36163221;36164444;36165509;36170199;36173435;36174079;36174896;36176233;36176776;36177518;36179559;36182470;36184356;36185833;36191529;36192386;36195850;36197544;36201705;36202779;36207942;36209986;36211390;36216132;36221212;36227484;36230658;36234807;36244070	36144251;36146185;36146741;36150159;36151794;36155255;36156311;36157501;36158196;36160026;36161761;36162363;36163410;36164523;36165611;36170294;36173565;36174210;36175102;36176327;36176799;36177616;36179679;36182634;36184487;36185968;36191614;36192505;36196000;36197635;36201765;36202878;36208042;36210064;36211486;36216306;36221324;36227614;36230740;36234942;36244302	-;-;-;-;-;-;-;-;-;-;-;-;-;-;-;-;-;-;-;-;-;-;-;-;-;-;-;-;-;-;-;-;-;-;-;-;-;-;-;-;-	9029	3302	3304	3423	7454	7257	8375	3343	7695	5519	1.2	1.19	0.08	14.2	8.93e-46	5.48e-44
269630	5031425E22Rik	chr5	23431808	23434353	-	2546	349	365	339	785	780	868	351	811	581	1.21	1.19	0.11	10.93	8.09e-28	2.42e-26
99382	Abtb2	chr2;chr2;chr2;chr2;chr2;chr2;chr2;chr2;chr2;chr2;chr2;chr2;chr2;chr2;chr2;chr2;chr2	103566310;103678745;103683278;103700771;103702256;103705053;103705631;103707577;103708080;103709280;103710676;103711148;103711445;103712387;103715503;103716040;103717160	103567609;103678891;103683491;103700923;103702421;103705142;103705732;103707673;103708215;103709506;103710854;103711253;103711547;103712477;103715571;103716153;103718423	+;+;+;+;+;+;+;+;+;+;+;+;+;+;+;+;+	4558	2044	1801	2004	4920	4678	3886	1949	4494	3222	1.2	1.19	0.12	9.73	2.32e-22	5.19e-21
93840	Vangl2	chr1;chr1;chr1;chr1;chr1;chr1;chr1;chr1	172004371;172006090;172007911;172008507;172009441;172012828;172013083;172026998	172004862;172006321;172008046;172008643;172010048;172012948;172013345;172027268	-;-;-;-;-;-;-;-	2260	2378	2222	2391	6087	6041	4174	2330	5434	3882	1.22	1.19	0.16	7.32	2.57e-13	2.97e-12
100048895	9330020H09Rik	chr15;chr15	98567324;98567639	98567525;98570864	+;+	3428	57	69	60	139	144	155	62	146	104	1.22	1.19	0.21	5.7	1.21e-08	8.59e-08
100504619	Prox1os	chr1;chr1	190170295;190216582	190170428;190217279	+;+	832	80	68	57	170	162	150	68	160	114	1.22	1.19	0.22	5.42	5.91e-08	3.84e-07
442827	Rab44	chr17;chr17;chr17;chr17;chr17;chr17;chr17;chr17	29135056;29137979;29139115;29144489;29145247;29145941;29147348;29148185	29136362;29138172;29140550;29144570;29145361;29146042;29147424;29148976	+;+;+;+;+;+;+;+	4105	28	37	29	76	76	77	31	76	54	1.27	1.19	0.27	4.34	1.4e-05	6.39e-05
14761	Gpr27	chr6	99692679	99693818	+	1140	63	52	62	192	134	107	59	144	101	1.27	1.19	0.29	4.09	4.38e-05	0.000184711
13390	Dlx1	chr2;chr2;chr2	71529445;71530957;71532264	71530306;71531156;71533980	+;+;+	2779	28	29	30	65	60	91	29	72	50	1.28	1.19	0.31	3.85	0.000116361	0.000455374
20256	Clec11a	chr7;chr7;chr7;chr7	44303766;44305829;44306273;44306619	44304986;44306020;44306474;44306959	-;-;-;-	1956	24	35	28	73	54	95	29	74	51	1.32	1.19	0.34	3.56	0.000371691	0.00130463
100045653	Gm17769	chr10	77418376	77420939	+	2564	23	20	14	37	53	59	19	49	34	1.32	1.19	0.37	3.23	0.00122707	0.00384034
100503632	Gm16892	chr16;chr16;chr16;chr16	57167401;57169279;57171394;57173063	57167470;57169389;57171587;57174421	+;+;+;+	1734	15	12	12	35	38	29	13	34	23	1.32	1.19	0.38	3.15	0.00162671	0.00494259
271697	Cdk15	chr1;chr1;chr1;chr1;chr1;chr1;chr1;chr1;chr1;chr1;chr1;chr1;chr1;chr1	59256907;59257816;59258703;59265604;59280569;59281409;59287762;59289659;59301195;59310796;59326671;59330859;59344248;59352270	59257098;59257956;59258797;59265683;59280663;59281471;59287885;59289779;59301288;59310859;59326719;59330998;59344366;59352369	+;+;+;+;+;+;+;+;+;+;+;+;+;+	1477	0	0	0	3	6	19	0	9	5	3.32	1.19	0.48	2.45	0.0142623	0.0338946
15203	Heph	chrX;chrX;chrX;chrX;chrX;chrX;chrX;chrX;chrX;chrX;chrX;chrX;chrX;chrX;chrX;chrX;chrX;chrX;chrX;chrX;chrX;chrX;chrX	96455436;96456346;96459575;96462891;96465810;96469945;96470733;96472812;96475378;96484031;96486227;96497848;96498987;96500507;96527510;96529401;96530294;96553843;96554835;96557510;96558039;96570980;96573568	96455713;96456615;96459769;96463091;96466054;96470157;96470915;96473066;96475546;96484167;96486358;96498056;96499137;96500719;96527723;96529540;96531423;96553949;96555060;96557649;96558201;96571024;96574485	+;+;+;+;+;+;+;+;+;+;+;+;+;+;+;+;+;+;+;+;+;+;+	5934	2	5	6	13	12	19	4	14	9	1.58	1.19	0.5	2.4	0.0164137	0.0383453
110835	Chrna5	chr9;chr9;chr9;chr9;chr9;chr9	54980880;54998012;55000452;55002400;55004331;55006414	54981115;54998163;55000496;55002509;55005159;55007779	+;+;+;+;+;+	2738	2	10	6	27	16	18	6	20	13	1.58	1.19	0.5	2.39	0.0167877	0.0391268
67534	Ttll4	chr1;chr1;chr1;chr1;chr1;chr1;chr1;chr1;chr1;chr1;chr1;chr1;chr1;chr1;chr1;chr1;chr1;chr1;chr1;chr1	74661754;74672844;74678898;74681300;74681759;74685319;74685860;74686317;74687204;74687478;74687723;74688164;74688567;74689323;74689960;74695708;74696405;74696742;74697179;74697441	74661889;74673010;74680463;74681409;74681822;74685443;74685970;74686393;74687395;74687560;74687851;74688286;74688665;74689457;74690106;74695810;74696615;74696812;74697249;74697973	+;+;+;+;+;+;+;+;+;+;+;+;+;+;+;+;+;+;+;+	4253	899	888	897	2066	1969	2091	894	2042	1468	1.19	1.18	0.07	16.35	4.4e-60	4.22e-58
78286	Nav2	chr7;chr7;chr7;chr7;chr7;chr7;chr7;chr7;chr7;chr7;chr7;chr7;chr7;chr7;chr7;chr7;chr7;chr7;chr7;chr7;chr7;chr7;chr7;chr7;chr7;chr7;chr7;chr7;chr7;chr7;chr7;chr7;chr7;chr7;chr7;chr7;chr7;chr7;chr7;chr7;chr7	48959073;48963798;49246189;49362098;49372317;49398083;49408633;49420174;49452399;49458096;49461912;49464540;49491369;49535894;49545800;49547839;49551597;49552840;49554215;49556910;49558708;49564071;49565085;49565206;49570692;49571134;49572308;49575247;49575648;49582804;49584050;49585144;49587707;49589150;49594217;49597155;49597502;49598277;49598764;49604425;49606696	48959177;48964440;49247198;49362215;49372369;49398155;49408906;49420340;49453506;49458208;49462017;49464929;49491491;49536032;49546091;49548541;49552049;49552905;49554259;49557070;49558896;49564123;49565108;49565280;49570775;49571245;49572453;49575255;49575820;49582957;49584212;49585244;49587802;49589318;49594452;49597309;49597573;49598473;49598882;49604628;49610088	+;+;+;+;+;+;+;+;+;+;+;+;+;+;+;+;+;+;+;+;+;+;+;+;+;+;+;+;+;+;+;+;+;+;+;+;+;+;+;+;+	12066	2701	2992	3234	6593	6847	6885	2975	6775	4876	1.19	1.18	0.09	12.86	7.13e-38	3.38e-36
16987	Lss	chr10;chr10;chr10;chr10;chr10;chr10;chr10;chr10;chr10;chr10;chr10;chr10;chr10;chr10;chr10;chr10;chr10;chr10;chr10;chr10;chr10;chr10	76531627;76531850;76533513;76535559;76536244;76538352;76539785;76540312;76540846;76541819;76542468;76543851;76544465;76545451;76546062;76546763;76547435;76549220;76549803;76550585;76552320;76552937	76531674;76532018;76533651;76535667;76536365;76538448;76539920;76540420;76540964;76541916;76542495;76543907;76544536;76545501;76546211;76546859;76547540;76549285;76549883;76550755;76552398;76553934	+;+;+;+;+;+;+;+;+;+;+;+;+;+;+;+;+;+;+;+;+;+	3102	1352	1323	1391	2665	2655	4158	1355	3159	2257	1.22	1.18	0.19	6.14	8.26e-10	6.65e-09
11906	Zfhx3	chr8;chr8;chr8;chr8;chr8;chr8;chr8;chr8;chr8;chr8	108714644;108792202;108800195;108856722;108914522;108933532;108933809;108945102;108946317;108955382	108715330;108794969;108800691;108856953;108914629;108933665;108934009;108945204;108951770;108961636	+;+;+;+;+;+;+;+;+;+	16439	86	117	101	215	218	286	101	239	171	1.23	1.18	0.22	5.38	7.63e-08	4.87e-07
110196	Fdps	chr3;chr3;chr3;chr3;chr3;chr3;chr3;chr3;chr3;chr3;chr3	89093588;89094231;89094452;89094860;89095014;89095354;89095599;89099300;89100669;89100921;89101862	89093843;89094365;89094529;89094932;89095102;89095476;89095679;89099440;89100831;89101136;89101967	-;-;-;-;-;-;-;-;-;-;-	1461	2039	1997	2206	3763	4027	6930	2080	4906	3494	1.24	1.18	0.23	5.12	2.98e-07	1.75e-06
16372	Irx2	chr13;chr13;chr13;chr13;chr13	72628978;72630571;72631257;72632586;72633264	72629313;72630976;72631970;72632661;72634194	+;+;+;+;+	2463	632	626	618	1818	1721	930	625	1489	1057	1.25	1.18	0.24	4.85	1.24e-06	6.72e-06
84004	Mcam	chr9;chr9;chr9;chr9;chr9;chr9;chr9;chr9;chr9;chr9;chr9;chr9;chr9;chr9;chr9;chr9	44134658;44136518;44136738;44137039;44137218;44138835;44139158;44139400;44139653;44139860;44140137;44140362;44140598;44140845;44141275;44141784	44134756;44136648;44136945;44137109;44137305;44139014;44139279;44139562;44139771;44140001;44140258;44140503;44140693;44140992;44141392;44142726	+;+;+;+;+;+;+;+;+;+;+;+;+;+;+;+	2892	248	282	267	405	444	1202	265	683	475	1.36	1.18	0.36	3.25	0.00116112	0.0036571
100503545	Nuggc	chr14;chr14;chr14;chr14;chr14;chr14;chr14;chr14;chr14;chr14;chr14;chr14;chr14;chr14;chr14;chr14;chr14;chr14;chr14	65605267;65606703;65608139;65608790;65609811;65611132;65613394;65617592;65619073;65619568;65623161;65624019;65635003;65638551;65639983;65641239;65641858;65645010;65648171	65605296;65606763;65608243;65608898;65610033;65611362;65613603;65617767;65619091;65619657;65623266;65624152;65635167;65638708;65640121;65641347;65641994;65645100;65648444	+;+;+;+;+;+;+;+;+;+;+;+;+;+;+;+;+;+;+	2567	4	4	5	8	15	22	4	15	10	1.68	1.18	0.5	2.34	0.0195268	0.0443548
83813	Tnk1	chr11;chr11;chr11;chr11;chr11;chr11;chr11;chr11;chr11;chr11;chr11;chr11;chr11;chr11	69850563;69851798;69851975;69852813;69853117;69853581;69854958;69855520;69855911;69856378;69856693;69856912;69858405;69858707	69851715;69851893;69852285;69852892;69853281;69853675;69855231;69855803;69856066;69856569;69856763;69857125;69858509;69858730	-;-;-;-;-;-;-;-;-;-;-;-;-;-	3220	2	0	0	7	5	14	0	8	4	3.17	1.18	0.51	2.3	0.0213068	0.0477879
17885	Myh8	chr11;chr11;chr11;chr11;chr11;chr11;chr11;chr11;chr11;chr11;chr11;chr11;chr11;chr11;chr11;chr11;chr11;chr11;chr11;chr11;chr11;chr11;chr11;chr11;chr11;chr11;chr11;chr11;chr11;chr11;chr11;chr11;chr11;chr11;chr11;chr11;chr11;chr11;chr11;chr11	67277124;67277418;67278828;67279890;67280119;67283252;67283378;67283577;67283802;67284433;67284625;67284883;67286171;67286376;67288199;67289527;67289943;67292179;67292350;67292636;67292842;67294357;67297092;67297446;67297702;67297929;67298345;67299271;67299713;67299955;67301401;67301659;67301913;67303618;67304324;67305622;67305835;67306154;67306877;67308334	67277234;67277461;67279066;67280033;67280275;67283279;67283486;67283669;67283865;67284531;67284728;67285021;67286289;67286525;67288369;67289836;67290010;67292266;67292467;67292759;67292978;67294612;67297334;67297622;67297847;67298019;67298734;67299397;67299831;67300151;67301584;67301824;67302037;67303926;67304527;67305747;67306005;67306258;67306972;67308634	+;+;+;+;+;+;+;+;+;+;+;+;+;+;+;+;+;+;+;+;+;+;+;+;+;+;+;+;+;+;+;+;+;+;+;+;+;+;+;+	6149	1	4	1	9	3	39	2	17	9	2.58	1.18	0.52	2.28	0.0226868	0.050461
208213	Tmem132c	chr5;chr5;chr5;chr5;chr5;chr5;chr5;chr5;chr5	127241826;127359555;127462904;127504862;127536358;127551503;127553074;127554626;127562906	127242020;127360440;127463050;127505045;127536501;127551708;127553347;127554817;127565790	+;+;+;+;+;+;+;+;+	5113	2	2	3	16	11	4	2	10	6	1.87	1.18	0.52	2.25	0.0246944	0.0542105
347722	Agap1	chr1;chr1;chr1;chr1;chr1;chr1;chr1;chr1;chr1;chr1;chr1;chr1;chr1;chr1;chr1;chr1;chr1;chr1	89454811;89604598;89609496;89627761;89630388;89634160;89663661;89665034;89671179;89725961;89743728;89766306;89789163;89834434;89837712;89843021;89887506;89888691	89455592;89604656;89609583;89627846;89630529;89634294;89663788;89665189;89671271;89726065;89743896;89766464;89789324;89834588;89837802;89843243;89887761;89895282	+;+;+;+;+;+;+;+;+;+;+;+;+;+;+;+;+;+	9581	4910	4759	5173	11492	11957	10103	4947	11184	8066	1.18	1.17	0.09	12.47	1.03e-35	4.42e-34
67448	Plxdc2	chr2;chr2;chr2;chr2;chr2;chr2;chr2;chr2;chr2;chr2;chr2;chr2;chr2;chr2	16356322;16512022;16548117;16565336;16638587;16650109;16660774;16669494;16669823;16703317;16712082;16713670;16729253;16751191	16357237;16512233;16548263;16565405;16638709;16650227;16660873;16669589;16669904;16703383;16712229;16713708;16729413;16752115	+;+;+;+;+;+;+;+;+;+;+;+;+;+	3205	551	525	614	1363	1348	1131	563	1280	922	1.18	1.17	0.13	9.11	8.22e-20	1.57e-18
75547	Akap13	chr7;chr7;chr7;chr7;chr7;chr7;chr7;chr7;chr7;chr7;chr7;chr7;chr7;chr7;chr7;chr7;chr7;chr7;chr7;chr7;chr7;chr7;chr7;chr7;chr7;chr7;chr7;chr7;chr7;chr7;chr7;chr7;chr7;chr7;chr7;chr7;chr7	75455534;75534808;75569884;75579502;75586157;75602786;75608485;75614921;75663412;75666512;75677106;75679820;75685117;75687213;75695624;75697302;75704365;75717770;75720129;75723785;75725300;75725968;75726970;75728796;75729034;75730363;75735713;75736286;75736608;75739366;75742636;75743466;75743965;75746760;75747578;75749180;75750574	75455748;75534851;75570031;75579798;75586340;75602978;75611560;75615048;75663487;75666648;75677479;75679873;75685309;75687321;75695666;75697434;75704539;75717837;75720195;75723920;75725412;75726120;75727220;75728921;75729151;75730611;75735789;75736467;75736690;75739560;75742797;75743536;75744009;75746810;75748027;75749510;75754609	+;+;+;+;+;+;+;+;+;+;+;+;+;+;+;+;+;+;+;+;+;+;+;+;+;+;+;+;+;+;+;+;+;+;+;+;+	12543	1126	1169	1356	2649	2546	3145	1217	2780	1999	1.19	1.17	0.13	8.98	2.8e-19	5.15e-18
227195	Ino80d	chr1;chr1;chr1;chr1;chr1;chr1;chr1;chr1;chr1;chr1;chr1;chr1	63047801;63061040;63062036;63065704;63068184;63074322;63078953;63085668;63093285;63093640;63105656;63114211	63059145;63061197;63062253;63065837;63068293;63074546;63079061;63086398;63093531;63093730;63105759;63114267	-;-;-;-;-;-;-;-;-;-;-;-	13529	1290	1556	1336	3005	2826	3771	1394	3200	2297	1.2	1.17	0.15	7.93	2.27e-15	3.14e-14
18845	Plxna2	chr1;chr1;chr1;chr1;chr1;chr1;chr1;chr1;chr1;chr1;chr1;chr1;chr1;chr1;chr1;chr1;chr1;chr1;chr1;chr1;chr1;chr1;chr1;chr1;chr1;chr1;chr1;chr1;chr1;chr1;chr1;chr1	194619829;194643686;194649456;194712184;194746130;194749312;194751376;194752053;194754320;194762399;194764482;194767371;194780513;194786567;194788779;194789721;194790111;194793729;194794373;194794823;194796907;194797540;194799510;194799775;194800501;194801043;194804903;194806282;194807502;194810062;194810857;194812066	194620397;194644947;194649638;194712318;194746230;194749435;194751529;194752149;194754434;194762599;194764578;194767561;194780664;194786684;194788915;194789888;194790204;194793968;194794516;194795057;194797049;194797808;194799576;194799921;194800660;194801146;194805002;194806472;194807671;194810274;194811007;194816869	+;+;+;+;+;+;+;+;+;+;+;+;+;+;+;+;+;+;+;+;+;+;+;+;+;+;+;+;+;+;+;+	11036	3267	3388	3625	7174	6808	9587	3426	7856	5642	1.2	1.17	0.15	7.78	7.28e-15	9.67e-14
77779	A930007I19Rik	chr19;chr19;chr19;chr19	29503663;29510149;29520848;29521890	29505578;29510329;29520969;29521987	-;-;-;-	2317	21	17	9	41	36	50	15	42	29	1.43	1.17	0.4	2.96	0.00302841	0.0086487
63857	Bco1	chr8;chr8;chr8;chr8;chr8;chr8;chr8;chr8;chr8;chr8;chr8;chr8	117095865;117097560;117105660;117108635;117110873;117113364;117117392;117127439;117129175;117130598;117131052;117132974	117096094;117097688;117105789;117108782;117111020;117113587;117117649;117127544;117129269;117130709;117131256;117133720	+;+;+;+;+;+;+;+;+;+;+;+	2532	1	5	1	13	15	6	2	11	7	2	1.17	0.53	2.22	0.0266903	0.0578223
22592	Ercc5	chr1;chr1;chr1;chr1;chr1;chr1;chr1;chr1;chr1;chr1;chr1;chr1;chr1;chr1;chr1	44147744;44156937;44158144;44158805;44160977;44161810;44163877;44166809;44173338;44173912;44174162;44175839;44178174;44179147;44180531	44148150;44157112;44158259;44158891;44161037;44161953;44164084;44167882;44173579;44174031;44174375;44175983;44178374;44179231;44181260	+;+;+;+;+;+;+;+;+;+;+;+;+;+;+	4010	2191	2222	2152	4788	5074	4842	2188	4901	3545	1.16	1.16	0.06	19.05	6.76e-81	1.18e-78
21887	Tle3	chr9;chr9;chr9;chr9;chr9;chr9;chr9;chr9;chr9;chr9;chr9;chr9;chr9;chr9;chr9;chr9;chr9;chr9;chr9;chr9	61372366;61373953;61374515;61375529;61393203;61394608;61401853;61403452;61407354;61408280;61408766;61409275;61409936;61411263;61412265;61412855;61413943;61414711;61415562;61416609	61373461;61374053;61374578;61375573;61393265;61394712;61402057;61403468;61407473;61408330;61408918;61409416;61410135;61411339;61412514;61413102;61414090;61414861;61415638;61418497	+;+;+;+;+;+;+;+;+;+;+;+;+;+;+;+;+;+;+;+	5202	2720	2701	2655	5883	6336	5890	2692	6036	4364	1.16	1.16	0.06	17.98	2.83e-72	3.93e-70
100504267	Trp53cor1	chr17;chr17	29057474;29078891	29060358;29078961	-;-	2956	511	526	539	1058	1231	1269	525	1186	856	1.17	1.16	0.11	10.18	2.43e-24	6.11e-23
226351	Tmem185b	chr1	119526154	119528983	+	2830	615	559	569	1256	1123	1586	581	1321	952	1.18	1.16	0.16	7.3	2.89e-13	3.32e-12
330052	A930003O13Rik	chr5;chr5;chr5	22738910;22742988;22745585	22739341;22743207;22746884	-;-;-	1952	147	151	128	289	350	329	142	322	232	1.18	1.16	0.17	6.96	3.43e-12	3.58e-11
27412	Peg12	chr7	62461871	62464510	-	2640	454	425	469	868	907	1321	449	1032	741	1.2	1.16	0.19	6.06	1.34e-09	1.05e-08
71914	Antxr2	chr5;chr5;chr5;chr5;chr5;chr5;chr5;chr5;chr5;chr5;chr5;chr5;chr5;chr5;chr5;chr5;chr5	97884688;97938087;97938403;97948245;97949170;97960610;97965682;97975321;97977601;97979974;98003227;98004056;98004265;98004859;98027471;98029584;98030398	97886600;97938167;97938567;97948340;97949211;97960705;97965760;97975390;97977699;97980034;98003307;98004124;98004372;98004940;98027542;98029655;98030962	-;-;-;-;-;-;-;-;-;-;-;-;-;-;-;-;-	3751	249	294	264	506	567	793	269	622	445	1.21	1.16	0.21	5.62	1.95e-08	1.35e-07
20527	Slc2a3	chr6;chr6;chr6;chr6;chr6;chr6;chr6;chr6;chr6;chr6	122727809;122731393;122732371;122732770;122735423;122736579;122737058;122739833;122740388;122742376	122730140;122731596;122732472;122732874;122735610;122736741;122737298;122739993;122740480;122742745	-;-;-;-;-;-;-;-;-;-	3959	200	162	191	513	459	316	184	429	307	1.22	1.16	0.23	5.14	2.71e-07	1.61e-06
100861634	Gm21092	chr8;chr8;chr8;chr8;chr8;chr8	20557879;20567433;20572739;20576669;20582613;20584269	20557909;20567805;20573037;20576788;20584238;20586007	+;+;+;+;+;+	4188	43	54	40	116	101	102	45	106	76	1.22	1.16	0.25	4.66	3.2e-06	1.63e-05
56504	Srpk3	chrX;chrX;chrX;chrX;chrX;chrX;chrX;chrX;chrX;chrX;chrX;chrX;chrX;chrX;chrX	73774422;73774584;73774893;73775104;73775478;73776020;73776198;73776461;73776970;73777188;73777509;73777924;73778105;73778254;73778504	73774506;73774714;73775001;73775191;73775565;73776126;73776363;73776486;73777099;73777427;73777609;73778031;73778174;73778346;73778925	+;+;+;+;+;+;+;+;+;+;+;+;+;+;+	1964	182	251	126	428	439	447	186	438	312	1.23	1.16	0.25	4.6	4.31e-06	2.14e-05
14371	Fzd9	chr5	135248938	135251047	-	2110	2275	1995	2344	3911	3736	8194	2204	5280	3743	1.26	1.16	0.28	4.16	3.13e-05	0.000134923
620678	Gm12174	chr11	46727801	46728693	+	893	29	35	26	69	71	75	30	71	51	1.22	1.16	0.28	4.15	3.34e-05	0.000143613
320718	Slc26a9	chr1;chr1;chr1;chr1;chr1;chr1;chr1;chr1;chr1;chr1;chr1;chr1;chr1;chr1;chr1;chr1;chr1;chr1;chr1;chr1;chr1	131744022;131750580;131752844;131753120;131753827;131755372;131756189;131756637;131757388;131758471;131758759;131759398;131761706;131762756;131762915;131763145;131763794;131764987;131765884;131767809;131769201	131744113;131750722;131752983;131753230;131754002;131755536;131756341;131756719;131757535;131758584;131758836;131759493;131761812;131762825;131763007;131763258;131764075;131765041;131766026;131767880;131770405	+;+;+;+;+;+;+;+;+;+;+;+;+;+;+;+;+;+;+;+;+	3640	1	0	0	10	9	2	0	7	4	3	1.16	0.5	2.32	0.020307	0.0458181
109272	Mybpc1	chr10;chr10;chr10;chr10;chr10;chr10;chr10;chr10;chr10;chr10;chr10;chr10;chr10;chr10;chr10;chr10;chr10;chr10;chr10;chr10;chr10;chr10;chr10;chr10;chr10;chr10;chr10;chr10;chr10;chr10	88518279;88519901;88521277;88522967;88524969;88526282;88529425;88531669;88533485;88536315;88540949;88542328;88543718;88545972;88548768;88549257;88551394;88553256;88554664;88555616;88558571;88560224;88566508;88568598;88570539;88571520;88573416;88582007;88585660;88604901	88518569;88519943;88521335;88523153;88525105;88526441;88529564;88531864;88533573;88536482;88541083;88542516;88543822;88546131;88548901;88549363;88551556;88553422;88554769;88555740;88558703;88560390;88566564;88568649;88570656;88571668;88573529;88582048;88585695;88605152	-;-;-;-;-;-;-;-;-;-;-;-;-;-;-;-;-;-;-;-;-;-;-;-;-;-;-;-;-;-	3981	1	0	0	3	5	13	0	7	4	3	1.16	0.5	2.31	0.0207186	0.0466339
210933	Adgrb3	chr1;chr1;chr1;chr1;chr1;chr1;chr1;chr1;chr1;chr1;chr1;chr1;chr1;chr1;chr1;chr1;chr1;chr1;chr1;chr1;chr1;chr1;chr1;chr1;chr1;chr1;chr1;chr1;chr1;chr1;chr1	25067476;25074685;25084244;25093765;25098876;25101433;25111692;25112177;25117289;25126641;25128819;25131251;25221760;25226720;25228421;25396436;25420558;25431423;25432427;25456992;25460743;25487925;25504433;25504913;25531870;25532475;25547416;25553675;25559755;25826004;25829462	25068356;25074789;25084279;25094408;25098915;25101528;25111863;25112275;25117374;25126707;25128888;25131401;25221862;25226823;25228547;25396479;25420660;25431498;25432576;25457100;25460811;25488119;25504539;25505014;25532034;25532639;25547580;25553836;25559865;25826775;25829707	-;-;-;-;-;-;-;-;-;-;-;-;-;-;-;-;-;-;-;-;-;-;-;-;-;-;-;-;-;-;-	5522	2903	2891	3047	6434	6708	6588	2947	6576	4762	1.16	1.15	0.06	19.74	9.19e-87	1.89e-84
76453	Prss23	chr7;chr7	89507785;89517447	89510870;89517586	-;-	3226	2804	2438	2414	5431	6046	5591	2552	5689	4121	1.16	1.15	0.1	11.77	5.89e-32	2.14e-30
16475	Ajuba	chr14;chr14;chr14;chr14;chr14;chr14;chr14;chr14	54567469;54569476;54570245;54570377;54571601;54571766;54573392;54576232	54569056;54569544;54570296;54570507;54571663;54571833;54573493;54577661	-;-;-;-;-;-;-;-	3503	562	563	569	1197	1219	1372	564	1262	914	1.16	1.15	0.1	11.45	2.27e-30	7.64e-29
66686	Dcbld1	chr10;chr10;chr10;chr10;chr10;chr10;chr10;chr10;chr10;chr10;chr10	52233619;52261727;52284103;52286348;52290851;52304587;52311400;52312814;52314355;52317032;52319476	52233835;52261939;52284237;52286399;52290923;52304720;52311440;52312901;52314404;52317151;52321377	+;+;+;+;+;+;+;+;+;+;+	3025	616	619	672	1420	1529	1303	635	1417	1026	1.16	1.15	0.11	10.71	9.1e-27	2.59e-25
21417	Zeb1	chr18;chr18;chr18;chr18;chr18;chr18;chr18;chr18	5591860;5705043;5748694;5758965;5761328;5766221;5770384;5772429	5591967;5705243;5748855;5759167;5761433;5768025;5770564;5775468	+;+;+;+;+;+;+;+	5806	14124	13862	14691	26111	27346	44586	14225	32681	23453	1.2	1.15	0.21	5.62	1.9e-08	1.31e-07
60510	Syt9	chr7;chr7;chr7;chr7;chr7;chr7;chr7	107370790;107425047;107436275;107502093;107504162;107506489;107546520	107371147;107425398;107436821;107502213;107504333;107506618;107548655	+;+;+;+;+;+;+	3816	127	130	150	238	260	471	135	323	229	1.25	1.15	0.29	3.95	7.78e-05	0.000313352
319160	Hist1h4k	chr13	21750194	21750505	-	312	24	32	21	59	64	62	25	61	43	1.25	1.15	0.31	3.71	0.000210858	0.00077625
73338	Itpripl1	chr2;chr2;chr2	127138769;127142524;127143215	127142214;127142590;127143457	-;-;-	3756	153	153	157	258	263	623	154	381	268	1.3	1.15	0.34	3.41	0.000652623	0.00217358
239134	Gucy1b2	chr14;chr14;chr14;chr14;chr14;chr14;chr14;chr14;chr14;chr14;chr14;chr14;chr14;chr14;chr14;chr14;chr14	62392670;62403171;62404487;62406118;62407686;62408662;62411499;62414240;62415901;62417200;62419034;62420102;62422860;62433837;62448195;62453331;62456076	62392966;62403269;62404638;62406272;62407832;62408810;62411819;62414456;62416004;62417311;62419230;62420201;62423020;62433931;62448268;62453453;62456289	-;-;-;-;-;-;-;-;-;-;-;-;-;-;-;-;-	2717	44	69	52	158	172	78	55	136	96	1.29	1.15	0.35	3.27	0.00108427	0.00343968
667213	Gm10416	chr5	109833501	109834142	-	642	10	16	7	27	29	33	11	29	20	1.32	1.15	0.42	2.77	0.00553864	0.0148053
100038414	Gm10735	chr13	113039301	113042243	-	2943	8	5	6	20	17	17	6	18	12	1.44	1.15	0.46	2.52	0.0116838	0.0284633
100042372	Trav2	chr14;chr14	52567293;52567764	52567332;52568053	+;+	330	0	0	0	11	5	4	0	6	3	2.81	1.15	0.48	2.38	0.0173105	0.0401528
71223	Gpr15	chr16	58717435	58718724	-	1290	3	5	4	10	8	27	4	15	9	1.68	1.15	0.51	2.24	0.025023	0.0547649
326619	Hist1h4a	chr13	23760846	23761157	-	312	2	2	3	5	11	12	2	9	6	1.74	1.15	0.52	2.21	0.0269996	0.0584204
80838	Hist1h1a	chr13	23763668	23764414	+	747	1	3	3	10	8	10	2	9	6	1.74	1.15	0.52	2.21	0.0270051	0.0584242
67425	Eps8l1	chr7;chr7;chr7;chr7;chr7;chr7;chr7;chr7;chr7;chr7;chr7;chr7;chr7;chr7;chr7;chr7;chr7;chr7;chr7;chr7	4464742;4465359;4468854;4469196;4469881;4470283;4470808;4471227;4471796;4472113;4472299;4472475;4473931;4474185;4477330;4477564;4477890;4478140;4478619;4478841	4464760;4465412;4468894;4469254;4470042;4470432;4470890;4471488;4471922;4472201;4472373;4472623;4474072;4474213;4477459;4477695;4477998;4478314;4478751;4479242	+;+;+;+;+;+;+;+;+;+;+;+;+;+;+;+;+;+;+;+	2522	2	4	1	11	7	13	2	10	6	1.87	1.15	0.52	2.2	0.0275009	0.0593509
74030	Rin2	chr2;chr2;chr2;chr2;chr2;chr2;chr2;chr2;chr2;chr2;chr2;chr2;chr2	145786116;145786322;145822265;145822610;145844711;145848765;145851179;145858441;145860014;145876391;145878844;145883322;145885603	145786179;145786414;145822365;145822761;145844903;145848876;145851251;145858532;145861174;145876696;145878975;145883485;145887616	+;+;+;+;+;+;+;+;+;+;+;+;+	4657	2389	2320	2389	5351	5145	5177	2366	5224	3795	1.14	1.14	0.06	20.21	8.08e-91	1.78e-88
76022	Gon4l	chr3;chr3;chr3;chr3;chr3;chr3;chr3;chr3;chr3;chr3;chr3;chr3;chr3;chr3;chr3;chr3;chr3;chr3;chr3;chr3;chr3;chr3;chr3;chr3;chr3;chr3;chr3;chr3;chr3;chr3;chr3;chr3;chr3	88835231;88836990;88846388;88854605;88855626;88855815;88856419;88857128;88858387;88858889;88863420;88868750;88869803;88875907;88880071;88886906;88887559;88889671;88890813;88892518;88894442;88894820;88898105;88898890;88899930;88901578;88902757;88902982;88905452;88907372;88907989;88908687;88909238	88835296;88837520;88846579;88854795;88855700;88855865;88856469;88857226;88858506;88859059;88863612;88868851;88869843;88875930;88880174;88887104;88887645;88889839;88890957;88892668;88894558;88896571;88898360;88899074;88900127;88901721;88902900;88903101;88905562;88907582;88908607;88908789;88910099	+;+;+;+;+;+;+;+;+;+;+;+;+;+;+;+;+;+;+;+;+;+;+;+;+;+;+;+;+;+;+;+;+	7584	1196	1240	1198	2666	2796	2559	1211	2673	1942	1.14	1.14	0.07	15.24	1.89e-52	1.46e-50
217578	Baz1a	chr12;chr12;chr12;chr12;chr12;chr12;chr12;chr12;chr12;chr12;chr12;chr12;chr12;chr12;chr12;chr12;chr12;chr12;chr12;chr12;chr12;chr12;chr12;chr12;chr12;chr12;chr12	54892989;54894958;54896030;54898338;54900000;54900311;54908999;54911310;54912577;54916468;54918438;54921038;54922443;54923040;54923385;54927564;54929527;54930252;54934740;54935482;54941502;54943977;54946802;54954698;54975104;54985666;54986162	54894501;54895045;54896172;54898798;54900226;54900558;54909147;54911461;54912740;54917067;54918562;54921145;54922608;54923264;54923480;54927710;54929665;54930347;54934906;54935581;54941636;54944064;54946903;54954841;54975382;54985807;54986336	-;-;-;-;-;-;-;-;-;-;-;-;-;-;-;-;-;-;-;-;-;-;-;-;-;-;-	6179	668	768	685	1511	1638	1563	707	1570	1139	1.15	1.14	0.1	11.64	2.5e-31	8.68e-30
270120	Fat3	chr9;chr9;chr9;chr9;chr9;chr9;chr9;chr9;chr9;chr9;chr9;chr9;chr9;chr9;chr9;chr9;chr9;chr9;chr9;chr9;chr9;chr9;chr9;chr9;chr9	15910193;15919164;15922376;15924941;15937993;15944842;15947434;15959744;15962769;15965963;15966975;15968127;15969719;15988270;15990496;15992120;15995824;16003844;16006530;16021316;16029814;16031106;16085259;16246721;16374949	15915621;15919277;15923028;15925094;15938461;15944999;15947568;15960542;15962966;15966106;15967112;15968341;15970108;15988503;15990649;15992316;15999897;16004054;16006805;16021455;16030024;16031420;16085320;16247035;16378231	-;-;-;-;-;-;-;-;-;-;-;-;-;-;-;-;-;-;-;-;-;-;-;-;-	18468	893	954	1072	2299	2101	2071	973	2157	1565	1.15	1.14	0.11	10.52	6.71e-26	1.82e-24
11899	Astn1	chr1;chr1;chr1;chr1;chr1;chr1;chr1;chr1;chr1;chr1;chr1;chr1;chr1;chr1;chr1;chr1;chr1;chr1;chr1;chr1;chr1;chr1;chr1	158362304;158472375;158502048;158504203;158505362;158509846;158510955;158520444;158572952;158579581;158580211;158597157;158600315;158601937;158609251;158612346;158657040;158663995;158667482;158668628;158674580;158684077;158688513	158362865;158472562;158502441;158504349;158505469;158509995;158511146;158520528;158573026;158579718;158580361;158597323;158600509;158602064;158609355;158612534;158657308;158664128;158667633;158668763;158674680;158684260;158691786	+;+;+;+;+;+;+;+;+;+;+;+;+;+;+;+;+;+;+;+;+;+;+	7224	10587	10993	11850	27243	27182	20335	11143	24920	18032	1.16	1.14	0.14	8.27	1.31e-16	2.01e-15
70546	Zdhhc2	chr8;chr8;chr8;chr8;chr8;chr8;chr8;chr8;chr8;chr8;chr8;chr8;chr8	40423815;40445778;40447051;40454498;40456031;40456663;40462088;40464158;40467429;40467911;40472913;40474735;40483706	40424169;40445804;40447145;40454618;40456100;40456695;40462208;40464290;40467555;40468003;40473025;40474807;40484842	+;+;+;+;+;+;+;+;+;+;+;+;+	2498	1215	984	1016	2617	2635	1952	1071	2401	1737	1.16	1.14	0.16	7.05	1.84e-12	1.98e-11
100042784	Prdm11	chr2;chr2;chr2;chr2;chr2;chr2;chr2	92974906;92980511;92993364;93012627;93013313;93013765;93045979	92975861;92980698;92993431;93012889;93013416;93013889;93046144	-;-;-;-;-;-;-	1870	37	28	33	73	71	86	32	76	55	1.22	1.14	0.28	4.08	4.47e-05	0.000188128
13838	Epha4	chr1;chr1;chr1;chr1;chr1;chr1;chr1;chr1;chr1;chr1;chr1;chr1;chr1;chr1;chr1;chr1;chr1;chr1	77367185;77372910;77374771;77377414;77380864;77382869;77383523;77387797;77388473;77390033;77398494;77399638;77401200;77426551;77444865;77506548;77511683;77514941	77369671;77373847;77374926;77377607;77381013;77383078;77383584;77387982;77388586;77390091;77398605;77399797;77401324;77426889;77445020;77507211;77511750;77515088	-;-;-;-;-;-;-;-;-;-;-;-;-;-;-;-;-;-	6328	763	808	875	2531	2404	938	815	1957	1387	1.26	1.14	0.31	3.66	0.000252961	0.000917382
75323	4930558J18Rik	chr1;chr1;chr1;chr1	57359222;57362566;57375248;57377405	57360663;57362763;57375519;57377544	-;-;-;-	2052	27	28	34	60	58	102	29	73	52	1.3	1.14	0.34	3.3	0.000981053	0.00314183
73410	1700065D16Rik	chr9	95855550	95858320	-	2771	14	15	16	40	34	36	15	36	26	1.21	1.14	0.36	3.18	0.00147949	0.00454939
26972	Spo11	chr2;chr2;chr2;chr2;chr2;chr2;chr2;chr2;chr2;chr2;chr2;chr2;chr2	172979842;172981979;172984016;172984872;172985358;172985904;172986792;172987128;172988931;172989368;172989924;172992046;172992984	172980024;172982092;172984104;172984938;172985505;172985990;172986828;172987237;172989030;172989405;172990000;172992157;172993576	+;+;+;+;+;+;+;+;+;+;+;+;+	1755	8	6	2	13	19	19	5	17	11	1.58	1.14	0.5	2.3	0.0216864	0.0485704
11595	Acan	chr7;chr7;chr7;chr7;chr7;chr7;chr7;chr7;chr7;chr7;chr7;chr7;chr7;chr7;chr7;chr7;chr7	79053483;79082188;79084467;79086262;79088178;79089603;79090939;79092313;79092679;79093982;79096667;79097752;79111294;79111955;79112674;79113655;79114200	79053608;79082264;79084850;79086436;79088305;79089896;79091343;79092487;79092806;79094275;79096882;79101234;79111452;79112037;79112818;79113837;79115099	+;+;+;+;+;+;+;+;+;+;+;+;+;+;+;+;+	7355	6	3	7	26	18	9	5	17	11	1.58	1.14	0.5	2.27	0.0234434	0.0518744
15563	Htr5a	chr5;chr5	27841947;27850754	27843189;27855086	+;+	5576	1	0	0	5	9	3	0	5	3	2.58	1.14	0.5	2.26	0.0236441	0.0522382
80915	Dusp12	chr1;chr1;chr1;chr1;chr1;chr1	170874188;170879660;170880130;170880573;170880915;170885067	170874570;170879846;170880226;170880691;170881028;170885540	-;-;-;-;-;-	1374	382	433	399	913	931	841	404	895	650	1.15	1.13	0.11	10.35	4.06e-25	1.06e-23
213539	Bag2	chr1;chr1;chr1	33745484;33748217;33757579	33747016;33748326;33757750	-;-;-	1815	582	656	628	1408	1467	1251	622	1375	999	1.14	1.13	0.11	10.17	2.8e-24	6.99e-23
22421	Wnt7a	chr6;chr6;chr6;chr6	91363983;91394409;91408672;91411039	91366328;91394680;91408898;91411369	-;-;-;-	3176	1456	1385	1521	3657	3638	2486	1454	3260	2357	1.16	1.13	0.17	6.71	2e-11	1.94e-10
225631	Onecut2	chr18;chr18	64340364;64386345	64341610;64398488	+;+	13391	238	299	220	619	545	526	252	563	408	1.16	1.13	0.17	6.69	2.21e-11	2.13e-10
98386	Lbr	chr1;chr1;chr1;chr1;chr1;chr1;chr1;chr1;chr1;chr1;chr1;chr1;chr1;chr1	181815315;181817265;181817489;181818840;181819864;181820674;181821436;181825622;181828712;181831542;181832149;181836058;181838378;181842288	181817018;181817387;181817569;181819008;181819989;181820777;181821627;181825676;181828908;181831734;181832232;181836288;181838556;181842401	-;-;-;-;-;-;-;-;-;-;-;-;-;-	3552	939	960	846	1609	1728	2957	915	2098	1507	1.2	1.13	0.24	4.82	1.45e-06	7.78e-06
243743	Plxna4	chr6;chr6;chr6;chr6;chr6;chr6;chr6;chr6;chr6;chr6;chr6;chr6;chr6;chr6;chr6;chr6;chr6;chr6;chr6;chr6;chr6;chr6;chr6;chr6;chr6;chr6;chr6;chr6;chr6;chr6;chr6;chr6	32144543;32152801;32157832;32162010;32163400;32165060;32165758;32178351;32181788;32182688;32185294;32192247;32196124;32197023;32197664;32198271;32200810;32202089;32206114;32210965;32215071;32215633;32223943;32234509;32236295;32237666;32239414;32251069;32310461;32496713;32516495;32587304	32150584;32152951;32158044;32162179;32163590;32165159;32165861;32178510;32181934;32182754;32185562;32192389;32196358;32197169;32197903;32198364;32200974;32202225;32206231;32211116;32215261;32215729;32224143;32234623;32236394;32237819;32239537;32251169;32310592;32496895;32517764;32588192	-;-;-;-;-;-;-;-;-;-;-;-;-;-;-;-;-;-;-;-;-;-;-;-;-;-;-;-;-;-;-;-	12602	286	299	310	855	780	434	298	689	494	1.21	1.13	0.25	4.45	8.67e-06	4.1e-05
17314	Mgmt	chr7;chr7;chr7;chr7;chr7	136894611;136951268;137085949;137121489;137127885	136894687;136951404;137086109;137121628;137128188	+;+;+;+;+	819	61	71	55	151	112	168	62	143	103	1.19	1.13	0.26	4.37	1.23e-05	5.66e-05
12831	Col5a1	chr2;chr2;chr2;chr2;chr2;chr2;chr2;chr2;chr2;chr2;chr2;chr2;chr2;chr2;chr2;chr2;chr2;chr2;chr2;chr2;chr2;chr2;chr2;chr2;chr2;chr2;chr2;chr2;chr2;chr2;chr2;chr2;chr2;chr2;chr2;chr2;chr2;chr2;chr2;chr2;chr2;chr2;chr2;chr2;chr2;chr2;chr2;chr2;chr2;chr2;chr2;chr2;chr2;chr2;chr2;chr2;chr2;chr2;chr2;chr2;chr2;chr2;chr2;chr2;chr2;chr2	27886425;27922017;27928042;27929379;27949627;27950627;27951287;27952273;27952969;27958222;27958485;27960387;27962062;27964068;27965251;27965597;27966930;27968139;27969745;27971447;27973148;27973868;27974444;27974693;27975555;27980472;27981037;27985049;27986721;27989139;27990038;27991994;27995706;27995861;27996869;27997563;27998726;28001570;28002483;28003861;28004042;28005179;28007748;28009108;280…	27886924;27922184;27928255;27929541;27949758;27950758;27951526;27952446;27953025;27958263;27958547;27960461;27962154;27964124;27965304;27965650;27966983;27968192;27969798;27971491;27973201;27973912;27974497;27974737;27975608;27980516;27981090;27985093;27986774;27989246;27990091;27992047;27995750;27995914;27996913;27997616;27998779;28001623;28002590;28003950;28004095;28005286;28007855;28009161;280…	+;+;+;+;+;+;+;+;+;+;+;+;+;+;+;+;+;+;+;+;+;+;+;+;+;+;+;+;+;+;+;+;+;+;+;+;+;+;+;+;+;+;+;+;+;+;+;+;+;+;+;+;+;+;+;+;+;+;+;+;+;+;+;+;+;+	8402	365	336	351	558	688	1212	350	819	585	1.22	1.13	0.28	4.1	4.18e-05	0.000176425
12840	Col9a2	chr4;chr4;chr4;chr4;chr4;chr4;chr4;chr4;chr4;chr4;chr4;chr4;chr4;chr4;chr4;chr4;chr4;chr4;chr4;chr4;chr4;chr4;chr4;chr4;chr4;chr4;chr4;chr4;chr4;chr4;chr4;chr4	121039566;121040965;121042294;121042416;121043696;121043862;121043995;121044275;121044665;121044823;121044999;121045141;121045484;121045926;121046070;121046229;121049662;121050076;121050355;121051214;121051651;121051968;121052227;121052358;121052581;121052753;121052891;121053058;121053439;121053770;121054253;121054596	121039786;121041039;121042329;121042478;121043749;121043897;121044018;121044328;121044718;121044870;121045055;121045194;121045537;121045979;121046123;121046282;121049715;121050129;121050408;121051258;121051704;121052021;121052280;121052429;121052616;121052797;121052923;121053204;121053493;121053958;121054330;121055325	+;+;+;+;+;+;+;+;+;+;+;+;+;+;+;+;+;+;+;+;+;+;+;+;+;+;+;+;+;+;+;+	2746	409	489	415	1462	1363	425	437	1083	761	1.31	1.13	0.36	3.15	0.00165996	0.00503007
75600	Calml4	chr9;chr9;chr9;chr9;chr9	62858104;62858242;62868677;62871266;62875477	62858161;62858272;62868817;62871454;62875918	+;+;+;+;+	861	19	17	15	54	43	31	17	42	30	1.26	1.13	0.37	3.01	0.00259334	0.00753673
257871	Olfr1372-ps1	chr11;chr11	52154876;52157777	52156512;52157907	-;-	1768	20	30	12	50	54	52	20	52	36	1.34	1.13	0.38	3.01	0.00260784	0.0075761
66953	Cdca7	chr2;chr2;chr2;chr2;chr2;chr2;chr2;chr2;chr2	72476219;72478906;72481691;72482429;72483355;72483879;72484599;72485176;72485720	72476311;72479028;72481948;72482512;72483561;72484016;72484748;72485312;72486890	+;+;+;+;+;+;+;+;+	2361	592	588	598	775	934	2786	592	1498	1045	1.34	1.13	0.38	3	0.00272908	0.00790653
210801	Unc5d	chr8;chr8;chr8;chr8;chr8;chr8;chr8;chr8;chr8;chr8;chr8;chr8;chr8;chr8;chr8;chr8;chr8;chr8	28646717;28666766;28675275;28683103;28694515;28696330;28715723;28719617;28724221;28725148;28741480;28758958;28760725;28761699;28844734;28875496;28891292;29219242	28652972;28666944;28675439;28683252;28694742;28696498;28715807;28719994;28724406;28725162;28741512;28759122;28760892;28761879;28844837;28875639;28891510;29219636	-;-;-;-;-;-;-;-;-;-;-;-;-;-;-;-;-;-	9220	16	9	10	23	31	38	11	30	21	1.37	1.13	0.42	2.7	0.0068894	0.0179396
100504352	C78197	chr11;chr11	68191829;68196030	68195485;68196153	-;-	3781	3	1	7	9	11	25	3	15	9	2	1.13	0.52	2.16	0.0308151	0.0651534
50913	Olig2	chr16;chr16	91225550;91226345	91225653;91228677	+;+	2437	21806	21398	21981	42996	47298	52457	21728	47583	34656	1.13	1.12	0.09	11.96	5.52e-33	2.07e-31
98682	Mfsd6	chr1;chr1;chr1;chr1;chr1;chr1;chr1	52656304;52659986;52662390;52663285;52676478;52708164;52727023	52658545;52661087;52662488;52663446;52676575;52709755;52727318	-;-;-;-;-;-;-	5591	972	987	1047	2279	2330	1964	1002	2191	1596	1.13	1.12	0.1	10.69	1.14e-26	3.24e-25
67847	Sncaip	chr18;chr18;chr18;chr18;chr18;chr18;chr18;chr18;chr18;chr18;chr18;chr18;chr18;chr18	52767811;52768093;52768144;52837964;52851439;52868539;52871302;52884968;52894834;52898120;52905805;52906418;52908610;52915307	52767950;52768137;52768458;52838066;52851511;52869407;52871481;52885081;52894959;52898289;52905897;52907477;52908680;52915931	+;+;+;+;+;+;+;+;+;+;+;+;+;+	3984	2051	1999	1976	4486	4937	3774	2008	4399	3204	1.13	1.12	0.12	9.27	1.91e-20	3.78e-19
241576	Ldlrad3	chr2;chr2;chr2;chr2;chr2;chr2	101950201;101954829;102057907;102069933;102113533;102186280	101953175;101955174;102058041;102070058;102113679;102186377	-;-;-;-;-;-	3827	2157	2125	2230	4267	4221	5977	2170	4821	3496	1.15	1.12	0.16	7.17	7.77e-13	8.63e-12
67198	Spats2l	chr1;chr1;chr1;chr1;chr1;chr1;chr1;chr1;chr1;chr1;chr1;chr1;chr1;chr1;chr1	57774861;57799305;57832053;57845571;57855464;57879508;57882706;57885703;57900634;57902089;57923366;57937912;57940373;57943021;57946068	57775024;57799354;57832137;57845683;57855524;57879616;57882755;57885949;57900840;57902224;57923424;57938021;57940475;57943241;57948397	+;+;+;+;+;+;+;+;+;+;+;+;+;+;+	4045	1251	1270	1258	2322	2581	3491	1259	2798	2029	1.15	1.12	0.17	6.74	1.63e-11	1.59e-10
140483	Hnmt	chr2;chr2;chr2;chr2;chr2;chr2;chr2	24002911;24009009;24014216;24019102;24045641;24048688;24049320	24003954;24009102;24014349;24019209;24045693;24048834;24049379	-;-;-;-;-;-;-	1640	103	92	89	215	206	213	94	211	153	1.16	1.12	0.17	6.52	7e-11	6.39e-10
16772	Lama1	chr17;chr17;chr17;chr17;chr17;chr17;chr17;chr17;chr17;chr17;chr17;chr17;chr17;chr17;chr17;chr17;chr17;chr17;chr17;chr17;chr17;chr17;chr17;chr17;chr17;chr17;chr17;chr17;chr17;chr17;chr17;chr17;chr17;chr17;chr17;chr17;chr17;chr17;chr17;chr17;chr17;chr17;chr17;chr17;chr17;chr17;chr17;chr17;chr17;chr17;chr17;chr17;chr17;chr17;chr17;chr17;chr17;chr17;chr17;chr17;chr17;chr17;chr17	67697265;67716694;67717162;67737474;67738711;67742025;67743275;67745046;67745850;67746748;67748044;67750517;67752382;67752778;67753751;67756667;67761603;67763771;67764630;67766953;67767385;67768300;67769380;67770956;67772662;67773687;67774464;67775771;67776908;67779049;67780529;67780879;67782020;67783994;67785051;67785998;67790819;67791210;67791445;67794195;67795200;67796697;67798527;67798983;678…	67697416;67716864;67717274;67737716;67738890;67742114;67743392;67745224;67745955;67746908;67748184;67750690;67752483;67752989;67753862;67756777;67761730;67763857;67764841;67767059;67767565;67768436;67769616;67771099;67772841;67773872;67774591;67775891;67777045;67779170;67780615;67781072;67782162;67784083;67785162;67786160;67791026;67791326;67791608;67794330;67795293;67796813;67798709;67799137;678…	+;+;+;+;+;+;+;+;+;+;+;+;+;+;+;+;+;+;+;+;+;+;+;+;+;+;+;+;+;+;+;+;+;+;+;+;+;+;+;+;+;+;+;+;+;+;+;+;+;+;+;+;+;+;+;+;+;+;+;+;+;+;+	9518	124	136	99	99	219	246	133	299	216	1.16	1.12	0.2	5.68	1.32e-08	9.27e-08
100216537	Snord104	chr11	106500991	106501063	+	73	66	55	57	153	127	120	59	133	96	1.16	1.12	0.23	4.85	1.23e-06	6.66e-06
65970	Lima1	chr15;chr15;chr15;chr15;chr15;chr15;chr15;chr15;chr15;chr15;chr15	99778468;99783520;99794409;99796742;99802111;99806423;99807659;99819494;99826792;99843675;99875333	99781290;99783653;99794518;99796799;99802212;99806571;99807743;99820142;99826837;99843823;99875456	-;-;-;-;-;-;-;-;-;-;-	4429	3917	3998	4262	10848	11288	5590	4059	9242	6650	1.19	1.12	0.24	4.63	3.67e-06	1.84e-05
68235	Mturn	chr6;chr6;chr6	54681772;54689006;54698980	54681931;54689128;54700406	+;+;+	1710	120	162	127	356	417	190	136	321	229	1.23	1.12	0.3	3.68	0.000236234	0.000862847
229613	6330549D23Rik	chr3;chr3	96606662;96629458	96609127;96629819	-;-	2828	26	23	19	54	49	58	22	53	38	1.23	1.12	0.32	3.51	0.000442262	0.00152461
100861736	NA	chr8;chr8	71591387;71594086	71592511;71594149	-;-	1189	17	25	26	52	49	62	22	54	38	1.26	1.12	0.33	3.37	0.000745617	0.00245336
66433	Chchd7	chr4;chr4;chr4;chr4;chr4	3938888;3939379;3941246;3942721;3943388	3939131;3939526;3941311;3942819;3943526	+;+;+;+;+	696	30	74	40	104	108	142	48	118	83	1.28	1.12	0.36	3.13	0.00172245	0.00520054
12442	Ccnb2	chr9;chr9;chr9;chr9;chr9;chr9;chr9;chr9;chr9	70407689;70409280;70410121;70410655;70412842;70413102;70418794;70419001;70421417	70408029;70409390;70410261;70410891;70413000;70413272;70418907;70419129;70421554	-;-;-;-;-;-;-;-;-	1541	68	40	60	99	99	219	56	139	97	1.3	1.12	0.38	2.98	0.00291599	0.00836688
100009600	Zglp1	chr9;chr9;chr9;chr9;chr9	21062393;21062894;21063314;21066024;21066940	21062717;21062987;21063396;21066377;21067093	-;-;-;-;-	1010	21	11	8	36	51	26	13	37	25	1.44	1.12	0.44	2.53	0.0114387	0.0279047
111002	Marcksl1-ps4	chr13	4248735	4249777	+	1043	3	3	3	10	6	19	3	11	7	1.58	1.12	0.52	2.16	0.0311431	0.0657326
214469	Fam168b	chr1;chr1;chr1;chr1;chr1;chr1;chr1;chr1	34813218;34817997;34819592;34819867;34824020;34828767;34836733;34842828	34817404;34818126;34819790;34820009;34824055;34828847;34836813;34843050	-;-;-;-;-;-;-;-	5080	10638	10194	10748	23740	24021	20912	10526	22891	16709	1.12	1.11	0.08	13.5	1.58e-41	8.28e-40
55991	Panx1	chr9;chr9;chr9;chr9;chr9	15005785;15007361;15010036;15021382;15044857	15006217;15008019;15010256;15021521;15045478	-;-;-;-;-	2075	1221	1094	1144	2580	2587	2334	1153	2500	1827	1.12	1.11	0.09	12.19	3.44e-34	1.36e-32
26399	Map2k6	chr11;chr11;chr11;chr11;chr11;chr11;chr11;chr11;chr11;chr11;chr11;chr11	110399122;110482539;110490145;110490762;110492513;110492896;110494295;110496339;110497897;110499383;110506706;110512789	110399425;110482605;110490193;110490875;110492632;110493012;110494346;110496466;110497974;110499522;110506751;110513637	+;+;+;+;+;+;+;+;+;+;+;+	2064	286	279	307	555	689	658	290	634	462	1.13	1.11	0.14	7.92	2.31e-15	3.19e-14
330863	Trim67	chr8;chr8;chr8;chr8;chr8;chr8;chr8;chr8;chr8;chr8	124793019;124815070;124817004;124818698;124820188;124823122;124824718;124825935;124828099;124829020	124794905;124815165;124817126;124818808;124820341;124823267;124824856;124826238;124828261;124834704	+;+;+;+;+;+;+;+;+;+	8808	1158	1185	1254	2774	3053	2100	1199	2642	1921	1.14	1.11	0.16	7.11	1.19e-12	1.3e-11
16979	Lrrn1	chr6;chr6	107529726;107566991	107530243;107570228	+;+	3756	16796	15691	17121	40064	42682	26609	16536	36451	26494	1.14	1.11	0.18	6.16	7.42e-10	6.02e-09
140571	Plxnb3	chrX;chrX;chrX;chrX;chrX;chrX;chrX;chrX;chrX;chrX;chrX;chrX;chrX;chrX;chrX;chrX;chrX;chrX;chrX;chrX;chrX;chrX;chrX;chrX;chrX;chrX;chrX;chrX;chrX;chrX;chrX;chrX;chrX;chrX;chrX	73757103;73758523;73759894;73760895;73761106;73762167;73762471;73762716;73762908;73763152;73763360;73763783;73763978;73764362;73765267;73766005;73766359;73766637;73766941;73767291;73767521;73767781;73767958;73768340;73768690;73769134;73769602;73769790;73770256;73770579;73771095;73771411;73771543;73771746;73772146	73757150;73759583;73760073;73761023;73761206;73762296;73762627;73762824;73763022;73763277;73763476;73763876;73764147;73764513;73765372;73766135;73766535;73766832;73767180;73767452;73767672;73767881;73768181;73768518;73768756;73769461;73769705;73769886;73770434;73770739;73771242;73771475;73771618;73771820;73772510	+;+;+;+;+;+;+;+;+;+;+;+;+;+;+;+;+;+;+;+;+;+;+;+;+;+;+;+;+;+;+;+;+;+;+	6022	2204	2197	1807	5203	5497	3161	2069	4620	3345	1.16	1.11	0.21	5.17	2.39e-07	1.43e-06
16068	Il18bp	chr7;chr7;chr7;chr7;chr7;chr7;chr7	102015077;102016043;102016278;102016750;102017287;102017597;102018110	102015835;102016190;102016401;102016941;102017351;102017664;102018155	-;-;-;-;-;-;-	1402	65	121	103	235	204	216	96	218	157	1.17	1.11	0.26	4.27	1.95e-05	8.65e-05
319582	6430573F11Rik	chr8;chr8;chr8;chr8	36489191;36498327;36505552;36511573	36489245;36498481;36505725;36513013	+;+;+;+	1825	23	27	31	56	68	63	27	62	45	1.17	1.11	0.3	3.71	0.000204035	0.000755525
12404	Cbln1	chr8;chr8;chr8	87468853;87471692;87471977	87470451;87471811;87472592	-;-;-	2335	46	55	41	133	126	73	47	110	79	1.21	1.11	0.32	3.5	0.00046169	0.00158606
100038713	Gm10432	chr12;chr12;chr12;chr12	100276609;100290225;100295629;100296504	100276692;100290424;100295730;100300908	+;+;+;+	4791	15	7	7	16	26	42	9	28	19	1.54	1.11	0.47	2.37	0.0178434	0.0412232
24117	Wif1	chr10;chr10;chr10;chr10;chr10;chr10;chr10;chr10;chr10;chr10	121034004;121034966;121075246;121082126;121083888;121084909;121090111;121095999;121096641;121099758	121034490;121035105;121075354;121082266;121083983;121085004;121090206;121096094;121096736;121100642	+;+;+;+;+;+;+;+;+;+	2242	16	30	10	37	33	93	18	54	36	1.53	1.11	0.47	2.37	0.018012	0.0415158
104156	Etv5	chr16;chr16;chr16;chr16;chr16;chr16;chr16;chr16;chr16;chr16;chr16;chr16;chr16	22381313;22386757;22392655;22392987;22399320;22401672;22411633;22412845;22435877;22436020;22436201;22436438;22439517	22383691;22386858;22392824;22393055;22399379;22401931;22411920;22412974;22435927;22436067;22436288;22436560;22439570	-;-;-;-;-;-;-;-;-;-;-;-;-	3822	5394	5187	5734	8252	8980	30815	5438	16015	10727	1.56	1.11	0.48	2.33	0.0199753	0.045172
100503000	Zfp993	chr4;chr4;chr4;chr4;chr4;chr4;chr4	146611041;146613510;146619152;146644459;146654899;146655800;146657378	146611128;146613602;146619234;146644504;146654956;146655926;146658411	+;+;+;+;+;+;+	1529	0	0	0	3	7	7	0	5	3	2.58	1.11	0.48	2.32	0.0203291	0.0458549
238880	Actbl2	chr13	111255013	111257749	+	2737	5	3	7	13	11	21	5	15	10	1.42	1.11	0.49	2.25	0.0247116	0.0542203
432720	Akr1c19	chr13;chr13;chr13;chr13;chr13;chr13;chr13;chr13;chr13	4233740;4236089;4237036;4238394;4238968;4242552;4242927;4246803;4248078	4233854;4236256;4237152;4238471;4239090;4242661;4243092;4246885;4248359	+;+;+;+;+;+;+;+;+	1242	15	11	10	22	17	76	12	38	25	1.58	1.11	0.5	2.24	0.0248583	0.0544721
70005	Znf41-ps	chr4;chr4;chr4;chr4;chr4	145789515;145814767;145825209;145826109;145827687	145789557;145814812;145825266;145826235;145831978	+;+;+;+;+	4566	2	10	3	16	14	21	5	17	11	1.58	1.11	0.51	2.18	0.0291921	0.0622708
545554	Ankrd34a	chr3;chr3	96596636;96597366	96596808;96599778	+;+	2586	1	0	1	5	7	4	0	5	3	2.58	1.11	0.52	2.14	0.0324526	0.0680881
58244	Stx6	chr1;chr1;chr1;chr1;chr1;chr1;chr1;chr1	155158703;155173986;155177854;155187778;155191429;155193219;155197341;155201940	155158927;155174155;155177948;155187840;155191554;155193325;155197435;155203517	+;+;+;+;+;+;+;+	2459	2169	2133	2227	4556	4598	4864	2176	4672	3425	1.1	1.1	0.06	17.04	3.96e-65	4.32e-63
108829	Jmjd1c	chr10;chr10;chr10;chr10;chr10;chr10;chr10;chr10;chr10;chr10;chr10;chr10;chr10;chr10;chr10;chr10;chr10;chr10;chr10;chr10;chr10;chr10;chr10;chr10;chr10;chr10;chr10	67127258;67157907;67185750;67189736;67215270;67216983;67218038;67218277;67218954;67224009;67224737;67229848;67231972;67233371;67238108;67238807;67239249;67239862;67240663;67243772;67244783;67245506;67246034;67248011;67249630;67254452;67255448	67127422;67158071;67186311;67189849;67215375;67217107;67218181;67218469;67220635;67224181;67226919;67230049;67232186;67233523;67238197;67238934;67239459;67240076;67240941;67243940;67244873;67245636;67246156;67248150;67249806;67254583;67256326	+;+;+;+;+;+;+;+;+;+;+;+;+;+;+;+;+;+;+;+;+;+;+;+;+;+;+	8947	8464	9113	8784	18034	18643	19932	8787	18869	13829	1.1	1.1	0.07	15.42	1.25e-53	9.96e-52
18719	Pip5k1b	chr19;chr19;chr19;chr19;chr19;chr19;chr19;chr19;chr19;chr19;chr19;chr19;chr19;chr19;chr19	24294796;24304032;24346237;24350134;24355118;24358030;24358211;24359940;24378802;24381688;24390344;24397016;24439053;24443602;24555765	24295554;24304146;24346381;24350289;24355202;24358078;24358294;24360151;24379101;24381840;24390461;24397146;24439121;24443688;24555827	-;-;-;-;-;-;-;-;-;-;-;-;-;-;-	2526	243	233	252	500	542	534	242	525	384	1.11	1.1	0.12	9.29	1.53e-20	3.04e-19
100504344	Gm20186	chr6;chr6	18845912;18848013	18846457;18848498	-;-	1032	142	143	157	287	353	320	147	320	234	1.12	1.1	0.16	6.74	1.59e-11	1.56e-10
15357	Hmgcr	chr13;chr13;chr13;chr13;chr13;chr13;chr13;chr13;chr13;chr13;chr13;chr13;chr13;chr13;chr13;chr13;chr13;chr13;chr13;chr13	96648962;96651010;96651856;96652096;96652658;96654816;96655550;96655854;96656563;96658583;96658871;96659217;96659894;96660118;96663029;96664762;96665810;96666113;96666521;96670811	96650633;96651164;96652014;96652236;96652828;96654921;96655707;96656012;96656757;96658758;96659118;96659377;96660010;96660224;96663134;96664846;96665897;96666224;96666708;96670936	-;-;-;-;-;-;-;-;-;-;-;-;-;-;-;-;-;-;-;-	4430	5432	5251	5453	9748	10090	15688	5378	11842	8610	1.14	1.1	0.19	5.79	7.12e-09	5.16e-08
100502874	Gm19426	chr2;chr2	84742169;84743462	84742700;84743655	-;-	726	131	109	106	209	247	312	115	256	186	1.15	1.1	0.22	4.91	9.01e-07	4.97e-06
77533	C030034I22Rik	chr17	69416447	69419193	+	2747	69	82	67	144	150	195	72	163	118	1.17	1.1	0.23	4.76	1.89e-06	9.97e-06
76373	Zfp773	chr7;chr7;chr7;chr7	7130678;7134167;7135292;7136433	7133168;7134250;7135418;7136755	-;-;-;-	3025	139	166	167	387	416	253	157	352	255	1.16	1.1	0.24	4.67	2.96e-06	1.51e-05
329934	Foxo6	chr4;chr4	120267078;120286839	120269182;120287261	-;-	2528	102	79	86	232	233	142	89	202	146	1.17	1.1	0.27	4.14	3.44e-05	0.000147689
14696	Gnb4	chr3;chr3;chr3;chr3;chr3;chr3;chr3;chr3;chr3;chr3	32583528;32587561;32589709;32589997;32591111;32593158;32596277;32598126;32602045;32616439	32585226;32587777;32589910;32590063;32591273;32593221;32596383;32598164;32602140;32616535	-;-;-;-;-;-;-;-;-;-	2751	1009	942	988	1471	1534	3886	979	2297	1638	1.23	1.1	0.33	3.36	0.00076805	0.00251932
319545	D430020J02Rik	chr12;chr12	116401947;116404967	116404643;116405161	-;-	2892	177	182	178	305	276	687	179	422	301	1.23	1.1	0.33	3.3	0.000975202	0.00312499
100503676	Gm38426	chr8;chr8;chr8	84913335;84920394;84922047	84913528;84920504;84922436	+;+;+	695	17	16	10	36	37	34	14	35	25	1.26	1.1	0.37	2.93	0.00342938	0.00965276
100862164	NA	chr1;chr1	75442441;75442894	75442608;75443174	-;-	449	0	1	0	5	6	4	0	5	3	2.58	1.1	0.5	2.18	0.0292685	0.0624085
12716	Ckmt1	chr2;chr2;chr2;chr2;chr2;chr2;chr2;chr2;chr2	121358641;121359579;121359945;121360556;121360903;121361106;121362675;121362975;121363498	121359001;121359777;121360040;121360777;121360988;121361229;121362809;121363100;121363737	+;+;+;+;+;+;+;+;+	1589	3	4	4	10	7	20	3	12	8	1.7	1.1	0.51	2.14	0.0323092	0.0678107
227446	2310035C23Rik	chr1;chr1;chr1;chr1;chr1;chr1;chr1;chr1;chr1;chr1;chr1;chr1;chr1;chr1;chr1;chr1;chr1;chr1;chr1;chr1;chr1;chr1;chr1;chr1;chr1;chr1;chr1;chr1;chr1	105663861;105678163;105686949;105687130;105687282;105691906;105692212;105692884;105695428;105696501;105703931;105713849;105716778;105718775;105719452;105721268;105725649;105726343;105727940;105731201;105734518;105735923;105740435;105741297;105743211;105746069;105750322;105750973;105753503	105664633;105678252;105687020;105687185;105687395;105692109;105692303;105693177;105695503;105696596;105704043;105713939;105716849;105718915;105719616;105721415;105725805;105726466;105727988;105731280;105734624;105736022;105740517;105741360;105743349;105746185;105750410;105751043;105755131	+;+;+;+;+;+;+;+;+;+;+;+;+;+;+;+;+;+;+;+;+;+;+;+;+;+;+;+;+	5406	1596	1569	1523	3385	3280	3352	1562	3339	2451	1.1	1.09	0.06	17.69	5.45e-70	6.95e-68
11658	Alcam	chr16;chr16;chr16;chr16;chr16;chr16;chr16;chr16;chr16;chr16;chr16;chr16;chr16;chr16;chr16;chr16	52248996;52253125;52268382;52268790;52270647;52273910;52274147;52276788;52288918;52290877;52295024;52295663;52296920;52305559;52309812;52452393	52251646;52253236;52268499;52268828;52270779;52274043;52274282;52276900;52289050;52291004;52295206;52295750;52296984;52305778;52309912;52452997	-;-;-;-;-;-;-;-;-;-;-;-;-;-;-;-	4959	3642	3406	3596	7676	7721	7264	3548	7553	5551	1.09	1.09	0.06	16.74	7.12e-63	7.36e-61
18708	Pik3r1	chr13;chr13;chr13;chr13;chr13;chr13;chr13;chr13;chr13;chr13;chr13;chr13;chr13;chr13;chr13;chr13;chr13	101680761;101686208;101686973;101687131;101687501;101688633;101688979;101689399;101690481;101692183;101701447;101701711;101702709;101708920;101709650;101757326;101767977	101685069;101686378;101687041;101687307;101687643;101688758;101689159;101689497;101690583;101692647;101701526;101701912;101702840;101708994;101709742;101758039;101768217	-;-;-;-;-;-;-;-;-;-;-;-;-;-;-;-;-	7380	10310	10041	10883	22103	23929	20620	10411	22217	16314	1.09	1.09	0.08	12.79	1.77e-37	8.17e-36
56050	Cyp39a1	chr17;chr17;chr17;chr17;chr17;chr17;chr17;chr17;chr17;chr17;chr17;chr17	43667425;43676831;43680124;43682948;43685186;43691634;43701477;43725515;43730972;43731925;43746525;43749904	43667794;43676966;43680298;43683097;43685276;43691738;43701567;43725648;43731067;43732013;43746612;43751431	+;+;+;+;+;+;+;+;+;+;+;+	3053	213	219	213	459	430	503	215	464	339	1.11	1.09	0.13	8.23	1.84e-16	2.8e-15
100504278	2810402E24Rik	chr14;chr14	20641009;20643159	20641674;20643538	+;+	1046	130	176	118	266	321	352	141	313	227	1.14	1.09	0.22	4.96	7.22e-07	4.04e-06
329160	9130024F11Rik	chr1	56971469	56975196	+	3728	76	72	70	179	182	124	72	161	117	1.15	1.09	0.24	4.55	5.48e-06	2.68e-05
100045778	Rnf223	chr4	156132170	156133420	+	1251	49	39	47	114	86	101	45	100	73	1.13	1.09	0.26	4.23	2.33e-05	0.000102229
225579	Slc27a6	chr18;chr18;chr18;chr18;chr18;chr18;chr18;chr18;chr18;chr18	58556240;58572029;58579793;58582171;58598549;58605038;58607624;58609170;58609794;58612179	58556944;58572232;58579951;58582295;58598743;58605128;58607822;58609267;58609924;58612869	+;+;+;+;+;+;+;+;+;+	2598	19	14	23	51	37	48	18	45	32	1.28	1.09	0.36	3.06	0.0022269	0.00656702
666752	Gm8273	chr4	8646964	8647547	-	584	13	13	19	36	32	39	15	35	25	1.17	1.09	0.37	2.91	0.00356055	0.00997937
100217453	Snord16a	chr9	64175432	64175522	+	91	17	16	15	31	29	60	16	40	28	1.27	1.09	0.41	2.68	0.00727763	0.0188305
213272	Txndc2	chr17;chr17;chr17	65637505;65639555;65641977	65639029;65639756;65642204	-;-;-	1955	3	6	7	17	17	14	5	16	11	1.5	1.09	0.48	2.28	0.0225288	0.0501733
77798	A930009A15Rik	chr10;chr10;chr10;chr10;chr10	115569986;115578275;115578441;115579801;115581990	115570281;115578361;115578470;115579929;115582454	+;+;+;+;+	1007	3	1	0	11	10	4	1	8	5	2.17	1.09	0.52	2.09	0.0363643	0.0750224
116810	Foxn4	chr5;chr5;chr5;chr5;chr5;chr5;chr5;chr5;chr5;chr5	114254164;114256559;114258508;114259750;114260350;114260866;114261075;114263009;114272973;114273688	114255750;114256951;114258715;114259846;114260477;114260985;114261202;114263154;114273061;114273761	-;-;-;-;-;-;-;-;-;-	2970	0	4	1	8	7	17	1	10	6	2.46	1.09	0.52	2.09	0.0368702	0.075888
18616	Peg3	chr7;chr7;chr7;chr7;chr7;chr7;chr7;chr7;chr7	6705960;6711851;6712673;6716054;6717113;6717799;6718426;6726490;6730258	6711731;6711943;6712775;6716157;6717196;6717888;6718556;6726574;6730419	-;-;-;-;-;-;-;-;-	6624	2454	2521	2591	5249	5152	5615	2522	5338	3930	1.08	1.08	0.07	15.47	5.42e-54	4.44e-52
108989	Tpr	chr1;chr1;chr1;chr1;chr1;chr1;chr1;chr1;chr1;chr1;chr1;chr1;chr1;chr1;chr1;chr1;chr1;chr1;chr1;chr1;chr1;chr1;chr1;chr1;chr1;chr1;chr1;chr1;chr1;chr1;chr1;chr1;chr1;chr1;chr1;chr1;chr1;chr1;chr1;chr1;chr1;chr1;chr1;chr1;chr1;chr1;chr1;chr1;chr1;chr1;chr1;chr1	150392838;150393356;150395199;150398600;150402255;150403598;150403875;150406462;150407329;150407490;150408744;150409203;150409980;150411901;150412891;150413644;150414416;150414666;150416069;150417382;150417948;150419838;150421636;150422528;150423057;150423486;150423797;150424663;150425637;150426863;150428120;150429335;150430561;150431162;150432411;150432819;150433678;150435643;150436718;150437403…	150393013;150393658;150395303;150398673;150402351;150403701;150404039;150406554;150407409;150407577;150408884;150409294;150410177;150412008;150413117;150413807;150414549;150414814;150416231;150417516;150418088;150420003;150421802;150422680;150423173;150423689;150423981;150424810;150425774;150426994;150428250;150429545;150430704;150431348;150432616;150432880;150433886;150435915;150436866;150437486…	+;+;+;+;+;+;+;+;+;+;+;+;+;+;+;+;+;+;+;+;+;+;+;+;+;+;+;+;+;+;+;+;+;+;+;+;+;+;+;+;+;+;+;+;+;+;+;+;+;+;+;+	7550	6827	7353	7866	15088	15068	16674	7348	15610	11479	1.09	1.08	0.09	12.08	1.29e-33	4.99e-32
71592	Pogk	chr1;chr1;chr1;chr1;chr1;chr1	166393610;166401866;166403498;166408399;166408998;166409707	166400165;166401964;166403624;166408532;166409331;166409828	-;-;-;-;-;-	7372	4936	4999	5252	11337	11324	9727	5062	10796	7929	1.09	1.08	0.09	11.88	1.53e-32	5.62e-31
320790	Chd7	chr4;chr4;chr4;chr4;chr4;chr4;chr4;chr4;chr4;chr4;chr4;chr4;chr4;chr4;chr4;chr4;chr4;chr4;chr4;chr4;chr4;chr4;chr4;chr4;chr4;chr4;chr4;chr4;chr4;chr4;chr4;chr4;chr4;chr4;chr4;chr4;chr4;chr4	8734909;8751313;8785342;8801324;8805151;8806296;8811440;8822377;8825462;8826209;8826443;8826884;8828232;8832475;8833740;8838551;8839425;8840389;8841096;8844312;8844507;8847079;8847457;8850796;8851254;8852678;8853174;8853403;8854065;8854525;8854846;8856671;8858479;8859043;8862490;8863909;8864201;8865738	8734938;8753148;8785763;8801465;8805288;8806361;8811495;8822491;8825545;8826346;8826564;8827127;8828408;8832618;8833995;8838761;8839620;8840556;8841275;8844422;8844712;8847278;8847616;8850885;8851357;8852807;8853246;8853460;8854293;8854733;8855514;8856831;8858706;8859486;8862711;8864049;8864305;8866810	+;+;+;+;+;+;+;+;+;+;+;+;+;+;+;+;+;+;+;+;+;+;+;+;+;+;+;+;+;+;+;+;+;+;+;+;+;+	9338	5380	6092	6212	12733	13313	11586	5894	12544	9219	1.09	1.08	0.1	11.06	1.9e-28	5.88e-27
109593	Lmo3	chr6;chr6;chr6;chr6;chr6	138364481;138377200;138416415;138488909;138581857	138366047;138377325;138416628;138488990;138581968	-;-;-;-;-	2101	1049	1047	1013	1995	2361	2264	1036	2206	1621	1.09	1.08	0.1	10.97	5.43e-28	1.65e-26
93893	Pcdhb22	chr18	37518353	37521419	+	3067	322	342	284	715	677	635	316	675	496	1.09	1.08	0.13	8.45	2.86e-17	4.62e-16
66591	Mad2l1bp	chr17;chr17;chr17	46147385;46152779;46153443	46148284;46153041;46153551	-;-;-	1272	184	206	209	429	403	452	199	428	314	1.1	1.08	0.14	7.93	2.21e-15	3.06e-14
17701	Msx1	chr5;chr5	37820491;37823865	37821700;37824585	-;-	1931	153	156	134	321	312	320	147	317	233	1.1	1.08	0.15	7.36	1.89e-13	2.21e-12
69549	2310009B15Rik	chr1;chr1;chr1	138851979;138853571;138856581	138852173;138853672;138856854	-;-;-	571	288	283	298	564	559	754	289	625	457	1.11	1.08	0.17	6.45	1.08e-10	9.68e-10
68671	Pcyt2	chr11;chr11;chr11;chr11;chr11;chr11;chr11;chr11;chr11;chr11;chr11;chr11;chr11;chr11	120610087;120610876;120611113;120611348;120611628;120612001;120612463;120613030;120613379;120613641;120614331;120615291;120615849;120617764	120610771;120610964;120611178;120611413;120611705;120612083;120612601;120613083;120613423;120613725;120614397;120615452;120615937;120617890	-;-;-;-;-;-;-;-;-;-;-;-;-;-	1835	2292	2409	2068	3995	4274	6480	2256	4916	3587	1.12	1.08	0.2	5.53	3.28e-08	2.2e-07
100503318	Gm15853	chr1;chr1	166377882;166380431	166380331;166380494	-;-	2514	76	77	73	172	192	131	75	165	120	1.13	1.08	0.23	4.66	3.16e-06	1.6e-05
19329	Rab17	chr1;chr1;chr1;chr1;chr1;chr1;chr1	90958133;90959168;90960002;90961111;90964144;90967508;90969230	90958999;90959261;90960127;90961262;90964303;90967667;90969620	-;-;-;-;-;-;-	1950	19	23	21	37	58	52	21	49	35	1.18	1.08	0.34	3.14	0.00168902	0.0051074
11746	Anxa4	chr6;chr6;chr6;chr6;chr6;chr6;chr6;chr6;chr6;chr6;chr6;chr6;chr6	86736840;86741836;86743118;86744625;86748887;86751063;86752153;86753803;86754853;86757819;86760674;86765762;86793509	86737823;86741958;86743176;86744720;86748980;86751119;86752232;86753893;86754966;86757913;86760761;86765807;86793584	-;-;-;-;-;-;-;-;-;-;-;-;-	2003	16	34	15	53	50	53	21	52	37	1.27	1.08	0.39	2.78	0.00543922	0.0145764
100503962	Gm16701	chr1;chr1;chr1	166974023;166982410;166999553	166974733;166982456;166999730	-;-;-	936	11	18	11	36	27	35	13	32	23	1.24	1.08	0.4	2.74	0.00622086	0.0164072
212190	Ubxn10	chr4;chr4	138718526;138725181	138721378;138725251	-;-	2924	5	16	8	26	31	22	9	26	18	1.43	1.08	0.46	2.36	0.0183824	0.0422158
17136	Mag	chr7;chr7;chr7;chr7;chr7;chr7;chr7;chr7;chr7;chr7;chr7;chr7;chr7	30899183;30900352;30900638;30901063;30901649;30906906;30908365;30908976;30911401;30911891;30912824;30914269;30914819	30899698;30900396;30900737;30901159;30901936;30907166;30908622;30909272;30911769;30911963;30912879;30914321;30914832	-;-;-;-;-;-;-;-;-;-;-;-;-	2427	1	0	0	3	4	12	0	6	3	2.81	1.08	0.5	2.18	0.0291497	0.0621971
668224	Gm9054	chr3;chr3;chr3	95985510;95986004;95986417	95985588;95986080;95986967	+;+;+	707	0	3	0	9	11	6	1	8	5	2.17	1.08	0.51	2.11	0.0351985	0.0729882
18997	Pou4f2	chr8;chr8	78433009;78436111	78435678;78436652	-;-	3212	1	0	1	7	7	3	0	5	3	2.58	1.08	0.52	2.09	0.0368587	0.0758841
14934	Gypa	chr8;chr8;chr8;chr8;chr8;chr8;chr8;chr8	80494045;80496303;80496712;80500924;80503060;80504786;80506695;80509445	80494087;80496383;80496795;80501007;80503098;80504871;80506763;80510785	+;+;+;+;+;+;+;+	1827	1	2	1	7	5	9	1	7	4	2	1.08	0.53	2.05	0.0401633	0.0815632
93722	Pcdhga10	chr18;chr18;chr18;chr18	37747188;37825021;37833265;37839903	37749605;37825079;37833353;37841870	+;+;+;+	4534	1	2	2	5	7	10	1	7	4	2	1.08	0.53	2.04	0.041009	0.0829719
100039768	1700024F20Rik	chr9;chr9	118924822;118928802	118926138;118928811	-;-	1327	199	186	181	377	415	410	188	400	295	1.09	1.07	0.13	7.99	1.4e-15	1.98e-14
20675	Sox3	chrX	60891366	60893430	-	2065	3061	2437	2523	6065	6409	4697	2673	5723	4199	1.1	1.07	0.16	6.83	8.27e-12	8.33e-11
623279	Dok6	chr18;chr18;chr18;chr18;chr18;chr18;chr18;chr18	89301135;89414828;89420975;89473853;89496830;89560003;89598684;89769071	89301274;89414945;89421113;89474042;89496949;89560117;89598791;89769136	-;-;-;-;-;-;-;-	996	213	165	218	438	426	410	198	424	312	1.09	1.07	0.16	6.68	2.37e-11	2.28e-10
242466	Zfp462	chr4;chr4;chr4;chr4;chr4;chr4;chr4;chr4;chr4;chr4;chr4;chr4;chr4	54947945;55007533;55008256;55014683;55016997;55020089;55023415;55050186;55051191;55060014;55072973;55079264;55080666	54948232;55007782;55013849;55014847;55017100;55020207;55023606;55050453;55051327;55060237;55073105;55079387;55083563	+;+;+;+;+;+;+;+;+;+;+;+;+	10496	4790	5071	5390	11833	12325	8361	5083	10839	7962	1.09	1.07	0.16	6.59	4.41e-11	4.1e-10
93707	Pcdhgc4	chr18;chr18;chr18;chr18	37815079;37825021;37833265;37839903	37817983;37825079;37833353;37841873	+;+;+;+	5024	135	122	140	244	320	292	132	285	209	1.1	1.07	0.18	5.89	3.8e-09	2.83e-08
109264	Me3	chr7;chr7;chr7;chr7;chr7;chr7;chr7;chr7;chr7;chr7;chr7;chr7;chr7;chr7	89632818;89736628;89739807;89786426;89796620;89806647;89833697;89845795;89846200;89847924;89848608;89849594;89850333;89851736	89633093;89736761;89739956;89786501;89796781;89806750;89833806;89845892;89846313;89848029;89848750;89849767;89850431;89854359	+;+;+;+;+;+;+;+;+;+;+;+;+;+	4370	578	598	585	1414	1475	915	587	1268	927	1.11	1.07	0.2	5.44	5.35e-08	3.5e-07
170459	Stard4	chr18;chr18;chr18;chr18;chr18;chr18	33201421;33205051;33206120;33208177;33209043;33213634	33203815;33205165;33206246;33208226;33209157;33213816	-;-;-;-;-;-	2985	1001	943	986	1589	1677	3220	976	2162	1569	1.15	1.07	0.26	4.1	4.13e-05	0.000174565
211429	Pla2g4b	chr2;chr2;chr2;chr2;chr2;chr2;chr2;chr2;chr2;chr2;chr2;chr2;chr2;chr2;chr2;chr2;chr2;chr2;chr2;chr2	120033433;120034574;120034920;120035196;120035585;120035805;120036096;120036389;120036747;120037058;120037738;120038496;120038863;120039217;120039629;120039858;120040143;120040478;120041121;120041395	120033506;120034670;120035056;120035324;120035625;120035847;120036150;120036519;120036830;120037095;120037873;120038632;120039085;120039334;120039766;120039962;120040322;120040644;120041307;120043033	+;+;+;+;+;+;+;+;+;+;+;+;+;+;+;+;+;+;+;+	3859	45	39	40	116	88	74	41	92	67	1.15	1.07	0.29	3.74	0.00018378	0.000687764
259049	Olfr618	chr7	103597318	103598274	+	957	0	0	0	5	3	12	0	6	3	2.81	1.07	0.48	2.26	0.0241221	0.0531197
667441	Trav3-1	chr14;chr14	52580762;52580923	52580887;52581213	+;+	417	0	0	0	9	6	3	0	6	3	2.81	1.07	0.48	2.25	0.0247225	0.0542325
74970	4930483O08Rik	chr7;chr7;chr7	133128251;133130178;133141744	133128433;133130310;133142457	+;+;+	1030	1	0	1	5	5	5	0	5	3	2.58	1.07	0.52	2.08	0.0376455	0.0773129
75793	4933432K03Rik	chr7;chr7;chr7	121587386;121589211;121589754	121587655;121589454;121589833	-;-;-	594	9	5	3	8	14	39	5	20	13	1.81	1.07	0.52	2.05	0.0401884	0.0816033
14979	H2-Ke6	chr17;chr17;chr17;chr17;chr17;chr17;chr17;chr17;chr17	34026033;34026396;34026663;34026851;34027016;34027203;34027406;34027623;34028002	34026225;34026470;34026705;34026935;34027101;34027295;34027522;34027840;34028055	-;-;-;-;-;-;-;-;-	964	1389	1408	1335	2851	2850	2935	1377	2878	2128	1.06	1.06	0.06	16.32	7.31e-60	6.85e-58
226525	Rasal2	chr1;chr1;chr1;chr1;chr1;chr1;chr1;chr1;chr1;chr1;chr1;chr1;chr1;chr1;chr1;chr1;chr1;chr1	157135183;157146190;157147630;157149773;157156906;157158659;157161125;157163703;157164607;157174143;157175663;157177646;157179099;157192747;157230039;157286731;157299137;157411737	157140875;157146277;157147832;157149907;157157767;157158858;157161326;157163939;157164751;157174287;157176217;157177744;157179252;157192856;157230145;157286854;157299264;157412595	-;-;-;-;-;-;-;-;-;-;-;-;-;-;-;-;-;-	10046	3692	3689	3998	7666	7889	8270	3793	7941	5867	1.07	1.06	0.07	14.85	6.93e-50	4.71e-48
18994	Pou3f4	chrX	110814465	110815550	+	1086	420	430	478	881	881	1043	442	935	689	1.08	1.06	0.13	8.32	8.44e-17	1.32e-15
320111	Prr18	chr17;chr17;chr17	8340406;8340739;8341007	8340706;8340883;8344113	+;+;+	3553	1230	1303	1272	2425	2407	3199	1268	2677	1973	1.08	1.06	0.14	7.51	6.01e-14	7.32e-13
329251	Ppp1r12b	chr1;chr1;chr1;chr1;chr1;chr1;chr1;chr1;chr1;chr1;chr1;chr1;chr1;chr1;chr1;chr1;chr1;chr1;chr1;chr1;chr1;chr1;chr1;chr1;chr1	134765943;134771998;134773426;134776376;134777315;134779723;134803102;134834435;134835785;134835978;134837853;134842643;134865778;134872807;134873939;134875965;134879633;134886423;134887275;134890756;134892158;134893350;134896343;134902378;134955492	134766077;134772048;134773479;134776480;134777459;134782167;134803721;134834476;134835897;134836167;134838041;134842733;134865960;134872932;134874021;134876165;134879745;134886562;134887354;134890830;134892302;134893509;134896461;134902508;134955940	-;-;-;-;-;-;-;-;-;-;-;-;-;-;-;-;-;-;-;-;-;-;-;-;-	6185	570	604	659	1436	1333	1095	611	1288	950	1.07	1.06	0.14	7.42	1.14e-13	1.35e-12
107895	Mgat5	chr1;chr1;chr1;chr1;chr1;chr1;chr1;chr1;chr1;chr1;chr1;chr1;chr1;chr1;chr1;chr1;chr1;chr1	127204986;127249790;127306634;127320604;127365148;127366403;127382921;127384768;127387343;127390744;127397507;127412127;127446242;127459836;127469192;127471501;127479465;127482527	127205427;127249839;127307016;127320765;127365224;127366492;127382992;127384929;127387512;127390878;127397640;127412260;127446391;127459982;127469308;127471575;127479622;127482972	+;+;+;+;+;+;+;+;+;+;+;+;+;+;+;+;+;+	3104	501	581	593	1316	1228	1002	558	1182	870	1.08	1.06	0.15	7.13	9.78e-13	1.08e-11
170439	Elovl6	chr3;chr3;chr3;chr3;chr3	129532386;129532648;129605041;129628283;129633060	129532495;129532768;129605172;129628434;129638495	+;+;+;+;+	5951	2332	2268	2294	3902	4257	6611	2298	4923	3611	1.1	1.06	0.2	5.25	1.5e-07	9.2e-07
207728	Pde2a	chr7;chr7;chr7;chr7;chr7;chr7;chr7;chr7;chr7;chr7;chr7;chr7;chr7;chr7;chr7;chr7;chr7;chr7;chr7;chr7;chr7;chr7;chr7;chr7;chr7;chr7;chr7;chr7;chr7;chr7;chr7;chr7;chr7	101421691;101450520;101451252;101461480;101481371;101484542;101494571;101495637;101500388;101500977;101501610;101501854;101502014;101502534;101502812;101503287;101503824;101503972;101504378;101504571;101504957;101505919;101507096;101507677;101508007;101508442;101508692;101509717;101509935;101510306;101510929;101511114;101511456	101421995;101450728;101451468;101461541;101481460;101484630;101494680;101495692;101500447;101501118;101501662;101501928;101502055;101502602;101502942;101503410;101503863;101504035;101504450;101504748;101505069;101505996;101507218;101507747;101508129;101508529;101508739;101509791;101510034;101510418;101510967;101511220;101512829	+;+;+;+;+;+;+;+;+;+;+;+;+;+;+;+;+;+;+;+;+;+;+;+;+;+;+;+;+;+;+;+;+	4641	1948	1797	1845	2993	3236	6026	1863	4085	2974	1.13	1.06	0.25	4.21	2.53e-05	0.000110532
100503435	AW124847	chr19;chr19	46500147;46501390	46500814;46501622	+;+	901	46	40	55	106	116	86	47	102	75	1.1	1.06	0.27	3.98	7.02e-05	0.000284608
234915	Cep126	chr9;chr9;chr9;chr9;chr9;chr9;chr9;chr9;chr9;chr9;chr9	8076633;8079495;8087228;8092244;8095214;8099732;8103318;8112080;8120642;8130196;8134098	8076946;8079559;8087425;8092316;8095326;8101841;8103516;8112191;8120787;8130315;8134294	-;-;-;-;-;-;-;-;-;-;-	3647	34	46	32	100	79	70	37	83	60	1.14	1.06	0.3	3.56	0.000367702	0.0012912
100504301	6230426M11Rik	chr12;chr12;chr12	104752095;104754093;104775460	104752778;104754110;104775474	+;+;+	717	20	27	24	51	47	65	23	54	39	1.2	1.06	0.32	3.27	0.0010905	0.0034553
75579	2310034G01Rik	chr19	46348201	46348988	-	788	30	34	23	63	52	83	29	66	48	1.16	1.06	0.33	3.22	0.00127389	0.0039759
263764	Creg2	chr1;chr1;chr1;chr1	39618406;39624870;39647776;39650506	39623243;39624983;39647945;39651182	-;-;-;-	5799	49	51	55	138	156	64	51	119	85	1.21	1.06	0.35	3	0.0027317	0.00791267
14238	Foxf2	chr13;chr13	31625816;31630482	31627256;31631406	+;+	2366	14	16	18	56	39	22	16	39	28	1.23	1.06	0.42	2.52	0.0117889	0.0286797
270028	Fam155a	chr8;chr8;chr8	9206010;9232934;9770077	9208032;9233105;9771023	-;-;-	3142	49	46	52	151	173	44	49	122	86	1.3	1.06	0.42	2.51	0.0122023	0.0295356
320528	Vps13c	chr9;chr9;chr9;chr9;chr9;chr9;chr9;chr9;chr9;chr9;chr9;chr9;chr9;chr9;chr9;chr9;chr9;chr9;chr9;chr9;chr9;chr9;chr9;chr9;chr9;chr9;chr9;chr9;chr9;chr9;chr9;chr9;chr9;chr9;chr9;chr9;chr9;chr9;chr9;chr9;chr9;chr9;chr9;chr9;chr9;chr9;chr9;chr9;chr9;chr9;chr9;chr9;chr9;chr9;chr9;chr9;chr9;chr9;chr9;chr9;chr9;chr9;chr9;chr9;chr9;chr9;chr9;chr9;chr9;chr9;chr9;chr9;chr9;chr9;chr9;chr9;chr9;chr9;chr9;chr9…	67840396;67852491;67853696;67858790;67860784;67866180;67870853;67871176;67873855;67876227;67878097;67879078;67881330;67883453;67884572;67886257;67889686;67890295;67893081;67893958;67895330;67896088;67897074;67898633;67901445;67902841;67903559;67905793;67907992;67909562;67910096;67911507;67912931;67913206;67913807;67915581;67916346;67919238;67920859;67921840;67922844;67923680;67925770;67926920;679…	67840526;67852534;67853738;67858885;67860885;67866242;67870918;67871285;67873914;67876286;67878177;67879135;67881457;67883559;67884743;67886319;67889812;67890389;67893223;67894150;67895444;67896224;67897197;67898750;67901574;67902919;67903698;67905946;67908071;67909621;67910255;67911623;67913034;67913373;67914111;67915728;67916454;67919371;67921015;67921919;67922903;67923842;67925883;67927023;679…	+;+;+;+;+;+;+;+;+;+;+;+;+;+;+;+;+;+;+;+;+;+;+;+;+;+;+;+;+;+;+;+;+;+;+;+;+;+;+;+;+;+;+;+;+;+;+;+;+;+;+;+;+;+;+;+;+;+;+;+;+;+;+;+;+;+;+;+;+;+;+;+;+;+;+;+;+;+;+;+;+;+;+;+;+	11523	811	902	1008	1853	1803	2029	907	1895	1401	1.06	1.05	0.12	8.88	6.78e-19	1.23e-17
54352	Irx5	chr8;chr8;chr8	92357796;92359537;92360094	92358429;92359942;92361456	+;+;+	2403	456	438	480	1097	994	805	458	965	712	1.07	1.05	0.15	6.98	2.94e-12	3.09e-11
67893	Tmem86a	chr7;chr7;chr7	47050640;47052850;47053413	47050801;47053114;47054776	+;+;+	1791	297	281	275	644	680	485	284	603	444	1.08	1.05	0.17	6.15	7.53e-10	6.09e-09
18187	Nrp2	chr1;chr1;chr1;chr1;chr1;chr1;chr1;chr1;chr1;chr1;chr1;chr1;chr1;chr1;chr1;chr1;chr1;chr1	62703317;62718930;62738289;62744175;62745358;62747158;62749133;62760775;62762691;62764850;62769000;62771705;62783294;62785045;62786281;62795709;62812534;62815333	62704277;62719107;62738470;62744405;62745513;62747327;62749288;62760919;62763040;62764994;62769116;62771845;62783556;62785141;62786316;62797091;62812584;62818692	+;+;+;+;+;+;+;+;+;+;+;+;+;+;+;+;+;+	8122	198	227	229	392	424	575	218	463	341	1.08	1.05	0.2	5.31	1.12e-07	7.04e-07
100502695	Gm17399	chr9;chr9	118150231;118169705	118150739;118170382	+;+	1187	36	30	35	78	67	76	33	73	54	1.12	1.05	0.27	3.85	0.00011688	0.000456729
53870	Cntn6	chr6;chr6;chr6;chr6;chr6;chr6;chr6;chr6;chr6;chr6;chr6;chr6;chr6;chr6;chr6;chr6;chr6;chr6;chr6;chr6;chr6;chr6;chr6	104493044;104568954;104642897;104650390;104701162;104726073;104728266;104767709;104772552;104774468;104776302;104804319;104832498;104833027;104833783;104835704;104838755;104845656;104846025;104848018;104859379;104861804;104863127	104493272;104569093;104643023;104650565;104701257;104726276;104728368;104767893;104772688;104774597;104776452;104804446;104832673;104833144;104833941;104835853;104838825;104845890;104846140;104848204;104859491;104861972;104863406	+;+;+;+;+;+;+;+;+;+;+;+;+;+;+;+;+;+;+;+;+;+;+	3580	46	39	37	94	102	70	40	88	65	1.12	1.05	0.28	3.74	0.000187413	0.000700035
751556	Mir682	chr13	75645046	75645141	+	96	49	35	30	111	68	78	38	85	62	1.14	1.05	0.33	3.22	0.00130121	0.00404916
53324	Nptx2	chr5;chr5;chr5;chr5;chr5	144545887;144548119;144553400;144555297;144556167	144546483;144548335;144553644;144555476;144557478	+;+;+;+;+	2551	10	4	11	23	13	36	8	24	16	1.47	1.05	0.49	2.15	0.0316063	0.0665773
320332	Hist4h4	chr6	136801553	136804431	-	2879	7	4	2	14	9	17	4	13	9	1.49	1.05	0.51	2.07	0.0383842	0.0785345
14408	Gabrr1	chr4;chr4;chr4;chr4;chr4;chr4;chr4;chr4;chr4;chr4	33132556;33146937;33148921;33151369;33152413;33157060;33158037;33160117;33161630;33162585	33132775;33146990;33149027;33151436;33152636;33157142;33158177;33160269;33161826;33163588	+;+;+;+;+;+;+;+;+;+	2251	1	0	2	4	3	19	1	8	5	2.17	1.05	0.51	2.05	0.039947	0.0812178
231832	Tmem184a	chr5;chr5;chr5;chr5;chr5;chr5;chr5;chr5;chr5	139804952;139806182;139806905;139807620;139807794;139807957;139808357;139812965;139814053	139805741;139806376;139807074;139807711;139807869;139808047;139808522;139813243;139814283	-;-;-;-;-;-;-;-;-	2090	1	1	0	5	6	4	0	5	3	2.58	1.05	0.52	2.04	0.041258	0.0833905
627371	Gm6749	chr6;chr6	108880794;108881987	108880797;108882411	+;+	429	6	2	2	11	9	13	3	11	7	1.58	1.05	0.52	2.03	0.0421137	0.0848707
226432	Ipo9	chr1;chr1;chr1;chr1;chr1;chr1;chr1;chr1;chr1;chr1;chr1;chr1;chr1;chr1;chr1;chr1;chr1;chr1;chr1;chr1;chr1;chr1;chr1;chr1	135382315;135385927;135386219;135386684;135387374;135388511;135389313;135390538;135391496;135394136;135400044;135402233;135403288;135404224;135405821;135406517;135406759;135406952;135407988;135409393;135419237;135419991;135420292;135430268	135385477;135386003;135386320;135386806;135387507;135388677;135389588;135390666;135391644;135394362;135400203;135402372;135403394;135404322;135405972;135406575;135406859;135407071;135408074;135409481;135419438;135420077;135420353;135430491	-;-;-;-;-;-;-;-;-;-;-;-;-;-;-;-;-;-;-;-;-;-;-;-	6236	7147	6945	7312	14539	15218	14220	7134	14659	10897	1.04	1.04	0.06	17.49	1.63e-68	1.98e-66
333789	N4bp2	chr5;chr5;chr5;chr5;chr5;chr5;chr5;chr5;chr5;chr5;chr5;chr5;chr5;chr5;chr5;chr5;chr5;chr5;chr5;chr5	65763521;65771387;65775585;65786106;65788053;65790018;65793329;65794521;65798091;65803421;65806190;65809155;65809764;65811963;65814752;65817162;65820270;65821808;65825272;65826605	65763590;65771441;65775663;65786361;65788141;65791170;65793453;65794609;65798167;65803567;65808543;65809240;65809809;65812150;65814870;65817297;65820458;65821976;65825395;65826784	+;+;+;+;+;+;+;+;+;+;+;+;+;+;+;+;+;+;+;+	5731	733	723	774	1572	1555	1489	743	1538	1141	1.05	1.04	0.08	12.93	3.24e-38	1.55e-36
98403	Zfp451	chr1;chr1;chr1;chr1;chr1;chr1;chr1;chr1;chr1;chr1;chr1;chr1;chr1;chr1;chr1	33761753;33765844;33769721;33770769;33772893;33776269;33779044;33779896;33782068;33783041;33783853;33786407;33805339;33813727;33814338	33762209;33765909;33769907;33770899;33773033;33777863;33779191;33780049;33782194;33783191;33783964;33786532;33805419;33813810;33814427	-;-;-;-;-;-;-;-;-;-;-;-;-;-;-	3650	970	1073	929	2078	2208	1889	990	2058	1525	1.05	1.04	0.11	9.64	5.39e-22	1.17e-20
207474	Kctd12b	chrX;chrX;chrX	153685154;153695624;153696085	153689697;153695678;153696280	-;-;-	4795	605	586	670	1174	1306	1375	620	1285	953	1.05	1.04	0.11	9.12	7.77e-20	1.48e-18
12495	Entpd1	chr19;chr19;chr19;chr19;chr19;chr19;chr19;chr19;chr19;chr19	40659794;40711163;40720457;40723087;40724925;40726022;40727288;40733667;40736750;40738823	40659900;40711290;40720574;40723237;40725084;40726258;40727548;40733786;40736884;40741602	+;+;+;+;+;+;+;+;+;+	4197	290	307	305	607	686	577	300	623	462	1.05	1.04	0.13	8.19	2.52e-16	3.8e-15
66456	2810001G20Rik	chr11;chr11	64079484;64082653	64079777;64083259	+;+	901	340	296	313	672	715	585	316	657	487	1.05	1.04	0.14	7.56	3.98e-14	4.97e-13
209773	Dennd2a	chr6;chr6;chr6;chr6;chr6;chr6;chr6;chr6;chr6;chr6;chr6;chr6;chr6;chr6;chr6;chr6;chr6;chr6;chr6	39462378;39464212;39465051;39465584;39468773;39470199;39480201;39483013;39485559;39487820;39488767;39492999;39494654;39495177;39496974;39506701;39508242;39522656;39557575	39463451;39464298;39465290;39465701;39468814;39470376;39480349;39483153;39485636;39487889;39488876;39493186;39494704;39495270;39497174;39506822;39508369;39523759;39557834	-;-;-;-;-;-;-;-;-;-;-;-;-;-;-;-;-;-;-	4435	4597	4068	4455	7602	8114	11859	4373	9191	6782	1.07	1.04	0.18	5.75	9.14e-09	6.55e-08
13508	Dscam	chr16;chr16;chr16;chr16;chr16;chr16;chr16;chr16;chr16;chr16;chr16;chr16;chr16;chr16;chr16;chr16;chr16;chr16;chr16;chr16;chr16;chr16;chr16;chr16;chr16;chr16;chr16;chr16;chr16;chr16;chr16;chr16;chr16	96592079;96608036;96610292;96619500;96622709;96629368;96640738;96643779;96645020;96648166;96649993;96652080;96654877;96673665;96678384;96683720;96685215;96697458;96709111;96715339;96716058;96717983;96772405;96790892;96801179;96819724;96820743;96825498;96829880;96833347;97038898;97056448;97170234	96593414;96608338;96610489;96619649;96622824;96629398;96640914;96644069;96645208;96648264;96650156;96652197;96655030;96673798;96678539;96683866;96685455;96697528;96709278;96715467;96716154;96718179;96772578;96791011;96801457;96819999;96821039;96825773;96830158;96833493;97039044;97056765;97170735	-;-;-;-;-;-;-;-;-;-;-;-;-;-;-;-;-;-;-;-;-;-;-;-;-;-;-;-;-;-;-;-;-	7481	3138	3223	3493	8113	8047	4715	3284	6958	5121	1.08	1.04	0.21	4.99	5.95e-07	3.37e-06
84035	Kremen1	chr11;chr11;chr11;chr11;chr11;chr11;chr11;chr11;chr11	5191552;5198310;5199502;5201697;5209939;5215407;5238411;5243775;5261435	5195121;5198394;5199711;5202029;5210092;5215531;5238502;5243937;5261610	-;-;-;-;-;-;-;-;-	4908	1128	1077	1101	1829	2003	3211	1102	2347	1725	1.09	1.04	0.22	4.83	1.38e-06	7.42e-06
57764	Ntn4	chr10;chr10;chr10;chr10;chr10;chr10;chr10;chr10;chr10;chr10	93641049;93644471;93682418;93707278;93710478;93733607;93734173;93738884;93741051;93745717	93641508;93645000;93682696;93707404;93710666;93733820;93734288;93738952;93741221;93745972	+;+;+;+;+;+;+;+;+;+	2411	263	278	300	463	516	822	280	600	440	1.1	1.04	0.24	4.33	1.48e-05	6.73e-05
71970	Zbed5	chr5;chr5;chr5;chr5	129895723;129899183;129900345;129901663	129895852;129899432;129900495;129903623	+;+;+;+	2492	60	82	62	126	174	142	68	147	108	1.1	1.04	0.25	4.18	2.96e-05	0.000128221
15490	Hsd17b7	chr1;chr1;chr1;chr1;chr1;chr1;chr1;chr1;chr1	169949537;169955935;169959423;169959687;169961005;169964391;169965687;169967230;169969098	169953134;169956033;169959479;169959791;169961199;169964505;169965779;169967433;169969205	-;-;-;-;-;-;-;-;-	4574	1145	1053	976	1731	1688	3500	1058	2306	1682	1.12	1.04	0.27	3.83	0.000130672	0.000505386
432939	Gm5468	chr15;chr15	25414192;25450495	25415149;25452418	+;+	2882	77	73	75	206	181	107	75	164	120	1.12	1.04	0.29	3.59	0.000332109	0.00117639
114142	Foxp2	chr6;chr6;chr6;chr6;chr6;chr6;chr6;chr6;chr6;chr6;chr6;chr6;chr6;chr6;chr6;chr6;chr6;chr6;chr6;chr6	14901349;14988323;15084482;15185506;15196951;15286681;15376689;15377888;15379653;15394640;15396739;15403817;15405559;15409741;15411026;15411242;15413801;15415035;15415870;15437877	14901761;14988464;15084575;15185817;15197128;15286770;15376826;15378088;15379827;15394853;15396843;15403904;15405642;15409942;15411102;15411343;15413922;15415104;15416033;15441977	+;+;+;+;+;+;+;+;+;+;+;+;+;+;+;+;+;+;+;+	7072	30	28	32	50	69	81	30	66	48	1.11	1.04	0.32	3.31	0.000939164	0.00301564
76138	Ccdc138	chr10;chr10;chr10;chr10;chr10;chr10;chr10;chr10;chr10;chr10;chr10;chr10;chr10;chr10;chr10;chr10	58497937;58499169;58499362;58507521;58509505;58513079;58524138;58527342;58528323;58528905;58538249;58540798;58544917;58561901;58573589;58575689	58498062;58499213;58499419;58507641;58509632;58513257;58524296;58527461;58528400;58529012;58538410;58540914;58545109;58562077;58573727;58576244	+;+;+;+;+;+;+;+;+;+;+;+;+;+;+;+	2466	18	25	27	48	50	61	23	53	38	1.17	1.04	0.33	3.19	0.00143605	0.00443133
70843	Krt28	chr11;chr11;chr11;chr11;chr11;chr11;chr11;chr11	99365007;99365442;99366824;99371111;99371317;99372759;99373912;99374396	99365185;99365497;99367041;99371236;99371478;99372915;99373994;99374903	-;-;-;-;-;-;-;-	1489	9	15	19	29	37	35	14	33	24	1.18	1.04	0.4	2.6	0.00944801	0.0235791
24013	Grk1	chr8;chr8;chr8;chr8;chr8;chr8;chr8	13405081;13407801;13409278;13409815;13413049;13414324;13415954	13405816;13407928;13409435;13409898;13413173;13414525;13421951	+;+;+;+;+;+;+	7431	7	14	7	20	23	29	9	24	17	1.32	1.04	0.44	2.35	0.0188559	0.0430844
269701	Wdr66	chr5;chr5;chr5;chr5;chr5;chr5;chr5;chr5;chr5;chr5;chr5;chr5;chr5;chr5;chr5;chr5;chr5;chr5;chr5;chr5;chr5;chr5;chr5	123253805;123253916;123254522;123255978;123262017;123264791;123273752;123274167;123278304;123279935;123283353;123286239;123287160;123287614;123288643;123289882;123297421;123298467;123302374;123302694;123322433;123324315;123326518	123253885;123254008;123254600;123256246;123262154;123264900;123273863;123274247;123278381;123279985;123283570;123286433;123287410;123287765;123288816;123290066;123297535;123298630;123302464;123302837;123322661;123324416;123326787	+;+;+;+;+;+;+;+;+;+;+;+;+;+;+;+;+;+;+;+;+;+;+	3382	19	25	17	30	25	119	20	58	39	1.49	1.04	0.49	2.13	0.0333129	0.0696806
228642	BC034902	chr2;chr2	136501910;136513584	136502384;136515515	+;+	2407	0	1	0	10	3	4	0	5	3	2.58	1.04	0.49	2.1	0.0355872	0.073678
218695	Gm10044	chr14;chr14;chr14;chr14;chr14;chr14;chr14	7764568;7766215;7771141;7786007;7788481;7790018;7791408	7764854;7766248;7771302;7786113;7788654;7790132;7791652	-;-;-;-;-;-;-	1124	7	3	2	12	13	12	4	12	8	1.38	1.04	0.51	2.04	0.0416133	0.0839693
654802	1700105P06Rik	chr19	7383003	7383561	+	559	3	1	4	12	7	9	2	9	6	1.74	1.04	0.52	2	0.0454649	0.0904157
319415	Hs3st5	chr10;chr10;chr10;chr10;chr10;chr10	36506807;36554014;36628245;36701930;36828671;36832578	36507615;36554072;36628410;36702034;36828809;36834397	+;+;+;+;+;+	3098	1	12	3	24	14	20	5	19	12	1.74	1.04	0.52	1.98	0.0475884	0.0937905
12914	Crebbp	chr16;chr16;chr16;chr16;chr16;chr16;chr16;chr16;chr16;chr16;chr16;chr16;chr16;chr16;chr16;chr16;chr16;chr16;chr16;chr16;chr16;chr16;chr16;chr16;chr16;chr16;chr16;chr16;chr16;chr16;chr16	4084048;4087681;4088244;4091792;4092190;4093472;4094174;4094636;4096063;4096441;4099675;4101558;4107428;4108036;4109100;4114774;4115778;4117255;4119033;4119732;4124170;4124636;4125645;4126467;4126870;4128444;4137366;4138745;4154857;4179424;4213139	4086198;4087962;4088405;4091959;4092355;4093585;4094320;4094786;4096130;4096518;4099731;4101638;4107516;4108275;4109218;4114963;4115957;4117668;4119221;4119856;4124214;4124807;4125762;4126613;4126972;4128686;4137479;4138985;4155033;4180133;4213404	-;-;-;-;-;-;-;-;-;-;-;-;-;-;-;-;-;-;-;-;-;-;-;-;-;-;-;-;-;-;-	7507	1614	1729	1719	3557	3406	3431	1687	3464	2576	1.04	1.03	0.07	15.27	1.19e-52	9.24e-51
72949	Ccnt2	chr1;chr1;chr1;chr1;chr1;chr1;chr1;chr1;chr1	127774164;127775101;127791605;127793358;127795255;127797841;127799390;127801606;127802162	127774385;127775182;127791733;127793418;127795317;127797886;127799553;127801676;127804837	+;+;+;+;+;+;+;+;+	3514	1918	2098	1875	4114	3963	3975	1963	4017	2991	1.03	1.03	0.08	13.51	1.32e-41	6.99e-40
12455	Ccnt1	chr15;chr15;chr15;chr15;chr15;chr15;chr15;chr15;chr15	98543211;98546524;98546745;98548666;98551914;98554601;98560197;98565047;98567476	98544608;98546594;98546908;98548711;98551976;98554661;98560325;98565128;98567636	-;-;-;-;-;-;-;-;-	2175	565	569	624	1159	1191	1268	586	1206	896	1.04	1.03	0.1	10.63	2.12e-26	5.94e-25
215193	Diexf	chr1;chr1;chr1;chr1;chr1;chr1;chr1;chr1;chr1;chr1;chr1;chr1	193104403;193113757;193114605;193114839;193117501;193118193;193120310;193122006;193123638;193128267;193129491;193130044	193107786;193114002;193114717;193115021;193117703;193118412;193120720;193122094;193123808;193128546;193129530;193130251	-;-;-;-;-;-;-;-;-;-;-;-	5548	932	888	935	1956	2044	1675	918	1891	1405	1.04	1.03	0.11	9.35	8.7e-21	1.76e-19
20678	Sox5	chr6;chr6;chr6;chr6;chr6;chr6;chr6;chr6;chr6;chr6;chr6;chr6;chr6;chr6;chr6	143828425;143835196;143841174;143844736;143861384;143873973;143907387;143941351;143960797;144023169;144028280;144041269;144116444;144154992;144209331	143833567;143835412;143841347;143844844;143861529;143874150;143907533;143941436;143960920;144023237;144028452;144041355;144116654;144155223;144209568	-;-;-;-;-;-;-;-;-;-;-;-;-;-;-	7334	1260	1204	1404	2433	2662	2890	1289	2661	1975	1.05	1.03	0.11	9.29	1.56e-20	3.09e-19
70997	Spef1	chr2;chr2;chr2;chr2;chr2;chr2;chr2	131170261;131171902;131172204;131172370;131172623;131173196;131174565	131171790;131172025;131172258;131172409;131172779;131173307;131174810	-;-;-;-;-;-;-	2264	405	391	348	891	803	684	381	792	587	1.05	1.03	0.15	6.95	3.57e-12	3.72e-11
218442	Serinc5	chr13;chr13;chr13;chr13;chr13;chr13;chr13;chr13;chr13;chr13;chr13;chr13	92611138;92661018;92682755;92683356;92685145;92688619;92690944;92693472;92701677;92705511;92706140;92707993	92611287;92661185;92682936;92683438;92685238;92688830;92691039;92693598;92701743;92705550;92706284;92711947	+;+;+;+;+;+;+;+;+;+;+;+	5319	9257	8793	8666	20402	20562	14589	8905	18517	13712	1.06	1.03	0.15	6.94	3.99e-12	4.13e-11
71481	Alpk1	chr3;chr3;chr3;chr3;chr3;chr3;chr3;chr3;chr3;chr3;chr3;chr3;chr3;chr3	127670310;127672360;127673320;127677686;127679361;127683508;127684342;127685238;127686257;127687582;127695554;127724375;127729271;127780161	127671131;127672546;127673482;127677839;127681452;127683612;127684437;127685314;127686343;127687641;127695752;127724529;127729501;127780527	-;-;-;-;-;-;-;-;-;-;-;-;-;-	4795	345	439	366	745	695	953	383	797	590	1.06	1.03	0.18	5.75	8.92e-09	6.4e-08
100504166	4933421O10Rik	chr4;chr4	33027139;33030857	33030521;33031323	-;-	3850	173	184	127	336	337	334	161	335	248	1.05	1.03	0.19	5.51	3.53e-08	2.36e-07
170829	Tram2	chr1;chr1;chr1;chr1;chr1;chr1;chr1;chr1;chr1;chr1;chr1	21001378;21002970;21003838;21004226;21005567;21006150;21006853;21012793;21013402;21037397;21078994	21001635;21003133;21003981;21004330;21005637;21006234;21006911;21012909;21013511;21037460;21079225	-;-;-;-;-;-;-;-;-;-;-	1409	75	76	71	137	162	170	74	156	115	1.07	1.03	0.21	5.04	4.64e-07	2.67e-06
21929	Tnfaip3	chr10;chr10;chr10;chr10;chr10;chr10;chr10;chr10;chr10	19000910;19003576;19004457;19005551;19006863;19007182;19008145;19011481;19015153	19003015;19003757;19005331;19005731;19007033;19007329;19008335;19011963;19015410	-;-;-;-;-;-;-;-;-	4595	42	45	55	108	108	86	47	100	74	1.07	1.03	0.26	3.98	6.77e-05	0.00027553
80733	Car15	chr16;chr16;chr16;chr16;chr16;chr16;chr16;chr16	17835276;17835636;17835892;17836543;17836718;17837301;17837831;17838041	17835539;17835802;17835958;17836635;17836878;17837471;17837866;17838186	-;-;-;-;-;-;-;-	1105	44	36	41	116	97	57	40	90	65	1.15	1.03	0.34	3.07	0.00213069	0.00631153
211896	Depdc7	chr2;chr2;chr2;chr2;chr2;chr2;chr2;chr2;chr2	104721784;104722876;104723039;104723308;104724570;104727122;104728083;104730184;104742682	104722118;104722954;104723164;104723450;104724781;104727311;104728210;104730574;104742801	-;-;-;-;-;-;-;-;-	1724	28	34	36	61	57	104	32	74	53	1.18	1.03	0.34	2.99	0.00278127	0.00802768
100042625	Gm3934	chr1	192073733	192074452	-	720	15	13	14	27	33	36	14	32	23	1.14	1.03	0.37	2.76	0.00581333	0.0154638
67792	Rgs8	chr1;chr1;chr1;chr1;chr1;chr1;chr1	153653037;153665836;153667825;153670783;153671754;153690898;153692725	153653355;153665916;153667953;153670884;153671818;153691064;153697665	+;+;+;+;+;+;+	5804	181	201	202	230	267	909	194	468	332	1.27	1.03	0.41	2.47	0.0133804	0.0320343
434279	Gm5606	chr8	12390168	12391639	-	1472	1	2	3	7	8	7	2	7	5	1.42	1.03	0.52	1.96	0.0503957	0.0983419
11603	Agrn	chr4;chr4;chr4;chr4;chr4;chr4;chr4;chr4;chr4;chr4;chr4;chr4;chr4;chr4;chr4;chr4;chr4;chr4;chr4;chr4;chr4;chr4;chr4;chr4;chr4;chr4;chr4;chr4;chr4;chr4;chr4;chr4;chr4;chr4;chr4;chr4	156165290;156166911;156167282;156168733;156168903;156169220;156169770;156170066;156170315;156170579;156170801;156171402;156171788;156172075;156172562;156172768;156173003;156173543;156173785;156174177;156174356;156174571;156174856;156175100;156176219;156176404;156176634;156176956;156177223;156178429;156178783;156179098;156179393;156185088;156195244;156197214	156166653;156167014;156167506;156168820;156169095;156169336;156169881;156170230;156170411;156170713;156171030;156171617;156171980;156172422;156172681;156172882;156173130;156173680;156174090;156174282;156174480;156174714;156175020;156175216;156176324;156176552;156176834;156177150;156177441;156178635;156179007;156179322;156179608;156185135;156195505;156197488	-;-;-;-;-;-;-;-;-;-;-;-;-;-;-;-;-;-;-;-;-;-;-;-;-;-;-;-;-;-;-;-;-;-;-;-	7379	15527	15559	14398	31772	29258	31415	15161	30815	22988	1.02	1.02	0.07	14.51	1.03e-47	6.69e-46
233651	Dchs1	chr7;chr7;chr7;chr7;chr7;chr7;chr7;chr7;chr7;chr7;chr7;chr7;chr7;chr7;chr7;chr7;chr7;chr7;chr7;chr7;chr7	105752989;105756412;105756899;105757266;105757587;105757830;105758163;105758395;105760814;105761555;105761803;105762134;105763178;105763438;105763753;105764144;105765397;105765776;105766100;105771433;105787359	105756069;105756550;105757182;105757396;105757741;105758041;105758276;105759273;105761023;105761680;105762042;105762995;105763335;105763534;105763946;105765169;105765633;105766007;105766288;105773325;105787550	-;-;-;-;-;-;-;-;-;-;-;-;-;-;-;-;-;-;-;-;-	10651	4100	4048	4246	8698	8570	7877	4131	8381	6256	1.02	1.02	0.07	14.38	6.7e-47	4.26e-45
170772	Glcci1	chr6;chr6;chr6;chr6;chr6;chr6;chr6;chr6	8509596;8537817;8558500;8573185;8579587;8582580;8591545;8592907	8510319;8537968;8558586;8573298;8579739;8582790;8591665;8597548	+;+;+;+;+;+;+;+	6204	1310	1251	1281	2389	2552	2885	1280	2608	1945	1.03	1.02	0.1	9.98	1.88e-23	4.44e-22
18986	Pou2f1	chr1;chr1;chr1;chr1;chr1;chr1;chr1;chr1;chr1;chr1;chr1;chr1;chr1;chr1;chr1;chr1;chr1;chr1	165865154;165876977;165880130;165883047;165891810;165894905;165896437;165897625;165902140;165906685;165908880;165911288;165913227;165915110;165916922;165931662;165934804;166002562	165876048;165877065;165880475;165883118;165891915;165895084;165896582;165897766;165902313;165906779;165909006;165911476;165913349;165915163;165917022;165931727;165934948;166002634	-;-;-;-;-;-;-;-;-;-;-;-;-;-;-;-;-;-	13123	1208	1304	1225	2522	2324	2808	1245	2551	1898	1.03	1.02	0.1	9.77	1.48e-22	3.33e-21
20418	Shc3	chr13;chr13;chr13;chr13;chr13;chr13;chr13;chr13;chr13;chr13;chr13;chr13	51431041;51442690;51447890;51449227;51451490;51461318;51466514;51472803;51480099;51482882;51516525;51566971	51431281;51442985;51448048;51449314;51451640;51461444;51466565;51472856;51480218;51482945;51516595;51567084	-;-;-;-;-;-;-;-;-;-;-;-	1537	1044	1076	1251	2065	2344	2486	1123	2298	1711	1.03	1.02	0.12	8.28	1.25e-16	1.92e-15
67102	D16Ertd472e	chr16;chr16;chr16;chr16;chr16	78540336;78546506;78547576;78575921;78576191	78545284;78546568;78548091;78576054;78576688	-;-;-;-;-	6160	491	510	510	1109	1144	844	503	1032	768	1.04	1.02	0.15	6.72	1.81e-11	1.76e-10
74666	4930432K21Rik	chr8;chr8;chr8;chr8;chr8;chr8;chr8;chr8;chr8	84148038;84148838;84159445;84161213;84162300;84166581;84170355;84171818;84172161	84148398;84148885;84159607;84161291;84162404;84167690;84170452;84171910;84172597	+;+;+;+;+;+;+;+;+	2494	63	61	58	118	121	141	60	126	94	1.06	1.02	0.22	4.68	2.89e-06	1.48e-05
235086	Igsf9b	chr9;chr9;chr9;chr9;chr9;chr9;chr9;chr9;chr9;chr9;chr9;chr9;chr9;chr9;chr9;chr9;chr9;chr9	27299228;27309404;27311567;27317355;27317809;27319206;27319524;27322173;27322617;27322844;27323209;27324177;27326846;27328480;27329539;27331651;27332502;27333078	27299517;27309601;27311713;27317506;27317926;27319347;27319669;27322315;27322757;27322960;27323359;27324288;27327021;27328706;27330135;27331812;27332547;27334763	+;+;+;+;+;+;+;+;+;+;+;+;+;+;+;+;+;+	4751	734	735	1018	2154	1982	1154	829	1763	1296	1.09	1.02	0.25	4.08	4.45e-05	0.000187168
17301	Foxd2	chr4	114906280	114908898	-	2619	51	32	42	87	80	104	41	90	66	1.12	1.02	0.29	3.51	0.000441512	0.00152269
217262	Abca9	chr11;chr11;chr11;chr11;chr11;chr11;chr11;chr11;chr11;chr11;chr11;chr11;chr11;chr11;chr11;chr11;chr11;chr11;chr11;chr11;chr11;chr11;chr11;chr11;chr11;chr11;chr11;chr11;chr11;chr11;chr11;chr11;chr11;chr11;chr11;chr11;chr11;chr11;chr11	110100822;110102511;110106524;110107130;110107465;110108652;110108821;110110287;110113192;110114224;110115444;110117059;110118081;110120664;110127361;110130565;110131767;110134180;110135335;110136038;110138134;110139519;110141509;110144199;110144743;110145079;110145491;110146908;110147215;110148741;110151946;110154378;110155155;110158181;110158954;110160400;110163171;110165897;110167951	110102063;110102566;110106603;110107270;110107584;110108746;110108896;110110447;110113283;110114341;110115564;110117150;110118149;110120783;110127474;110130738;110131874;110134317;110135468;110136204;110138329;110139638;110141648;110144289;110144881;110145198;110145666;110147018;110147273;110148909;110152093;110154563;110155296;110158407;110159057;110160564;110163378;110166042;110168153	-;-;-;-;-;-;-;-;-;-;-;-;-;-;-;-;-;-;-;-;-;-;-;-;-;-;-;-;-;-;-;-;-;-;-;-;-;-;-	6268	17	28	18	47	34	64	21	48	34	1.16	1.02	0.39	2.61	0.00895225	0.0225301
380768	Ccdc177	chr12;chr12	80755447;80760397	80759526;80760715	-;-	4399	27	22	25	108	67	20	24	65	45	1.4	1.02	0.47	2.18	0.0292971	0.0624443
100862044	NA	chr11;chr11;chr11;chr11	95577974;95579114;95580947;95587490	95578326;95579116;95581098;95587698	+;+;+;+	717	0	0	0	4	7	4	0	5	3	2.58	1.02	0.47	2.17	0.0302957	0.0642167
100503759	Gm5084	chr13;chr13;chr13;chr13	60205471;60208664;60211785;60215280	60206411;60209224;60213147;60216018	+;+;+;+	3604	4	2	4	12	7	13	3	10	7	1.46	1.02	0.51	1.98	0.0473812	0.0934286
192885	BC005512	chr14;chr14;chr14	114094905;114103238;114106895	114097424;114103387;114106953	-;-;-	2729	1	2	0	7	4	9	1	6	4	1.81	1.02	0.52	1.96	0.0500581	0.0977933
102141	Snx25	chr8;chr8;chr8;chr8;chr8;chr8;chr8;chr8;chr8;chr8;chr8;chr8;chr8;chr8;chr8;chr8;chr8;chr8	46033261;46034402;46035538;46038455;46041317;46043968;46045186;46047291;46049366;46054319;46055848;46058467;46068056;46080222;46103515;46105119;46116182;46124062	46033822;46034502;46035719;46038521;46041434;46044132;46045299;46047431;46049497;46054480;46056123;46058598;46068237;46080292;46103701;46105291;46116398;46124146	-;-;-;-;-;-;-;-;-;-;-;-;-;-;-;-;-;-	3067	2932	2721	2877	5673	5930	5651	2843	5751	4297	1.02	1.01	0.06	15.58	1.03e-54	8.47e-53
242915	Garem2	chr5;chr5;chr5;chr5;chr5;chr5	30105196;30108252;30113284;30113926;30115887;30116261	30105403;30108392;30113414;30114987;30116056;30118380	+;+;+;+;+;+	3832	4434	4267	4368	8844	9217	8293	4356	8784	6570	1.01	1.01	0.07	14.55	5.98e-48	3.9e-46
58250	Chst11	chr10;chr10;chr10	82985497;83092069;83190945	82985982;83092154;83195900	+;+;+	5528	4855	4509	4841	9307	9264	10200	4735	9590	7163	1.02	1.01	0.08	13.3	2.3e-40	1.17e-38
52463	Tet1	chr10;chr10;chr10;chr10;chr10;chr10;chr10;chr10;chr10;chr10;chr10;chr10	62804570;62813578;62814436;62816384;62818939;62819473;62822549;62832894;62833538;62838176;62864808;62878152	62813412;62813824;62814573;62816473;62819034;62819623;62822760;62832987;62833628;62840378;62864861;62880014	-;-;-;-;-;-;-;-;-;-;-;-	14082	742	736	797	1580	1534	1475	758	1529	1144	1.01	1.01	0.08	11.88	1.54e-32	5.66e-31
98732	Rab3gap2	chr1;chr1;chr1;chr1;chr1;chr1;chr1;chr1;chr1;chr1;chr1;chr1;chr1;chr1;chr1;chr1;chr1;chr1;chr1;chr1;chr1;chr1;chr1;chr1;chr1;chr1;chr1;chr1;chr1;chr1;chr1;chr1;chr1;chr1;chr1	185204168;185221845;185232961;185234121;185235304;185235431;185235960;185238779;185240662;185246636;185247844;185248013;185249880;185250933;185251664;185252031;185252316;185255745;185258498;185259314;185260401;185261330;185262679;185263631;185266901;185267173;185271434;185272572;185275912;185277147;185278148;185281651;185282298;185283382;185283847	185204353;185221909;185233084;185234202;185235351;185235506;185236061;185238878;185240760;185246784;185247923;185248102;185250019;185251149;185251807;185252113;185252380;185255835;185258625;185259527;185260498;185261435;185262839;185263859;185267074;185267279;185271500;185272642;185275947;185277221;185278366;185281740;185282510;185283540;185286746	+;+;+;+;+;+;+;+;+;+;+;+;+;+;+;+;+;+;+;+;+;+;+;+;+;+;+;+;+;+;+;+;+;+;+	6988	2683	2602	2563	5100	5004	5777	2616	5293	3955	1.02	1.01	0.09	11.61	3.54e-31	1.22e-29
71449	Mettl13	chr1;chr1;chr1;chr1;chr1;chr1;chr1;chr1	162533671;162535842;162537119;162538832;162542258;162544186;162545768;162548104	162534550;162535973;162537331;162538999;162542453;162544385;162546527;162548345	-;-;-;-;-;-;-;-	2791	596	599	590	1262	1260	1105	595	1209	902	1.02	1.01	0.1	10.08	7.12e-24	1.74e-22
226791	Lyplal1	chr1;chr1;chr1;chr1;chr1	186087732;186089444;186100193;186114264;186117157	186088768;186089559;186100362;186114363;186117310	-;-;-;-;-	1577	325	318	327	684	683	601	323	656	490	1.02	1.01	0.12	8.69	3.62e-18	6.26e-17
54610	Tbc1d8	chr1;chr1;chr1;chr1;chr1;chr1;chr1;chr1;chr1;chr1;chr1;chr1;chr1;chr1;chr1;chr1;chr1;chr1;chr1;chr1	39371495;39373727;39374082;39376424;39376878;39379455;39379995;39380228;39381277;39385121;39385998;39389308;39391117;39392057;39394065;39402683;39405291;39406752;39426068;39478440	39372786;39373824;39374171;39376489;39377118;39379523;39380093;39380357;39381562;39385238;39386212;39389458;39391287;39392254;39394272;39402923;39405519;39406870;39426178;39478747	-;-;-;-;-;-;-;-;-;-;-;-;-;-;-;-;-;-;-;-	4440	323	328	346	647	620	767	332	678	505	1.03	1.01	0.14	7.46	8.35e-14	1e-12
98388	Chst10	chr1;chr1;chr1;chr1;chr1;chr1;chr1	38863872;38867981;38871601;38873949;38884350;38895937;38897890	38866035;38868086;38871835;38874040;38884481;38896056;38898160	-;-;-;-;-;-;-	3120	1579	1603	1636	3683	3623	2550	1606	3285	2446	1.03	1.01	0.16	6.33	2.48e-10	2.11e-09
235472	Prtg	chr9;chr9;chr9;chr9;chr9;chr9;chr9;chr9;chr9;chr9;chr9;chr9;chr9;chr9;chr9;chr9;chr9;chr9;chr9;chr9	72807274;72809455;72842695;72844858;72847909;72848314;72849752;72851481;72854956;72856775;72858761;72890777;72891809;72892228;72893824;72904705;72906148;72907701;72910637;72911904	72807532;72809757;72842839;72844991;72848046;72848472;72849911;72851728;72855120;72857080;72858949;72890872;72891995;72892355;72893994;72904887;72906268;72907863;72910741;72917307	+;+;+;+;+;+;+;+;+;+;+;+;+;+;+;+;+;+;+;+	8764	177	202	185	429	395	331	188	385	286	1.03	1.01	0.17	6.06	1.34e-09	1.05e-08
83453	Chrdl1	chrX;chrX;chrX;chrX;chrX;chrX;chrX;chrX;chrX;chrX;chrX;chrX	143285674;143291095;143294174;143297158;143303349;143311082;143325989;143327922;143365897;143368352;143390007;143393814	143287996;143291184;143294341;143300063;143303517;143311149;143326082;143328064;143365990;143368464;143390160;143394262	-;-;-;-;-;-;-;-;-;-;-;-	6771	709	664	734	1118	1370	1879	702	1455	1079	1.05	1.01	0.2	5.05	4.36e-07	2.52e-06
238871	Pde4d	chr13;chr13;chr13;chr13;chr13;chr13;chr13;chr13;chr13;chr13;chr13;chr13;chr13;chr13;chr13;chr13;chr13	108654177;108860075;109032468;109740387;109757577;109769534;109772631;109903577;109933868;109935306;109936677;109937967;109939262;109948240;109949414;109950209;109950931	108654265;108860207;109032697;109740578;109757613;109769607;109772680;109903689;109933961;109935478;109936775;109938131;109939361;109948394;109949536;109950391;109955969	+;+;+;+;+;+;+;+;+;+;+;+;+;+;+;+;+	7049	502	522	540	1267	1182	777	521	1075	798	1.04	1.01	0.2	5.03	4.88e-07	2.8e-06
219140	Spata13	chr14;chr14;chr14;chr14;chr14;chr14;chr14;chr14;chr14;chr14;chr14;chr14;chr14	60634729;60690854;60706714;60709425;60745645;60746714;60747441;60749963;60751635;60753781;60756212;60759583;60760876	60634864;60692548;60707079;60709569;60745781;60746893;60747626;60750142;60751867;60753910;60756584;60759657;60764556	+;+;+;+;+;+;+;+;+;+;+;+;+	7517	1769	1530	1751	4376	4550	1874	1683	3600	2642	1.1	1.01	0.29	3.5	0.00046853	0.00160607
319336	C130036L24Rik	chr1;chr1	86359574;86367133	86360007;86367964	+;+	1266	29	27	35	60	66	71	30	65	48	1.09	1.01	0.29	3.5	0.00046917	0.00160757
331480	Gm5126	chrX	102932047	102934223	-	2177	39	39	45	107	92	64	41	87	64	1.07	1.01	0.3	3.36	0.00076625	0.00251446
56149	Grasp	chr15;chr15;chr15;chr15;chr15;chr15;chr15;chr15	101224207;101226914;101228832;101228991;101230534;101230725;101230985;101231517	101224544;101226963;101228886;101229093;101230627;101230791;101231051;101232756	+;+;+;+;+;+;+;+	2014	144	151	143	411	381	165	146	319	232	1.12	1.01	0.32	3.13	0.00175354	0.00528129
71275	Noxred1	chr12;chr12;chr12;chr12;chr12;chr12;chr12;chr12	87221123;87223045;87224158;87224858;87226911;87233402;87237308;87238575	87221444;87223267;87224309;87225038;87227110;87233579;87237436;87238601	-;-;-;-;-;-;-;-	1412	24	26	21	53	71	35	23	53	38	1.17	1.01	0.37	2.74	0.00613754	0.0162362
328388	Gm10101	chr14	46829109	46832027	-	2919	12	20	14	30	32	43	15	35	25	1.17	1.01	0.39	2.6	0.00922178	0.0230982
213019	Pdlim2	chr14;chr14;chr14;chr14;chr14;chr14;chr14;chr14;chr14;chr14;chr14	70164218;70166090;70167661;70167965;70171220;70171460;70171715;70174337;70175213;70176679;70177609	70164793;70166207;70167788;70168044;70171298;70171611;70171784;70174488;70175307;70176815;70177672	-;-;-;-;-;-;-;-;-;-;-	1651	26	36	36	53	50	131	32	78	55	1.26	1.01	0.41	2.45	0.0143829	0.0341402
241324	Crb2	chr2;chr2;chr2;chr2;chr2;chr2;chr2;chr2;chr2;chr2;chr2;chr2;chr2	37776249;37783200;37786439;37786718;37787264;37787659;37790128;37791086;37792054;37793099;37794530;37795375;37796448	37776446;37783523;37786634;37786857;37787449;37787772;37791000;37791591;37792219;37793867;37794646;37795501;37799103	+;+;+;+;+;+;+;+;+;+;+;+;+	6372	42	23	23	115	82	28	29	75	52	1.34	1.01	0.46	2.22	0.0262671	0.0570382
20745	Spock1	chr13;chr13;chr13;chr13;chr13;chr13;chr13;chr13;chr13;chr13;chr13;chr13;chr13	57421195;57426091;57430289;57436110;57440321;57444307;57512692;57556680;57587619;57696110;57702304;57907402;57908192	57423193;57429485;57430426;57436172;57440542;57444423;57512806;57556806;57587733;57696155;57702312;57907587;57908332	-;-;-;-;-;-;-;-;-;-;-;-;-	6673	14	8	6	17	21	32	9	23	16	1.26	1.01	0.46	2.17	0.0298131	0.063399
99296	Hrh3	chr2;chr2;chr2	180099473;180102729;180103902	180101416;180102895;180104222	-;-;-	2432	37	25	25	116	94	20	29	76	53	1.36	1.01	0.47	2.12	0.0337417	0.0704027
215690	Nav1	chr1;chr1;chr1;chr1;chr1;chr1;chr1;chr1;chr1;chr1;chr1;chr1;chr1;chr1;chr1;chr1;chr1;chr1;chr1;chr1;chr1;chr1;chr1;chr1;chr1;chr1;chr1;chr1;chr1;chr1	135434580;135443634;135448931;135449895;135450570;135450786;135452172;135452805;135453193;135454045;135454434;135454691;135455134;135457861;135458656;135460344;135460691;135463722;135463915;135464706;135465839;135467641;135468856;135469632;135470480;135472159;135472733;135532349;135537197;135584555	135441779;135443831;135449049;135450091;135450641;135450940;135452407;135452964;135453288;135454142;135454602;135454883;135455330;135457869;135458777;135460455;135460774;135463799;135463938;135464758;135466009;135467789;135468897;135470066;135471170;135472456;135472871;135532714;135537299;135585355	-;-;-;-;-;-;-;-;-;-;-;-;-;-;-;-;-;-;-;-;-;-;-;-;-;-;-;-;-;-	12767	4095	4493	4683	8950	9026	8691	4423	8889	6656	1.01	1	0.08	12.94	2.69e-38	1.3e-36
98496	Pid1	chr1;chr1;chr1	84036293;84159232;84284341	84038507;84159378;84284645	-;-;-	2667	3838	3554	3916	7552	8053	7067	3769	7557	5663	1	1	0.09	11.64	2.5e-31	8.68e-30
226841	Vash2	chr1;chr1;chr1;chr1;chr1;chr1;chr1;chr1;chr1	190947646;190958614;190960098;190966203;190966929;190970404;190978181;190978706;190979137	190950256;190958729;190960479;190966277;190966985;190970492;190978587;190978998;190979296	-;-;-;-;-;-;-;-;-	4190	630	613	603	1286	1305	1122	615	1237	926	1.01	1	0.1	9.54	1.42e-21	3.01e-20
338467	Morc3	chr16;chr16;chr16;chr16;chr16;chr16;chr16;chr16;chr16;chr16;chr16;chr16;chr16;chr16;chr16;chr16;chr16	93832121;93841371;93844194;93845140;93847283;93849130;93853089;93853779;93855416;93860493;93862414;93862641;93864960;93866375;93870364;93873237;93874759	93832348;93841443;93844326;93845354;93847430;93849277;93853217;93853898;93855513;93860597;93862536;93862715;93865017;93866538;93871252;93873394;93876073	+;+;+;+;+;+;+;+;+;+;+;+;+;+;+;+;+	4179	1328	1512	1379	2629	2700	3180	1406	2836	2121	1.01	1	0.11	8.7	3.31e-18	5.76e-17
20112	Rps6ka2	chr17;chr17;chr17;chr17;chr17;chr17;chr17;chr17;chr17;chr17;chr17;chr17;chr17;chr17;chr17;chr17;chr17;chr17;chr17;chr17;chr17	7170115;7227913;7236046;7246702;7249292;7251540;7254412;7255831;7261004;7262128;7271592;7277463;7281769;7282744;7288915;7290630;7292746;7295203;7296015;7299283;7300216	7170443;7228029;7236127;7246782;7249371;7251646;7254449;7255973;7261074;7262216;7271656;7277565;7281899;7282869;7289004;7290788;7292907;7295279;7296132;7299420;7303315	+;+;+;+;+;+;+;+;+;+;+;+;+;+;+;+;+;+;+;+;+	5406	385	408	447	789	735	994	413	839	626	1.02	1	0.16	6.22	4.93e-10	4.08e-09
18511	Pax9	chr12;chr12;chr12;chr12	56695639;56696574;56700012;56709653	56695864;56697200;56700154;56711230	+;+;+;+	2574	103	88	89	192	205	177	93	191	142	1.03	1	0.19	5.37	7.82e-08	4.99e-07
320398	Lrig3	chr10;chr10;chr10;chr10;chr10;chr10;chr10;chr10;chr10;chr10;chr10;chr10;chr10;chr10;chr10;chr10;chr10;chr10;chr10	125966219;125972121;125972393;125994418;125995434;125996615;125997062;125997604;125998950;126000089;126002401;126002942;126006688;126008470;126009787;126010901;126013010;126013252;126014676	125966711;125972192;125972467;125994549;125995577;125996758;125997205;125997747;125999030;126000160;126002472;126003105;126007008;126008751;126010239;126011059;126013153;126013521;126015359	+;+;+;+;+;+;+;+;+;+;+;+;+;+;+;+;+;+;+	4050	483	473	459	1123	1057	709	471	963	717	1.03	1	0.19	5.14	2.73e-07	1.62e-06
17771	Mtl5	chr19;chr19;chr19;chr19;chr19;chr19;chr19;chr19;chr19	3388869;3392103;3393925;3395920;3396963;3402486;3404049;3404933;3406918	3389333;3392261;3394045;3395993;3398168;3402576;3404186;3405108;3407785	+;+;+;+;+;+;+;+;+	3298	28	35	34	75	70	62	32	69	51	1.08	1	0.28	3.57	0.000359251	0.00126461
380714	Rph3al	chr11;chr11;chr11;chr11;chr11;chr11;chr11;chr11	75832158;75833402;75834763;75854304;75878949;75906518;75908911;75910950	75832214;75833548;75834876;75854478;75879035;75906647;75909054;75911026	-;-;-;-;-;-;-;-	931	5	11	10	25	24	16	8	21	15	1.29	1	0.45	2.19	0.0284689	0.0609985
68507	Ppfia4	chr1;chr1;chr1;chr1;chr1;chr1;chr1;chr1;chr1;chr1;chr1;chr1;chr1;chr1;chr1;chr1;chr1;chr1;chr1;chr1;chr1;chr1;chr1;chr1;chr1;chr1;chr1;chr1;chr1	134296783;134299026;134299291;134300470;134303605;134304287;134309576;134311529;134312057;134312536;134313087;134313630;134316615;134317063;134317438;134317808;134319215;134321061;134323002;134324079;134324511;134326484;134326816;134327258;134328000;134328293;134328644;134329146;134332290	134298828;134299136;134299468;134300538;134303780;134304384;134309751;134311555;134312119;134312736;134313168;134313723;134316778;134317196;134317473;134318048;134319423;134321169;134323093;134324210;134324594;134326618;134326962;134327449;134328089;134328367;134328808;134329247;134332928	-;-;-;-;-;-;-;-;-;-;-;-;-;-;-;-;-;-;-;-;-;-;-;-;-;-;-;-;-	6067	17	20	4	41	29	35	13	35	24	1.36	1	0.47	2.11	0.035182	0.0729733
381654	C87414	chr5;chr5;chr5;chr5;chr5;chr5	93635185;93637560;93638640;93665400;93668527;93671336	93636743;93638150;93638933;93665473;93668599;93671463	-;-;-;-;-;-	2719	0	0	1	1	7	15	0	7	4	3	1	0.48	2.07	0.0380208	0.0778716
319159	Hist1h4j	chr13	21735096	21735407	+	312	3	7	7	11	12	25	5	16	11	1.5	1	0.5	2.01	0.0448748	0.0894106
338521	Fa2h	chr8;chr8;chr8;chr8;chr8;chr8;chr8	111345138;111347931;111349204;111355400;111356078;111366394;111393483	111346521;111348183;111349376;111355506;111356220;111366486;111393821	-;-;-;-;-;-;-	2492	91	77	96	403	334	27	88	254	171	1.52	1	0.5	1.99	0.0463713	0.0918835
319153	Hist1h3i	chr13	21782915	21783397	-	483	4	2	5	10	11	11	3	10	7	1.46	1	0.51	1.97	0.0482871	0.0948807
13924	Ptprv	chr1;chr1;chr1;chr1;chr1;chr1;chr1;chr1;chr1;chr1;chr1;chr1;chr1;chr1;chr1;chr1;chr1;chr1;chr1;chr1;chr1;chr1;chr1;chr1;chr1;chr1;chr1;chr1;chr1;chr1;chr1;chr1;chr1;chr1;chr1;chr1;chr1	135108498;135108919;135109286;135109563;135109809;135110085;135110252;135110413;135110650;135111046;135111302;135112190;135112890;135114110;135114301;135114542;135116384;135116519;135118114;135118662;135119229;135119666;135120257;135120702;135122332;135123539;135123948;135124295;135125243;135125705;135126136;135126577;135127016;135128037;135128654;135129117;135132520	135108695;135109054;135109449;135109679;135109937;135110161;135110330;135110500;135110717;135111181;135111462;135112312;135113024;135114186;135114391;135114635;135116431;135116645;135118181;135118872;135119369;135119947;135120523;135120965;135122604;135123814;135124193;135124549;135125506;135125974;135126408;135126625;135127082;135128113;135128721;135129750;135132575	-;-;-;-;-;-;-;-;-;-;-;-;-;-;-;-;-;-;-;-;-;-;-;-;-;-;-;-;-;-;-;-;-;-;-;-;-	6089	6	21	9	24	17	66	12	35	24	1.47	1	0.51	1.97	0.0485571	0.0952607
76457	Ccdc134	chr15;chr15;chr15;chr15;chr15;chr15;chr15	82127922;82130052;82131424;82131745;82134581;82135070;82140866	82128049;82130170;82131545;82131829;82134762;82135141;82142203	+;+;+;+;+;+;+	2046	608	639	592	1245	1308	1133	613	1228	921	1	0.99	0.1	9.71	2.7e-22	6e-21
14369	Fzd7	chr1	59482147	59486955	+	4809	671	573	639	1186	1258	1311	627	1251	940	1	0.99	0.11	9.26	2.05e-20	4.05e-19
227059	Slc39a10	chr1;chr1;chr1;chr1;chr1;chr1;chr1;chr1;chr1;chr1	46807544;46811986;46818063;46819065;46820523;46826093;46827343;46832556;46835127;46853471	46810111;46812176;46818143;46819433;46820643;46826281;46827512;46832763;46836151;46853509	-;-;-;-;-;-;-;-;-;-	4961	2944	2774	2875	5172	5395	6615	2864	5727	4296	1	0.99	0.12	8.31	9.78e-17	1.51e-15
20230	Satb1	chr17;chr17;chr17;chr17;chr17;chr17;chr17;chr17;chr17;chr17;chr17;chr17;chr17;chr17	51736187;51742646;51767892;51775206;51782612;51785529;51803431;51804314;51805197;51809043;51811768;51826434;51832470;51833163	51740413;51742849;51768047;51775418;51783066;51785640;51803554;51804440;51805373;51809287;51812054;51826588;51832647;51833290	-;-;-;-;-;-;-;-;-;-;-;-;-;-	6788	1855	1855	1811	3933	4265	2928	1840	3708	2775	1.01	0.99	0.15	6.43	1.32e-10	1.17e-09
72568	Lin9	chr1;chr1;chr1;chr1;chr1;chr1;chr1;chr1;chr1;chr1;chr1;chr1;chr1;chr1;chr1	180641334;180648301;180650742;180651862;180659063;180661477;180665783;180667325;180668764;180669132;180674064;180681100;180687960;180688263;180689268	180641397;180648333;180650836;180651966;180659196;180661602;180665940;180667458;180668883;180669233;180674144;180681626;180688139;180688360;180690687	+;+;+;+;+;+;+;+;+;+;+;+;+;+;+	3377	521	490	541	900	981	1240	517	1040	779	1.01	0.99	0.16	6.34	2.29e-10	1.97e-09
242667	Dlgap3	chr4;chr4;chr4;chr4;chr4;chr4;chr4;chr4;chr4;chr4;chr4;chr4	127169271;127193075;127194562;127199673;127200264;127214306;127214683;127215298;127233535;127234968;127235385;127236150	127169365;127193157;127195713;127199878;127200336;127214519;127214996;127215383;127234019;127235059;127235528;127237022	+;+;+;+;+;+;+;+;+;+;+;+	3817	1207	1190	1179	2640	2764	1830	1192	2411	1802	1.02	0.99	0.17	5.79	7.07e-09	5.13e-08
68897	Disp1	chr1;chr1;chr1;chr1;chr1;chr1;chr1;chr1;chr1;chr1	183086264;183096244;183098552;183098920;183099917;183107118;183135355;183173496;183202952;183221323	183089870;183096341;183098649;183099047;183100040;183107147;183135876;183173623;183203039;183221529	-;-;-;-;-;-;-;-;-;-	5030	382	386	358	682	664	934	375	760	568	1.02	0.99	0.17	5.69	1.26e-08	8.91e-08
13360	Dhcr7	chr7;chr7;chr7;chr7;chr7;chr7;chr7;chr7;chr7	143823167;143830139;143836638;143837762;143840433;143841158;143843114;143845441;143847053	143823540;143830265;143836729;143837984;143840523;143841371;143843318;143845572;143848410	+;+;+;+;+;+;+;+;+	2816	2041	1966	2025	3385	3521	5311	2010	4072	3041	1.02	0.99	0.19	5.32	1.04e-07	6.51e-07
381224	Gm340	chr19;chr19	41575867;41581778	41575959;41586536	+;+	4852	89	102	106	190	191	226	99	202	151	1.02	0.99	0.19	5.22	1.75e-07	1.06e-06
227120	Plcl1	chr1;chr1;chr1;chr1;chr1;chr1	55405946;55695745;55701930;55713421;55715494;55751281	55406630;55698219;55702133;55713496;55715603;55754285	+;+;+;+;+;+	6555	402	364	387	708	634	1010	384	784	584	1.03	0.99	0.2	4.91	9.23e-07	5.08e-06
72828	Ubash3b	chr9;chr9;chr9;chr9;chr9;chr9;chr9;chr9;chr9;chr9;chr9;chr9;chr9;chr9	41013641;41016598;41018017;41023421;41026250;41028017;41029639;41031481;41037437;41043475;41046881;41050440;41051317;41157299	41015036;41016707;41018123;41023565;41026342;41028139;41029759;41031613;41037645;41043644;41047079;41050626;41051370;41157494	-;-;-;-;-;-;-;-;-;-;-;-;-;-	3243	224	218	208	346	395	605	216	448	332	1.05	0.99	0.24	4.18	2.92e-05	0.000126335
71532	Fam217b	chr2;chr2;chr2;chr2	178414534;178416632;178417506;178420271	178414708;178416743;178417591;178422177	+;+;+;+	2280	142	118	108	211	225	327	122	254	189	1.05	0.99	0.24	4.08	4.52e-05	0.00019
100041089	Gm3134	chr8;chr8	89041302;89057384	89041796;89057672	+;+	784	45	52	55	100	96	117	50	104	77	1.04	0.99	0.24	4.06	4.84e-05	0.000202401
171463	Il17rd	chr14;chr14;chr14;chr14;chr14;chr14;chr14;chr14;chr14;chr14;chr14;chr14;chr14	27039001;27076351;27082655;27087399;27088006;27091789;27091929;27093397;27094178;27094776;27095903;27099483;27101277	27039229;27076408;27082780;27087517;27088126;27091833;27092080;27093462;27094232;27094886;27096087;27100425;27107286	+;+;+;+;+;+;+;+;+;+;+;+;+	8220	1148	1013	1204	2755	2968	1310	1121	2344	1733	1.06	0.99	0.27	3.6	0.000322928	0.00114618
20620	Plk2	chr13;chr13;chr13;chr13;chr13;chr13;chr13;chr13;chr13;chr13;chr13;chr13;chr13;chr13	110395044;110396015;110396276;110396591;110396907;110397471;110397688;110397974;110398373;110398679;110399021;110399380;110399763;110400033	110395437;110396122;110396392;110396720;110396994;110397566;110397886;110398121;110398470;110398808;110399261;110399509;110399873;110400844	+;+;+;+;+;+;+;+;+;+;+;+;+;+	2802	1611	1672	1749	2275	2479	6044	1677	3599	2639	1.1	0.99	0.32	3.09	0.00197886	0.00590489
19271	Ptprj	chr2;chr2;chr2;chr2;chr2;chr2;chr2;chr2;chr2;chr2;chr2;chr2;chr2;chr2;chr2;chr2;chr2;chr2;chr2;chr2;chr2;chr2;chr2;chr2;chr2;chr2;chr2	90429756;90430226;90432889;90439857;90440625;90444420;90446156;90446384;90448059;90449776;90449973;90450815;90452060;90453049;90453283;90455093;90458138;90459442;90460476;90463081;90464464;90468250;90469534;90471093;90474971;90478967;90580156	90430046;90430345;90436568;90439992;90440785;90444539;90446290;90446457;90448149;90449863;90449981;90450856;90452147;90453173;90453493;90455224;90458428;90459714;90460736;90463338;90464727;90468462;90469761;90471335;90474989;90479174;90580647	-;-;-;-;-;-;-;-;-;-;-;-;-;-;-;-;-;-;-;-;-;-;-;-;-;-;-	8253	1070	977	1199	1446	1482	4195	1082	2374	1728	1.13	0.99	0.35	2.83	0.00462635	0.0126072
269356	Slc4a11	chr2;chr2;chr2;chr2;chr2;chr2;chr2;chr2;chr2;chr2;chr2;chr2;chr2;chr2;chr2;chr2;chr2;chr2;chr2;chr2;chr2	130684108;130684612;130684858;130685231;130685495;130685749;130686031;130686884;130687159;130687371;130687563;130687787;130687954;130690833;130691390;130691549;130692029;130692166;130696041;130696648;130697359	130684503;130684781;130685053;130685404;130685663;130685855;130686289;130686957;130687291;130687484;130687688;130687880;130688157;130690956;130691471;130691780;130692078;130692330;130696103;130696755;130697519	-;-;-;-;-;-;-;-;-;-;-;-;-;-;-;-;-;-;-;-;-	3201	44	54	20	106	84	71	39	87	63	1.14	0.99	0.38	2.6	0.00937796	0.0234301
435529	Adgrf2	chr17;chr17;chr17;chr17;chr17;chr17	42708937;42713069;42714322;42715174;42719495;42741921	42711421;42713308;42714476;42715216;42719595;42742179	-;-;-;-;-;-	3283	12	15	10	27	29	28	12	28	20	1.16	0.99	0.39	2.55	0.0106693	0.0262505
14783	Grb10	chr11;chr11;chr11;chr11;chr11;chr11;chr11;chr11;chr11;chr11;chr11;chr11;chr11;chr11;chr11;chr11;chr11;chr11	11930499;11934199;11936718;11937001;11937807;11938410;11943882;11944816;11945495;11945964;11946687;11951503;11954744;11967532;11970423;11987596;12027903;12037192	11933609;11934292;11936805;11937067;11937923;11938484;11943980;11944926;11945632;11946032;11946802;11951659;11954908;11967685;11970642;11987674;12027971;12037420	-;-;-;-;-;-;-;-;-;-;-;-;-;-;-;-;-;-	5158	86	126	93	346	299	78	101	241	171	1.25	0.99	0.42	2.34	0.0192304	0.0437696
100043072	A230070E04Rik	chr14;chr14;chr14	68123752;68125518;68130777	68124828;68125696;68131371	+;+;+	1851	16	13	10	36	38	18	13	30	22	1.15	0.99	0.43	2.32	0.0204688	0.0461305
12808	Cobl	chr11;chr11;chr11;chr11;chr11;chr11;chr11;chr11;chr11;chr11;chr11;chr11;chr11;chr11;chr11	12236676;12249650;12251023;12253089;12256145;12266856;12306958;12309614;12343744;12365105;12369594;12375810;12378149;12386563;12464682	12238059;12249913;12251142;12254971;12256242;12267144;12307128;12309752;12343917;12365179;12369691;12376038;12378359;12386766;12464960	-;-;-;-;-;-;-;-;-;-;-;-;-;-;-	5618	84	106	95	280	339	66	95	228	162	1.25	0.99	0.43	2.29	0.0221889	0.0495138
629147	Ctxn3	chr18;chr18	57468486;57477014	57468836;57478134	+;+	1472	0	1	1	9	4	3	0	5	3	2.58	0.99	0.51	1.95	0.0512593	0.0996971
227334	Usp40	chr1;chr1;chr1;chr1;chr1;chr1;chr1;chr1;chr1;chr1;chr1;chr1;chr1;chr1;chr1;chr1;chr1;chr1;chr1;chr1;chr1;chr1;chr1;chr1;chr1;chr1;chr1;chr1;chr1;chr1;chr1;chr1	87945121;87948502;87949932;87950159;87951643;87952340;87954151;87957211;87959789;87962424;87965306;87967184;87967510;87968396;87974077;87975808;87978311;87980015;87980971;87982009;87983754;87985902;87988885;87990062;87994174;87995711;87997813;87999740;88002409;88004247;88007225;88008438	87946707;87948596;87950027;87950369;87951708;87952458;87954245;87957334;87959863;87962488;87965342;87967270;87967598;87968449;87974134;87975931;87978633;87980085;87981055;87982180;87983835;87986199;87988992;87990157;87994302;87995854;87997959;87999904;88002522;88004314;88007442;88008551	-;-;-;-;-;-;-;-;-;-;-;-;-;-;-;-;-;-;-;-;-;-;-;-;-;-;-;-;-;-;-;-	5316	2572	2504	2574	4769	5039	5360	2550	5056	3803	0.99	0.98	0.07	13.22	7e-40	3.5e-38
319387	Adgrl3	chr5;chr5;chr5;chr5;chr5;chr5;chr5;chr5;chr5;chr5;chr5;chr5;chr5;chr5;chr5;chr5;chr5;chr5;chr5;chr5;chr5;chr5;chr5;chr5;chr5;chr5;chr5;chr5	81021593;81067691;81197566;81309871;81329757;81387775;81465195;81509724;81511984;81560863;81646410;81648629;81660262;81663386;81688509;81689565;81693493;81694451;81724062;81726669;81739027;81741055;81757986;81760627;81766138;81771584;81792361;81794264	81021854;81067721;81197631;81310079;81329960;81387988;81465304;81509738;81512784;81560943;81646712;81648732;81660447;81663424;81688692;81689687;81693701;81694627;81724271;81726889;81739093;81741146;81758012;81760795;81766263;81771680;81792378;81795730	+;+;+;+;+;+;+;+;+;+;+;+;+;+;+;+;+;+;+;+;+;+;+;+;+;+;+;+	5812	5283	5348	5873	10929	11424	10265	5501	10872	8187	0.98	0.98	0.08	11.88	1.43e-32	5.26e-31
108154	Adamts6	chr13;chr13;chr13;chr13;chr13;chr13;chr13;chr13;chr13;chr13;chr13;chr13;chr13;chr13;chr13;chr13;chr13;chr13;chr13;chr13;chr13;chr13;chr13;chr13;chr13	104287873;104294447;104297162;104307221;104312715;104313636;104314238;104347348;104352758;104366794;104375642;104390078;104397862;104399943;104413708;104426935;104428835;104429790;104444053;104444815;104462228;104470345;104476653;104479519;104493595	104288000;104294824;104297526;104307389;104312926;104313719;104314383;104347391;104352863;104366940;104375783;104390185;104398007;104400006;104413810;104427068;104428958;104429870;104444216;104444953;104462357;104470549;104476829;104479675;104494763	+;+;+;+;+;+;+;+;+;+;+;+;+;+;+;+;+;+;+;+;+;+;+;+;+	4822	490	491	493	966	940	1009	491	971	731	0.98	0.98	0.09	10.89	1.24e-27	3.65e-26
15204	Herc2	chr7;chr7;chr7;chr7;chr7;chr7;chr7;chr7;chr7;chr7;chr7;chr7;chr7;chr7;chr7;chr7;chr7;chr7;chr7;chr7;chr7;chr7;chr7;chr7;chr7;chr7;chr7;chr7;chr7;chr7;chr7;chr7;chr7;chr7;chr7;chr7;chr7;chr7;chr7;chr7;chr7;chr7;chr7;chr7;chr7;chr7;chr7;chr7;chr7;chr7;chr7;chr7;chr7;chr7;chr7;chr7;chr7;chr7;chr7;chr7;chr7;chr7;chr7;chr7;chr7;chr7;chr7;chr7;chr7;chr7;chr7;chr7;chr7;chr7;chr7;chr7;chr7;chr7;chr7;chr7…	56050155;56050856;56067984;56072293;56084989;56087340;56088257;56090915;56092539;56094265;56097377;56098335;56100079;56100328;56103728;56106339;56108686;56113045;56113398;56114702;56121545;56122313;56124197;56131169;56131799;56132422;56134596;56135031;56135270;56135486;56136587;56137221;56137469;56137720;56138779;56145764;56146537;56148639;56152443;56153044;56153266;56153777;56155015;56156387;561…	56050302;56050948;56068098;56072430;56085208;56087440;56088413;56091025;56092710;56094438;56097565;56098486;56100236;56100441;56103979;56106532;56108886;56113273;56113522;56114880;56121729;56122468;56124382;56131339;56131902;56132572;56134810;56135163;56135397;56135681;56136720;56137394;56137605;56137871;56138970;56145951;56146729;56148821;56152624;56153191;56153462;56154007;56155153;56156530;561…	+;+;+;+;+;+;+;+;+;+;+;+;+;+;+;+;+;+;+;+;+;+;+;+;+;+;+;+;+;+;+;+;+;+;+;+;+;+;+;+;+;+;+;+;+;+;+;+;+;+;+;+;+;+;+;+;+;+;+;+;+;+;+;+;+;+;+;+;+;+;+;+;+;+;+;+;+;+;+;+;+;+;+;+;+;+;+;+;+;+;+;+;+	15348	3473	3795	4143	7918	7396	7271	3803	7528	5666	0.98	0.98	0.1	10.27	9.71e-25	2.49e-23
71458	Bcor	chrX;chrX;chrX;chrX;chrX;chrX;chrX;chrX;chrX;chrX;chrX;chrX;chrX;chrX;chrX;chrX	12036737;12038912;12039250;12040385;12041502;12046856;12047423;12048303;12048995;12054969;12055639;12056344;12060130;12061522;12079818;12160289	12037917;12039068;12039327;12040530;12041668;12047113;12047748;12048647;12049252;12055155;12055692;12059190;12060208;12061646;12080553;12160355	-;-;-;-;-;-;-;-;-;-;-;-;-;-;-;-	7011	683	719	707	1496	1441	1258	703	1398	1051	0.99	0.98	0.11	9.21	3.41e-20	6.63e-19
93878	Pcdhb7	chr18	37341702	37345207	+	3506	1231	1035	1150	2304	2429	2046	1138	2259	1699	0.99	0.98	0.12	8.42	3.68e-17	5.91e-16
50496	E2f6	chr12;chr12;chr12;chr12;chr12;chr12;chr12;chr12	16810965;16813847;16816400;16818841;16820229;16822093;16824570;16825365	16811315;16813912;16816454;16819057;16820384;16822207;16824717;16826752	+;+;+;+;+;+;+;+	2496	1593	1524	1582	2923	2747	3724	1566	3131	2349	1	0.98	0.14	7.1	1.21e-12	1.32e-11
71375	Foxn3	chr12;chr12;chr12;chr12;chr12;chr12	99195094;99209461;99291237;99341422;99388361;99450025	99196813;99209566;99291301;99341534;99388917;99450074	-;-;-;-;-;-	2611	494	523	520	1081	1120	861	512	1020	767	0.99	0.98	0.14	7.02	2.2e-12	2.35e-11
382019	Zfp882	chr8;chr8;chr8	71908606;71913122;71913461	71908738;71913248;71918851	+;+;+	5651	739	701	726	1571	1583	1186	722	1446	1084	1	0.98	0.14	6.78	1.2e-11	1.19e-10
20377	Sfrp1	chr8;chr8;chr8	23411502;23417330;23446166	23412328;23417407;23449632	+;+;+	4372	365	315	334	697	753	578	338	676	507	1	0.98	0.15	6.44	1.22e-10	1.09e-09
73166	Tm7sf2	chr19;chr19;chr19;chr19;chr19;chr19;chr19;chr19;chr19;chr19	6062821;6063324;6063527;6063822;6064079;6066311;6066499;6066968;6067123;6067669	6063073;6063446;6063607;6063990;6064198;6066414;6066693;6067022;6067319;6067850	-;-;-;-;-;-;-;-;-;-	1479	688	702	725	1250	1256	1723	705	1409	1057	1	0.98	0.16	6.14	8.37e-10	6.73e-09
399609	C130046K22Rik	chr11;chr11	103697724;103702506	103697872;103705669	+;+	3313	107	113	106	206	247	202	108	218	164	1.01	0.98	0.18	5.35	8.82e-08	5.6e-07
13649	Egfr	chr11;chr11;chr11;chr11;chr11;chr11;chr11;chr11;chr11;chr11;chr11;chr11;chr11;chr11;chr11;chr11;chr11;chr11;chr11;chr11;chr11;chr11;chr11;chr11;chr11;chr11;chr11;chr11	16752203;16858896;16860068;16862946;16867231;16868108;16869219;16870976;16871583;16871802;16872846;16874960;16878127;16881464;16883456;16887141;16889913;16891178;16893008;16896894;16904305;16905348;16906736;16908877;16909732;16910208;16910794;16911494	16752570;16859047;16860251;16863080;16867299;16868226;16869360;16871092;16871709;16871875;16872936;16875159;16878259;16881554;16883613;16887658;16890054;16891300;16893106;16897079;16904460;16905423;16906882;16908974;16909899;16910255;16910896;16913907	+;+;+;+;+;+;+;+;+;+;+;+;+;+;+;+;+;+;+;+;+;+;+;+;+;+;+;+	6438	6202	6332	7132	10820	11479	17298	6555	13199	9877	1.01	0.98	0.19	5.15	2.64e-07	1.57e-06
241062	Pgap1	chr1;chr1;chr1;chr1;chr1;chr1;chr1;chr1;chr1;chr1;chr1;chr1;chr1;chr1;chr1;chr1;chr1;chr1;chr1;chr1;chr1;chr1;chr1;chr1;chr1;chr1;chr1	54473000;54481852;54486470;54490221;54492029;54493209;54494801;54497534;54510028;54511394;54511901;54512597;54512772;54514837;54521292;54524316;54525368;54528512;54530117;54530854;54532022;54533419;54535955;54543038;54547939;54550977;54557434	54480844;54481956;54486657;54490271;54492164;54493406;54494891;54497627;54510066;54511502;54511967;54512648;54512845;54514912;54521369;54524367;54525414;54528595;54530172;54530959;54532088;54533471;54536112;54543209;54548114;54551130;54557684	-;-;-;-;-;-;-;-;-;-;-;-;-;-;-;-;-;-;-;-;-;-;-;-;-;-;-	10579	1811	1655	1844	2674	3073	5097	1770	3614	2692	1.03	0.98	0.23	4.2	2.67e-05	0.000116139
381845	Rnf225	chr7;chr7	12927416;12927885	12927466;12931072	+;+	3239	56	57	48	116	122	92	53	110	82	1.04	0.98	0.25	3.96	7.56e-05	0.000305609
791294	Gm9958	chr5	90366997	90368488	+	1492	87	64	46	118	121	179	65	139	102	1.08	0.98	0.32	3.1	0.00191439	0.0057276
547267	Gm6030	chr16;chr16;chr16;chr16	45200198;45202085;45204661;45205081	45200279;45202219;45204873;45205572	+;+;+;+	922	17	37	18	53	64	44	24	53	39	1.11	0.98	0.39	2.51	0.0121122	0.0293706
171395	Pkd1l1	chr11;chr11;chr11;chr11;chr11;chr11;chr11;chr11;chr11;chr11;chr11;chr11;chr11;chr11;chr11;chr11;chr11;chr11;chr11;chr11;chr11;chr11;chr11;chr11;chr11;chr11;chr11;chr11;chr11;chr11;chr11;chr11;chr11;chr11;chr11;chr11;chr11;chr11;chr11;chr11;chr11;chr11;chr11;chr11;chr11;chr11;chr11;chr11;chr11;chr11;chr11;chr11;chr11	8826708;8833774;8834774;8836203;8844541;8848918;8849655;8854343;8855563;8856260;8857036;8861196;8863803;8865482;8866092;8867131;8868457;8869458;8870049;8870205;8871704;8874099;8875652;8879100;8881398;8886573;8889027;8890388;8890657;8901142;8902409;8908669;8909801;8916247;8929355;8931549;8933640;8936845;8941041;8941902;8945185;8947145;8950349;8953862;8958851;8961257;8961926;8962594;8965049;8972944…	8826807;8833944;8834932;8836433;8844666;8849058;8849759;8854577;8855711;8856343;8857156;8861306;8863921;8865658;8866176;8867266;8868613;8869501;8870118;8870324;8871877;8874315;8875758;8879307;8881481;8886765;8889127;8890542;8890767;8901381;8902618;8908725;8909999;8916358;8929475;8931691;8933717;8937021;8941100;8942243;8945345;8947366;8950530;8954068;8958983;8961496;8962094;8962713;8965216;8973266…	-;-;-;-;-;-;-;-;-;-;-;-;-;-;-;-;-;-;-;-;-;-;-;-;-;-;-;-;-;-;-;-;-;-;-;-;-;-;-;-;-;-;-;-;-;-;-;-;-;-;-;-;-	7915	12	15	12	36	22	30	13	29	21	1.1	0.98	0.4	2.46	0.0139268	0.0331933
619313	I730030J21Rik	chr15;chr15;chr15;chr15	100730505;100731175;100732364;100732540	100730884;100731482;100732438;100732737	-;-;-;-	961	9	14	10	20	26	31	11	25	18	1.12	0.98	0.42	2.33	0.0198163	0.0448901
269784	Cntn4	chr6;chr6;chr6;chr6;chr6;chr6;chr6;chr6;chr6;chr6;chr6;chr6;chr6;chr6;chr6;chr6;chr6;chr6;chr6;chr6;chr6;chr6;chr6;chr6;chr6;chr6;chr6;chr6;chr6	105677745;105840417;105924769;106118765;106124252;106131755;106181683;106344739;106353605;106437868;106489593;106506138;106509368;106523504;106525361;106550366;106618282;106655503;106662573;106667376;106672787;106673950;106674584;106675735;106678341;106679251;106679872;106694269;106697521	105677890;105840560;105924824;106119113;106124309;106131839;106181830;106344865;106353780;106437963;106489790;106506240;106509552;106523640;106525490;106550516;106618409;106655678;106662693;106667534;106672936;106674270;106674654;106675969;106678453;106679437;106679984;106694437;106699305	+;+;+;+;+;+;+;+;+;+;+;+;+;+;+;+;+;+;+;+;+;+;+;+;+;+;+;+;+	6017	10	22	23	33	26	83	18	47	33	1.34	0.98	0.47	2.09	0.0370526	0.0762338
319165	Hist1h2ad	chr13	23574471	23574863	+	393	6	3	4	13	10	12	4	11	8	1.26	0.98	0.5	1.97	0.0487749	0.0956189
18975	Polg	chr7;chr7;chr7;chr7;chr7;chr7;chr7;chr7;chr7;chr7;chr7;chr7;chr7;chr7;chr7;chr7;chr7;chr7;chr7;chr7;chr7;chr7;chr7	79449383;79450485;79451542;79451860;79452107;79453705;79454039;79454594;79454811;79455435;79456041;79456435;79456708;79458174;79459174;79459437;79459689;79460058;79460263;79460516;79461698;79464604;79466070	79450037;79450645;79451750;79452028;79452229;79453951;79454174;79454711;79454864;79455595;79456148;79456512;79456828;79458410;79459300;79459585;79459871;79460137;79460409;79460680;79461893;79465371;79466273	-;-;-;-;-;-;-;-;-;-;-;-;-;-;-;-;-;-;-;-;-;-;-	4596	4214	4212	4160	8457	8668	7684	4195	8269	6233	0.98	0.97	0.07	13.18	1.14e-39	5.65e-38
65247	Asb1	chr1;chr1;chr1;chr1;chr1;chr1	91540565;91541080;91544151;91546928;91552054;91554751	91540864;91541175;91544297;91547230;91552439;91559590	+;+;+;+;+;+	6072	1202	1223	1097	2329	2336	2255	1174	2306	1740	0.97	0.97	0.08	12.13	7.49e-34	2.94e-32
18514	Pbx1	chr1;chr1;chr1;chr1;chr1;chr1;chr1;chr1;chr1;chr1	168119364;168153869;168183530;168184956;168191278;168195748;168203347;168209351;168427869;168431314	168121480;168158824;168183619;168185068;168191437;168195883;168203537;168209595;168427942;168432258	-;-;-;-;-;-;-;-;-;-	9027	3110	2987	3189	6240	6640	5381	3095	6087	4591	0.98	0.97	0.1	9.26	2.09e-20	4.11e-19
333639	Mamld1	chrX;chrX;chrX;chrX;chrX;chrX;chrX	71050256;71101485;71117481;71121358;71146186;71152190;71153874	71050349;71101643;71119394;71121468;71146435;71152274;71154717	+;+;+;+;+;+;+	3457	671	651	589	1241	1364	1170	637	1258	948	0.98	0.97	0.11	8.67	4.43e-18	7.61e-17
18938	Ppp1r14b	chr19;chr19;chr19;chr19	6975048;6976544;6976858;6976982	6975506;6976627;6976890;6977324	+;+;+;+	919	8585	6823	7443	14643	14459	16163	7617	15088	11353	0.99	0.97	0.11	8.61	7.2e-18	1.22e-16
269700	Gm15800	chr5;chr5;chr5;chr5;chr5;chr5;chr5;chr5;chr5;chr5;chr5;chr5;chr5;chr5;chr5;chr5;chr5;chr5;chr5;chr5;chr5;chr5;chr5;chr5;chr5;chr5;chr5;chr5;chr5;chr5;chr5;chr5;chr5;chr5;chr5;chr5;chr5;chr5;chr5;chr5;chr5;chr5;chr5;chr5;chr5;chr5;chr5;chr5;chr5;chr5;chr5;chr5;chr5;chr5;chr5;chr5;chr5;chr5;chr5;chr5;chr5;chr5;chr5;chr5;chr5;chr5;chr5;chr5;chr5;chr5;chr5;chr5;chr5;chr5;chr5;chr5	121220219;121253861;121258699;121259805;121262499;121263885;121266235;121273607;121277675;121281056;121281804;121286230;121286720;121289567;121291195;121292049;121292730;121295375;121297103;121298059;121299445;121301769;121302637;121303532;121304218;121305672;121306001;121306942;121307347;121308250;121308493;121308730;121310541;121311623;121313874;121314868;121315317;121317202;121318563;121319965…	121220657;121254378;121258788;121259935;121262607;121264023;121266405;121273799;121277833;121281169;121281944;121286462;121286865;121289637;121291300;121292169;121292852;121295499;121297256;121298159;121299643;121301888;121302741;121303695;121304451;121305864;121306105;121307030;121307522;121308385;121308634;121308896;121310687;121311807;121314027;121315148;121315506;121317283;121318765;121320100…	+;+;+;+;+;+;+;+;+;+;+;+;+;+;+;+;+;+;+;+;+;+;+;+;+;+;+;+;+;+;+;+;+;+;+;+;+;+;+;+;+;+;+;+;+;+;+;+;+;+;+;+;+;+;+;+;+;+;+;+;+;+;+;+;+;+;+;+;+;+;+;+;+;+;+;+	15482	2820	3011	3223	6875	6181	4936	3018	5997	4508	0.99	0.97	0.14	6.78	1.22e-11	1.21e-10
20681	Sox8	chr17;chr17;chr17	25565893;25568828;25570110	25568081;25569060;25570686	-;-;-	2999	12811	12416	12839	27280	28626	19782	12688	25229	18959	0.99	0.97	0.15	6.46	1.04e-10	9.29e-10
93960	Nkd1	chr8;chr8;chr8;chr8;chr8;chr8;chr8;chr8;chr8;chr8;chr8	88521344;88521647;88522287;88527633;88574198;88583203;88585154;88589154;88589728;88590723;88591560	88521531;88521679;88522420;88527777;88574264;88583309;88585249;88589301;88589812;88590850;88594887	+;+;+;+;+;+;+;+;+;+;+	4459	979	1007	1019	1652	1903	2435	1001	1996	1499	0.99	0.97	0.16	6.06	1.34e-09	1.05e-08
19206	Ptch1	chr13;chr13;chr13;chr13;chr13;chr13;chr13;chr13;chr13;chr13;chr13;chr13;chr13;chr13;chr13;chr13;chr13;chr13;chr13;chr13;chr13;chr13;chr13	63511533;63513561;63514242;63518112;63520269;63523000;63524945;63527147;63532537;63533264;63534290;63539233;63539814;63540682;63541157;63542165;63543084;63543490;63545036;63545237;63547996;63563623;63565362	63512075;63513815;63514341;63518254;63520406;63523280;63525128;63527289;63532846;63533666;63534408;63539358;63539912;63540837;63541288;63542312;63543205;63543688;63545127;63545306;63548185;63563815;63565520	-;-;-;-;-;-;-;-;-;-;-;-;-;-;-;-;-;-;-;-;-;-;-	4305	3354	3549	3837	7948	7910	5529	3580	7129	5355	0.99	0.97	0.16	6.01	1.9e-09	1.47e-08
23984	Pde10a	chr17;chr17;chr17;chr17;chr17;chr17;chr17;chr17;chr17;chr17;chr17;chr17;chr17;chr17;chr17;chr17;chr17;chr17;chr17;chr17;chr17;chr17	8801745;8898861;8920504;8929092;8930510;8941141;8942872;8944370;8944936;8946796;8949350;8951497;8953737;8961860;8962888;8964565;8967419;8969528;8974723;8977136;8978905;8981533	8802145;8898989;8920532;8929212;8930559;8941281;8943027;8944420;8944994;8946847;8949492;8951589;8953923;8962002;8962971;8964715;8967574;8969700;8974834;8977216;8978993;8986648	+;+;+;+;+;+;+;+;+;+;+;+;+;+;+;+;+;+;+;+;+;+	7717	1044	1049	1080	1806	1861	2663	1057	2110	1584	1	0.97	0.17	5.64	1.72e-08	1.2e-07
12633	Cflar	chr1;chr1;chr1;chr1;chr1;chr1;chr1;chr1;chr1;chr1	58713286;58726306;58729056;58731152;58732253;58735658;58740263;58740965;58752339;58753784	58713659;58726732;58729161;58731287;58733227;58735712;58740312;58741046;58752846;58758884	+;+;+;+;+;+;+;+;+;+	7814	1359	1334	1421	2320	2400	3496	1371	2738	2055	1	0.97	0.18	5.48	4.23e-08	2.8e-07
66730	4921531C22Rik	chr2;chr2	179976853;179977449	179977192;179979013	+;+	1905	73	64	72	125	142	155	69	140	105	1.01	0.97	0.21	4.55	5.3e-06	2.6e-05
77125	Il33	chr19;chr19;chr19;chr19;chr19;chr19;chr19;chr19;chr19	29925114;29945790;29949660;29951976;29952730;29954543;29955201;29956901;29958850	29925161;29945858;29949767;29952101;29952840;29954668;29955251;29956998;29960715	+;+;+;+;+;+;+;+;+	2603	133	115	141	193	282	316	129	263	197	1.02	0.97	0.24	4.05	5.07e-05	0.000211125
320982	Arl4c	chr1	88698225	88702191	-	3967	1591	1509	1549	2426	2140	5096	1549	3220	2385	1.06	0.97	0.29	3.33	0.000864198	0.00279932
18124	Nr4a3	chr4;chr4;chr4;chr4;chr4;chr4	48051248;48055930;48056534;48067663;48070990;48083105	48052201;48056059;48056706;48067862;48071168;48083352	+;+;+;+;+;+	1884	52	34	50	111	111	68	45	96	71	1.08	0.97	0.32	3.05	0.0022624	0.00665932
263406	Plekhg3	chr12;chr12;chr12;chr12;chr12;chr12;chr12;chr12;chr12;chr12;chr12;chr12;chr12;chr12;chr12;chr12;chr12;chr12;chr12	76533560;76560129;76562206;76563755;76564097;76564257;76564502;76564798;76565159;76565492;76565784;76566168;76571087;76571604;76572050;76572395;76573247;76575857;76577675	76533818;76560518;76562303;76563824;76564143;76564407;76564633;76564980;76565251;76565578;76565817;76566266;76571176;76571642;76572069;76572658;76573360;76577276;76579039	+;+;+;+;+;+;+;+;+;+;+;+;+;+;+;+;+;+;+	4955	51	54	44	86	75	159	49	106	78	1.1	0.97	0.34	2.8	0.0050611	0.0136695
100502653	C130060C02Rik	chr19;chr19;chr19	15985075;15986507;16010100	15985292;15986632;16010912	+;+;+	1157	14	11	14	35	33	20	13	29	21	1.1	0.97	0.41	2.39	0.0169246	0.039417
14012	Mpzl2	chr9;chr9;chr9;chr9;chr9;chr9	45042344;45043700;45044153;45047164;45049652;45051878	45042794;45043866;45044363;45047311;45049724;45054043	+;+;+;+;+;+	3216	0	0	0	1	9	15	0	8	4	3.17	0.97	0.46	2.1	0.0357901	0.0740018
17433	Mobp	chr9;chr9;chr9;chr9;chr9	120149742;120154687;120167801;120168223;120173151	120149797;120154765;120168010;120169376;120176091	+;+;+;+;+	4440	1	0	0	5	3	5	0	4	2	2.32	0.97	0.49	1.96	0.04948	0.0967954
622675	Zfp827	chr8;chr8;chr8;chr8;chr8;chr8;chr8;chr8;chr8;chr8;chr8;chr8;chr8;chr8;chr8	79028437;79060250;79070371;79076058;79091833;79118175;79120483;79136560;79175833;79178908;79180045;79185598;79186176;79188149;79189667	79028729;79061290;79070543;79076538;79092066;79118414;79120540;79136663;79175970;79179079;79180211;79185789;79186353;79188181;79193766	+;+;+;+;+;+;+;+;+;+;+;+;+;+;+	7604	1408	1539	1448	2997	3103	2502	1465	2867	2166	0.97	0.96	0.11	8.34	7.2e-17	1.13e-15
20977	Syp	chrX;chrX;chrX;chrX;chrX;chrX;chrX	7638580;7639858;7641097;7644101;7645008;7648557;7651837	7638728;7639923;7641221;7644299;7645199;7648887;7653256	+;+;+;+;+;+;+	2482	282	256	266	513	554	511	268	526	397	0.97	0.96	0.12	8.08	6.22e-16	9.06e-15
68481	Mpzl1	chr1;chr1;chr1;chr1;chr1;chr1	165592181;165601750;165604610;165605609;165608438;165634303	165593677;165601855;165604742;165605822;165608604;165634541	-;-;-;-;-;-	2356	4179	3863	4117	7295	7021	9723	4053	8013	6033	0.98	0.96	0.15	6.63	3.31e-11	3.12e-10
242748	Ptchd2	chr4;chr4;chr4;chr4;chr4;chr4;chr4;chr4;chr4;chr4;chr4;chr4;chr4;chr4;chr4;chr4;chr4;chr4;chr4;chr4;chr4	148236857;148242745;148243331;148244106;148249140;148249741;148250619;148250885;148252694;148254235;148255121;148256788;148257749;148258089;148258699;148259830;148260480;148261064;148270377;148271441;148287723	148241618;148242911;148243444;148244265;148249285;148249867;148250791;148251015;148252878;148254371;148255234;148256949;148257910;148258237;148258838;148259990;148260614;148261200;148270596;148272404;148287965	-;-;-;-;-;-;-;-;-;-;-;-;-;-;-;-;-;-;-;-;-	8689	356	287	351	585	666	707	331	652	492	0.98	0.96	0.15	6.39	1.63e-10	1.42e-09
54598	Calcrl	chr2;chr2;chr2;chr2;chr2;chr2;chr2;chr2;chr2;chr2;chr2;chr2;chr2;chr2;chr2;chr2	84330626;84338503;84339211;84345023;84345170;84348205;84351179;84368547;84370030;84370407;84373254;84375295;84376349;84376965;84407519;84425070	84333678;84338544;84339429;84345089;84345230;84348358;84351305;84368638;84370142;84370517;84373383;84375381;84376483;84377045;84407586;84425266	-;-;-;-;-;-;-;-;-;-;-;-;-;-;-;-	4737	1712	1459	1553	2699	2653	4026	1574	3126	2350	0.99	0.96	0.19	5.15	2.57e-07	1.53e-06
382207	Jade3	chrX;chrX;chrX;chrX;chrX;chrX;chrX;chrX;chrX;chrX	20460527;20462112;20479514;20489702;20494157;20499426;20502396;20511020;20512736;20516986	20460572;20462191;20479671;20489892;20494368;20499593;20502512;20511490;20512853;20517896	+;+;+;+;+;+;+;+;+;+	2472	155	128	131	206	245	400	138	283	211	1.03	0.96	0.28	3.41	0.000650427	0.00216809
100043805	Gm10224	chr6;chr6;chr6;chr6	122677578;122678360;122693168;122698367	122677587;122678372;122693176;122699028	-;-;-;-	694	27	31	38	57	79	64	32	66	49	1.02	0.96	0.3	3.16	0.00159157	0.00484976
17534	Mrc2	chr11;chr11;chr11;chr11;chr11;chr11;chr11;chr11;chr11;chr11;chr11;chr11;chr11;chr11;chr11;chr11;chr11;chr11;chr11;chr11;chr11;chr11;chr11;chr11;chr11;chr11;chr11;chr11;chr11;chr11	105292646;105325502;105327972;105328277;105328663;105329225;105331884;105332236;105333624;105336137;105336625;105337628;105338792;105340218;105340538;105340798;105341094;105341351;105343093;105343456;105346210;105346430;105346720;105347235;105347599;105347860;105348307;105348598;105349568;105349699	105292901;105325903;105328145;105328441;105328776;105329368;105332072;105332390;105333731;105336252;105336773;105337845;105338934;105340320;105340676;105340833;105341254;105341418;105343193;105343598;105346324;105346593;105346828;105347473;105347767;105348006;105348426;105348777;105349594;105351145	+;+;+;+;+;+;+;+;+;+;+;+;+;+;+;+;+;+;+;+;+;+;+;+;+;+;+;+;+;+	5801	29	39	28	68	50	84	32	67	50	1.04	0.96	0.33	2.89	0.00387544	0.010761
100862303	NA	chr11;chr11	59161119;59162990	59161658;59163317	-;-	868	6	8	7	18	18	15	7	17	12	1.17	0.96	0.45	2.14	0.0325819	0.0683232
26950	Vsnl1	chr12;chr12;chr12;chr12	11325245;11332001;11386815;11436357	11326504;11332216;11386981;11436649	-;-;-;-	1936	7	8	7	21	11	21	7	17	12	1.17	0.96	0.46	2.07	0.0379926	0.0778542
237886	Slfn9	chr11;chr11;chr11;chr11;chr11	82980303;82982154;82984557;82987239;82991588	82981986;82982877;82984691;82988308;82991830	-;-;-;-;-	3856	128	141	162	108	187	796	143	363	254	1.34	0.96	0.47	2.03	0.0421959	0.0849986
71846	Syce2	chr8;chr8;chr8;chr8;chr8	84872111;84872258;84883431;84885935;84887135	84872253;84872832;84883584;84886123;84887446	+;+;+;+;+	1373	7	4	6	13	16	13	5	14	10	1.32	0.96	0.48	2.01	0.0444616	0.0887102
791312	Gm9997	chr12;chr12;chr12;chr12	70107218;70110619;70111094;70111679	70107327;70110707;70111610;70113240	+;+;+;+	2278	6	4	5	13	10	15	5	12	9	1.12	0.96	0.49	1.98	0.047339	0.0933685
100504406	Gm10617	chr8	117802102	117803234	+	1133	1	0	0	3	4	6	0	4	2	2.32	0.96	0.49	1.95	0.051441	0.0999879
117198	Ivns1abp	chr1;chr1;chr1;chr1;chr1;chr1;chr1;chr1;chr1;chr1;chr1;chr1;chr1;chr1;chr1	151344498;151349376;151350981;151351554;151351830;151353920;151354634;151355167;151359622;151359953;151360718;151360932;151361143;151361462;151363112	151344755;151349603;151351109;151351723;151351905;151354093;151354759;151356798;151359751;151360177;151360839;151361058;151361274;151361635;151364445	+;+;+;+;+;+;+;+;+;+;+;+;+;+;+	5037	7501	8329	7393	14622	15088	15383	7741	15031	11386	0.96	0.95	0.08	12.58	2.74e-36	1.21e-34
108897	Aif1l	chr2;chr2;chr2;chr2;chr2;chr2	31950303;31950529;31962215;31965071;31969630;31970903	31950381;31950590;31962281;31965112;31969792;31973442	+;+;+;+;+;+	2953	3015	2848	3055	5406	5929	5963	2972	5766	4369	0.96	0.95	0.08	12.43	1.79e-35	7.56e-34
78455	Helz	chr11;chr11;chr11;chr11;chr11;chr11;chr11;chr11;chr11;chr11;chr11;chr11;chr11;chr11;chr11;chr11;chr11;chr11;chr11;chr11;chr11;chr11;chr11;chr11;chr11;chr11;chr11;chr11;chr11;chr11;chr11;chr11	107547960;107549346;107574938;107577863;107592706;107595139;107599150;107600276;107602310;107602936;107604066;107613851;107618983;107620084;107626535;107627350;107632172;107634980;107636166;107637780;107646050;107649112;107656044;107661095;107661842;107663608;107665999;107670035;107671047;107672529;107685291;107686385	107547981;107549401;107575165;107577899;107592830;107595195;107599201;107600351;107602508;107603043;107604363;107614118;107619316;107620214;107626714;107627454;107632350;107635098;107636311;107637927;107646233;107649340;107656248;107661146;107662032;107663815;107666078;107670671;107671281;107673045;107685543;107686943	+;+;+;+;+;+;+;+;+;+;+;+;+;+;+;+;+;+;+;+;+;+;+;+;+;+;+;+;+;+;+;+	6218	888	927	969	1826	1696	1891	928	1804	1366	0.96	0.95	0.09	10.63	2.17e-26	6.08e-25
110893	Slc8a3	chr12;chr12;chr12;chr12;chr12;chr12;chr12;chr12;chr12	81197915;81202243;81204054;81204892;81209454;81214066;81216721;81314260;81332641	81199867;81202518;81204153;81205016;81209471;81214169;81216827;81316104;81333180	-;-;-;-;-;-;-;-;-	5068	432	433	445	838	895	817	436	850	643	0.96	0.95	0.1	9.73	2.35e-22	5.25e-21
208715	Hmgcs1	chr13;chr13;chr13;chr13;chr13;chr13;chr13;chr13;chr13;chr13;chr13	119690462;119694989;119699664;119700508;119701076;119702535;119703520;119704425;119705057;119705348;119706389	119690513;119695047;119700121;119700633;119701240;119702700;119703690;119704531;119705182;119705511;119708077	+;+;+;+;+;+;+;+;+;+;+	3283	20620	19071	20573	36406	36127	44335	20088	38956	29522	0.96	0.95	0.11	8.69	3.77e-18	6.52e-17
68736	Tyw5	chr1;chr1;chr1;chr1;chr1;chr1;chr1;chr1	57388244;57390642;57391449;57393321;57394047;57396727;57401369;57406384	57388752;57390758;57391536;57393487;57394091;57396796;57401523;57406674	-;-;-;-;-;-;-;-	1442	738	790	779	1466	1657	1359	769	1494	1132	0.96	0.95	0.11	8.43	3.32e-17	5.34e-16
216028	Lrrtm3	chr10;chr10;chr10	63928497;64087848;64089710	63930267;64089382;64090255	-;-;-	3852	495	451	467	872	1013	863	471	916	693	0.96	0.95	0.12	7.98	1.45e-15	2.04e-14
20353	Sema4c	chr1;chr1;chr1;chr1;chr1;chr1;chr1;chr1;chr1;chr1;chr1;chr1;chr1;chr1;chr1	36548642;36550506;36550668;36551726;36551927;36552252;36552719;36552979;36553224;36553471;36553716;36553926;36554252;36555932;36558016	36550368;36550576;36550828;36551838;36552149;36552396;36552894;36553130;36553340;36553567;36553814;36553988;36554400;36556077;36558381	-;-;-;-;-;-;-;-;-;-;-;-;-;-;-	3805	1086	1181	1115	2264	2494	1864	1127	2207	1667	0.97	0.95	0.13	7.1	1.21e-12	1.32e-11
432800	Gm5454	chr13	103356250	103357704	+	1455	148	178	164	322	347	290	163	319	241	0.96	0.95	0.16	5.83	5.54e-09	4.06e-08
629777	Zfp335os	chr2;chr2	164911360;164919224	164911750;164919953	+;+	1121	118	121	119	237	249	215	119	233	177	0.96	0.95	0.16	5.79	7.13e-09	5.16e-08
18575	Pde1c	chr6;chr6;chr6;chr6;chr6;chr6;chr6;chr6;chr6;chr6;chr6;chr6;chr6;chr6;chr6;chr6;chr6;chr6;chr6;chr6;chr6;chr6;chr6	56069804;56072205;56079988;56091363;56100439;56122992;56126859;56137345;56139391;56142094;56150596;56151292;56157023;56158927;56173603;56174908;56179093;56180069;56181684;56345126;56361745;56362738;56369541	56071041;56072375;56082188;56091431;56106863;56123069;56127080;56137520;56139511;56142175;56150716;56151393;56157151;56159027;56173743;56175024;56179159;56180251;56181797;56345152;56362519;56362810;56369634	-;-;-;-;-;-;-;-;-;-;-;-;-;-;-;-;-;-;-;-;-;-;-	12827	153	202	161	315	322	377	172	338	255	0.97	0.95	0.18	5.23	1.74e-07	1.06e-06
100036768	Gm11696	chr11;chr11	109354778;109363106	109356993;109363654	-;-	2765	93	103	85	210	182	165	93	185	140	0.98	0.95	0.2	4.7	2.66e-06	1.37e-05
13176	Dcc	chr18;chr18;chr18;chr18;chr18;chr18;chr18;chr18;chr18;chr18;chr18;chr18;chr18;chr18;chr18;chr18;chr18;chr18;chr18;chr18;chr18;chr18;chr18;chr18;chr18;chr18;chr18;chr18;chr18	71253632;71262807;71299331;71305972;71321031;71327399;71335939;71342712;71362970;71367045;71370651;71374473;71378655;71384128;71420225;71446337;71456871;71542245;71547303;71549003;71575071;71587871;71679461;71682162;71809060;71810731;71826003;71954754;72350356	71259079;71262949;71299543;71306133;71321147;71327625;71336101;71342777;71363002;71367239;71370758;71374611;71378887;71384223;71420419;71446447;71457012;71542294;71547441;71549151;71575225;71588027;71679581;71682316;71809196;71810881;71826287;71955074;72351069	-;-;-;-;-;-;-;-;-;-;-;-;-;-;-;-;-;-;-;-;-;-;-;-;-;-;-;-;-	10325	1570	1607	1708	3815	3856	2074	1628	3248	2438	1	0.95	0.23	4.12	3.79e-05	0.00016092
225870	Rin1	chr19;chr19;chr19;chr19;chr19;chr19;chr19;chr19;chr19;chr19	5050808;5051074;5051354;5051558;5051774;5051976;5052970;5053599;5053856;5054789	5050941;5051254;5051468;5051630;5051832;5052716;5053275;5053730;5054007;5057071	+;+;+;+;+;+;+;+;+;+	4176	54	52	51	113	125	82	52	106	79	1.01	0.95	0.26	3.61	0.000302236	0.00108122
69938	Scrn1	chr6;chr6;chr6;chr6;chr6;chr6;chr6;chr6	54508816;54512049;54520700;54522760;54525509;54534413;54548224;54566240	54509362;54512229;54520865;54522954;54525711;54534594;54548383;54566382	-;-;-;-;-;-;-;-	1777	221	220	212	611	573	205	217	463	340	1.09	0.95	0.35	2.73	0.00625505	0.0164881
75718	Vwa5b1	chr4;chr4;chr4;chr4;chr4;chr4;chr4;chr4;chr4;chr4;chr4;chr4;chr4;chr4;chr4;chr4;chr4;chr4;chr4;chr4;chr4;chr4	138568969;138570978;138571872;138572569;138575299;138578628;138580905;138581579;138586559;138588524;138590821;138591335;138591911;138594251;138600145;138604763;138605433;138606433;138608743;138610725;138612806;138623905	138569567;138571095;138571941;138572643;138575424;138578765;138581225;138581780;138586749;138588695;138591006;138591449;138592113;138594361;138600321;138604887;138605564;138606578;138608998;138610868;138612967;138623992	-;-;-;-;-;-;-;-;-;-;-;-;-;-;-;-;-;-;-;-;-;-	3857	41	46	42	65	71	136	43	90	67	1.05	0.95	0.35	2.7	0.00696223	0.0181032
74096	Hvcn1	chr5;chr5;chr5;chr5;chr5;chr5;chr5;chr5	122209737;122210298;122216232;122233420;122237681;122238406;122240214;122240607	122209921;122210392;122216363;122233692;122237785;122238637;122240326;122242297	+;+;+;+;+;+;+;+	2826	11	21	18	39	37	31	16	35	26	1.08	0.95	0.38	2.47	0.0136429	0.0325988
237397	C2cd4c	chr10;chr10	79606854;79613757	79613338;79614025	-;-	6754	18	19	14	52	45	20	17	39	28	1.15	0.95	0.42	2.24	0.0250991	0.0548708
78772	Hhipl2	chr1;chr1;chr1;chr1;chr1;chr1;chr1;chr1;chr1	183418503;183423439;183425055;183426490;183427978;183428554;183433074;183435043;183436209	183418829;183424091;183425198;183426821;183428104;183428696;183433155;183435125;183437053	+;+;+;+;+;+;+;+;+	2736	13	25	16	46	53	23	18	40	29	1.11	0.95	0.43	2.23	0.0257038	0.0559761
76133	6230400D17Rik	chr14	20702012	20703099	-	1088	10	9	13	20	22	32	10	24	17	1.18	0.95	0.43	2.23	0.0259665	0.0564853
66338	Cdrt4	chr11;chr11	62951193;62992562	62951381;62993095	+;+	723	7	9	14	23	23	22	10	22	16	1.06	0.95	0.43	2.2	0.0278024	0.0598914
353236	Pcdhac1	chr18;chr18;chr18;chr18	37090136;37156155;37159265;37184946	37092571;37156213;37159353;37187657	+;+;+;+	5296	6	10	9	14	23	22	8	19	14	1.15	0.95	0.45	2.11	0.0352158	0.0730049
74959	Platr14	chr2;chr2;chr2;chr2	104559184;104559459;104567861;104571195	104559206;104559975;104568230;104571429	+;+;+;+	1145	0	1	0	8	1	12	0	7	4	3	0.95	0.48	1.98	0.0474115	0.0934649
67459	Nvl	chr1;chr1;chr1;chr1;chr1;chr1;chr1;chr1;chr1;chr1;chr1;chr1;chr1;chr1;chr1;chr1;chr1;chr1;chr1;chr1;chr1;chr1;chr1	181093423;181094984;181097136;181099127;181101529;181105072;181106860;181109160;181112288;181114083;181117436;181120355;181123867;181126938;181129509;181130394;181130738;181134792;181136873;181139071;181139254;181142326;181144051	181093909;181095054;181097224;181099203;181101635;181105171;181106979;181109222;181112392;181114301;181117685;181120499;181123984;181127039;181129643;181130470;181130870;181135064;181136930;181139167;181139306;181142399;181144157	-;-;-;-;-;-;-;-;-;-;-;-;-;-;-;-;-;-;-;-;-;-;-	3060	1825	1754	1710	3330	3475	3364	1763	3389	2576	0.94	0.94	0.07	14.36	9.26e-47	5.87e-45
226562	Prrc2c	chr1;chr1;chr1;chr1;chr1;chr1;chr1;chr1;chr1;chr1;chr1;chr1;chr1;chr1;chr1;chr1;chr1;chr1;chr1;chr1;chr1;chr1;chr1;chr1;chr1;chr1;chr1;chr1;chr1;chr1;chr1;chr1;chr1;chr1;chr1	162671785;162675605;162676691;162677355;162678010;162679500;162679826;162680760;162681221;162682318;162684055;162688116;162691141;162692373;162692736;162696278;162697433;162698879;162702182;162704369;162707766;162708853;162709529;162710283;162713304;162714243;162715392;162715586;162716279;162718690;162720481;162721430;162723110;162724704;162740325	162673656;162675841;162676817;162677458;162678228;162679607;162680057;162680896;162681333;162682521;162684256;162688217;162691233;162692624;162692924;162696363;162698273;162699033;162702390;162706621;162707973;162709111;162709686;162710829;162713357;162714387;162715479;162715719;162716361;162718910;162720606;162721539;162723287;162724869;162740556	-;-;-;-;-;-;-;-;-;-;-;-;-;-;-;-;-;-;-;-;-;-;-;-;-;-;-;-;-;-;-;-;-;-;-	10444	8522	9702	9798	18216	17471	18377	9340	18021	13681	0.95	0.94	0.08	11.39	4.95e-30	1.65e-28
67997	Ddx59	chr1;chr1;chr1;chr1;chr1;chr1;chr1;chr1	136415271;136416582;136419410;136424795;136432312;136433713;136434506;136439753	136415423;136417396;136419577;136424884;136432563;136433865;136434634;136440220	+;+;+;+;+;+;+;+	2228	716	708	787	1422	1456	1385	737	1421	1079	0.95	0.94	0.09	10.65	1.76e-26	4.95e-25
94218	Cnnm3	chr1;chr1;chr1;chr1;chr1;chr1;chr1;chr1;chr1	36511876;36518952;36520078;36520519;36520819;36521205;36521701;36524034;36525166	36513153;36519095;36520227;36520688;36520915;36521338;36521839;36524132;36528237	+;+;+;+;+;+;+;+;+	5283	1915	1821	1863	3847	3831	3138	1866	3605	2736	0.95	0.94	0.11	8.53	1.5e-17	2.48e-16
67621	Bend5	chr4;chr4;chr4;chr4;chr4;chr4	111415006;111431017;111433087;111448506;111454085;111459750	111415400;111431150;111433553;111448654;111454298;111460298	+;+;+;+;+;+	1908	406	388	419	807	862	691	404	786	596	0.96	0.94	0.13	7.22	5.31e-13	5.98e-12
193452	Zfp184	chr13;chr13;chr13;chr13;chr13;chr13	21945094;21945556;21947003;21949660;21950234;21958424	21945199;21945799;21947070;21949786;21950329;21960485	+;+;+;+;+;+	2703	455	447	500	933	1041	761	467	911	690	0.96	0.94	0.15	6.13	8.85e-10	7.1e-09
53374	Chst3	chr10;chr10;chr10;chr10	60181527;60188073;60194093;60218904	60186883;60188318;60194245;60219260	-;-;-;-	6113	1020	877	986	2014	2075	1510	961	1866	1414	0.96	0.94	0.16	6.02	1.77e-09	1.37e-08
244895	Peak1	chr9;chr9;chr9;chr9;chr9;chr9;chr9	56201126;56227102;56241160;56257527;56318663;56374376;56417941	56207611;56227844;56241344;56260762;56318820;56374439;56418050	-;-;-;-;-;-;-	10982	1496	1545	1748	2793	2770	3798	1596	3120	2358	0.97	0.94	0.16	5.99	2.11e-09	1.62e-08
67791	6530411M01Rik	chr17;chr17;chr17	9147719;9149113;9167287	9148076;9149237;9168022	-;-;-	1219	63	59	66	118	127	127	62	124	93	0.99	0.94	0.21	4.5	6.66e-06	3.21e-05
224860	Plcl2	chr17;chr17;chr17;chr17;chr17;chr17	50509547;50606295;50610992;50640116;50667999;50687712	50509937;50608781;50611195;50640191;50668108;50688494	+;+;+;+;+;+	4051	252	238	265	430	411	654	251	498	375	0.99	0.94	0.22	4.31	1.63e-05	7.34e-05
75614	Rab26os	chr17;chr17	24528251;24528636	24528436;24528744	+;+	295	111	110	89	193	175	246	103	204	154	0.98	0.94	0.22	4.24	2.28e-05	0.000100038
108832	Tmem74b	chr2;chr2	151702008;151706314	151702445;151707310	+;+	1435	54	48	54	121	101	90	52	104	78	0.99	0.94	0.25	3.78	0.000157952	0.000599611
83675	Bicc1	chr10;chr10;chr10;chr10;chr10;chr10;chr10;chr10;chr10;chr10;chr10;chr10;chr10;chr10;chr10;chr10;chr10;chr10;chr10;chr10;chr10	70925086;70930591;70932085;70935832;70940486;70941000;70943370;70945225;70946545;70946805;70947772;70949939;70953395;70956124;70957022;70957661;70958774;70961135;71027898;71079190;71159421	70925378;70930690;70932245;70935988;70940640;70941039;70943535;70945381;70946677;70947001;70947933;70950125;70953526;70956375;70957216;70957714;70958932;70961214;71027967;71079236;71159634	-;-;-;-;-;-;-;-;-;-;-;-;-;-;-;-;-;-;-;-;-	3111	114	131	101	165	166	398	115	243	179	1.07	0.94	0.35	2.64	0.00835974	0.0212245
56410	Cbln3	chr14;chr14;chr14	55878920;55883467;55883912	55883177;55883586;55884256	-;-;-	4723	22	12	18	37	39	35	17	37	27	1.08	0.94	0.37	2.53	0.0113578	0.0277332
237433	Gm4925	chr10	88729541	88731101	-	1561	17	11	10	24	31	31	12	28	21	1.16	0.94	0.4	2.33	0.0198785	0.0449988
94191	Adarb2	chr13;chr13;chr13;chr13;chr13;chr13;chr13;chr13;chr13;chr13	8202909;8559104;8569667;8672405;8697620;8701580;8713600;8731790;8752573;8757226	8203320;8559190;8570574;8672519;8697788;8701731;8713768;8731971;8752751;8760308	+;+;+;+;+;+;+;+;+;+	5456	17	16	20	43	62	18	17	41	29	1.22	0.94	0.45	2.1	0.035297	0.0731541
192678	Rassf3	chr10;chr10;chr10;chr10;chr10	121410350;121414358;121416066;121417085;121476003	121413085;121414467;121416288;121417192;121476250	-;-;-;-;-	3425	608	634	687	807	782	3309	643	1632	1138	1.34	0.94	0.48	1.95	0.0512021	0.0996349
226830	Smyd2	chr1;chr1;chr1;chr1;chr1;chr1;chr1;chr1;chr1;chr1;chr1;chr1	189880492;189882109;189883824;189885299;189886521;189888815;189891400;189896571;189897423;189899818;189909851;189922107	189880866;189882217;189883998;189885419;189886631;189888917;189891467;189896695;189897483;189899928;189909914;189922288	-;-;-;-;-;-;-;-;-;-;-;-	1605	2222	2246	2235	4380	4335	4097	2234	4270	3253	0.93	0.93	0.06	15	7.24e-51	5.09e-49
13803	Enc1	chr13;chr13;chr13	97241105;97244971;97250537	97241529;97246784;97253040	+;+;+	4743	7547	7335	7259	14045	15076	13163	7380	14094	10737	0.93	0.93	0.08	12.11	9.28e-34	3.61e-32
227331	Gigyf2	chr1;chr1;chr1;chr1;chr1;chr1;chr1;chr1;chr1;chr1;chr1;chr1;chr1;chr1;chr1;chr1;chr1;chr1;chr1;chr1;chr1;chr1;chr1;chr1;chr1;chr1;chr1;chr1;chr1	87326998;87334270;87354404;87364104;87365184;87373997;87378972;87379968;87403667;87406984;87407293;87407535;87410662;87411708;87416818;87419088;87420285;87421491;87423181;87425065;87428570;87433680;87436769;87440388;87440717;87442011;87443645;87446312;87449078	87327092;87334334;87354486;87364233;87365279;87374111;87379083;87380008;87403846;87407201;87407455;87407723;87410858;87411867;87416984;87419179;87420392;87421591;87423281;87425226;87428728;87433916;87436891;87440612;87440922;87442165;87443826;87446459;87450810	+;+;+;+;+;+;+;+;+;+;+;+;+;+;+;+;+;+;+;+;+;+;+;+;+;+;+;+;+	5743	3681	3872	3985	7305	7741	6941	3846	7329	5588	0.93	0.93	0.08	12.1	1e-33	3.88e-32
434156	Eid2b	chr7	28277706	28280129	+	2424	734	686	725	1376	1360	1356	715	1364	1040	0.93	0.93	0.08	11.73	8.71e-32	3.1e-30
18439	P2rx7	chr5;chr5;chr5;chr5;chr5;chr5;chr5;chr5;chr5;chr5;chr5;chr5;chr5;chr5;chr5	122643911;122652727;122654161;122654979;122657012;122658708;122663577;122664545;122666144;122670438;122673355;122673666;122676662;122680807;122691253	122644198;122652895;122654229;122655262;122657084;122658804;122663657;122664674;122666280;122670528;122673420;122673815;122676763;122684284;122691432	+;+;+;+;+;+;+;+;+;+;+;+;+;+;+	5395	1878	1872	1889	3708	3829	3273	1879	3603	2741	0.94	0.93	0.09	10.42	2.06e-25	5.46e-24
67223	Rrp15	chr1;chr1;chr1;chr1;chr1	186721086;186736116;186737588;186739604;186749164	186721546;186736314;186737685;186739863;186749358	-;-;-;-;-	1213	609	667	690	1249	1225	1302	655	1258	957	0.94	0.93	0.09	9.91	3.72e-23	8.67e-22
224997	Dlgap1	chr17;chr17;chr17;chr17;chr17;chr17;chr17;chr17;chr17;chr17;chr17;chr17;chr17;chr17	70424792;70515954;70522110;70561747;70593167;70657454;70662569;70718196;70761075;70765998;70786788;70809188;70815194;70818025	70424888;70516996;70522262;70561871;70593381;70657631;70662809;70718225;70761445;70766089;70787209;70809279;70816731;70821413	+;+;+;+;+;+;+;+;+;+;+;+;+;+	7986	1769	1583	1612	3283	3335	2906	1654	3174	2415	0.94	0.93	0.1	9.56	1.13e-21	2.41e-20
70579	Zc3h11a	chr1;chr1;chr1;chr1;chr1;chr1;chr1;chr1;chr1;chr1;chr1;chr1;chr1;chr1;chr1;chr1;chr1	133619871;133622117;133622984;133624483;133625848;133626767;133633762;133635997;133637349;133638533;133638833;133639040;133640612;133645727;133647336;133653973;133661237	133621801;133622184;133623150;133624810;133625930;133627270;133633860;133636056;133637459;133638613;133638949;133639243;133640735;133645846;133647529;133654032;133661380	-;-;-;-;-;-;-;-;-;-;-;-;-;-;-;-;-	4395	4593	5001	4362	8595	8444	9773	4652	8937	6795	0.94	0.93	0.1	9.42	4.31e-21	8.88e-20
66967	Edem3	chr1;chr1;chr1;chr1;chr1;chr1;chr1;chr1;chr1;chr1;chr1;chr1;chr1;chr1;chr1;chr1;chr1;chr1;chr1;chr1	151755374;151759738;151770832;151771410;151775857;151777406;151782373;151784739;151792328;151794676;151794980;151796066;151796783;151804278;151804665;151805850;151807366;151808204;151811519;151818310	151755727;151759783;151770932;151771449;151775969;151777559;151782507;151784844;151792425;151794801;151795063;151796149;151796907;151804443;151804819;151806003;151807557;151808369;151811704;151822328	+;+;+;+;+;+;+;+;+;+;+;+;+;+;+;+;+;+;+;+	6604	2972	2823	3078	5269	5459	6293	2957	5673	4316	0.94	0.93	0.1	9.34	9.65e-21	1.95e-19
12211	Birc6	chr17;chr17;chr17;chr17;chr17;chr17;chr17;chr17;chr17;chr17;chr17;chr17;chr17;chr17;chr17;chr17;chr17;chr17;chr17;chr17;chr17;chr17;chr17;chr17;chr17;chr17;chr17;chr17;chr17;chr17;chr17;chr17;chr17;chr17;chr17;chr17;chr17;chr17;chr17;chr17;chr17;chr17;chr17;chr17;chr17;chr17;chr17;chr17;chr17;chr17;chr17;chr17;chr17;chr17;chr17;chr17;chr17;chr17;chr17;chr17;chr17;chr17;chr17;chr17;chr17;chr17;chr…	74528295;74546237;74548713;74557901;74561151;74562019;74565791;74573573;74579165;74585953;74589595;74593089;74594364;74594870;74596857;74598039;74598983;74599237;74599870;74602965;74604494;74605989;74608097;74609059;74609637;74610995;74611348;74611999;74613377;74614299;74615220;74618436;74619707;74622036;74622909;74623751;74625106;74626962;74629405;74630960;74631611;74634796;74635763;74638343;746…	74528801;74546418;74548850;74558094;74561262;74562101;74566174;74573631;74580562;74586102;74589820;74593249;74594453;74595001;74597038;74598172;74599144;74599368;74599967;74603112;74604627;74606135;74608284;74609388;74609736;74611209;74611556;74612345;74613596;74614432;74615357;74618563;74619838;74622251;74623092;74623906;74625239;74627115;74629521;74631114;74631737;74634906;74635896;74638470;746…	+;+;+;+;+;+;+;+;+;+;+;+;+;+;+;+;+;+;+;+;+;+;+;+;+;+;+;+;+;+;+;+;+;+;+;+;+;+;+;+;+;+;+;+;+;+;+;+;+;+;+;+;+;+;+;+;+;+;+;+;+;+;+;+;+;+;+;+;+;+;+;+;+	16212	3576	3830	3985	7268	6636	7968	3797	7290	5544	0.94	0.93	0.1	9.31	1.24e-20	2.47e-19
217410	Trib2	chr12;chr12;chr12	15791727;15809696;15815231	15794076;15809988;15816785	-;-;-	4198	6575	6211	7027	10946	11974	15364	6604	12761	9683	0.95	0.93	0.15	6.39	1.62e-10	1.42e-09
21915	Dtymk	chr1;chr1;chr1;chr1;chr1	93792576;93794726;93798380;93800495;93801698	93792943;93794923;93798470;93800910;93801934	-;-;-;-;-	1310	1491	1357	1405	2377	2369	3517	1417	2754	2086	0.96	0.93	0.18	5.23	1.68e-07	1.03e-06
104383	Rcor2	chr19;chr19;chr19;chr19;chr19;chr19;chr19;chr19;chr19;chr19;chr19	7269765;7270101;7270554;7270698;7270970;7271193;7271339;7273100;7273833;7274020;7274343	7269821;7270181;7270606;7270859;7271094;7271262;7271554;7273177;7273890;7274249;7275225	+;+;+;+;+;+;+;+;+;+;+	2013	2147	2229	2020	4450	4949	3014	2132	4137	3135	0.96	0.93	0.19	4.94	7.64e-07	4.26e-06
11481	Acvr2b	chr9;chr9;chr9;chr9;chr9;chr9;chr9;chr9;chr9;chr9	119402501;119427455;119427967;119428201;119429865;119430220;119431224;119432489;119432713;119433267	119402597;119427662;119428076;119428568;119430008;119430368;119431338;119432627;119432843;119433515	+;+;+;+;+;+;+;+;+;+	1710	153	112	111	269	258	211	125	246	186	0.97	0.93	0.21	4.35	1.33e-05	6.1e-05
101401	Adamts9	chr6;chr6;chr6;chr6;chr6;chr6;chr6;chr6;chr6;chr6;chr6;chr6;chr6;chr6;chr6;chr6;chr6;chr6;chr6;chr6;chr6;chr6;chr6;chr6;chr6;chr6;chr6;chr6;chr6;chr6	92772699;92777393;92786846;92793483;92795924;92796150;92796351;92796989;92797979;92807015;92816470;92823347;92849292;92854204;92857886;92859766;92860100;92863327;92869935;92872288;92872790;92879844;92880620;92880836;92887341;92887686;92889882;92890109;92894241;92901375	92774576;92777487;92786950;92793574;92796057;92796244;92796445;92797121;92798173;92807185;92816643;92823514;92849468;92854365;92858143;92859933;92860204;92863446;92870099;92872452;92873000;92879970;92880749;92881002;92887436;92887803;92890018;92890290;92894386;92901441	-;-;-;-;-;-;-;-;-;-;-;-;-;-;-;-;-;-;-;-;-;-;-;-;-;-;-;-;-;-	6036	1258	1374	1218	2002	1968	3659	1283	2543	1913	0.99	0.93	0.24	3.84	0.000123959	0.000481656
320020	6330415G19Rik	chr17;chr17	23550799;23563770	23550900;23565294	+;+	1627	32	32	35	59	64	78	33	67	50	1	0.93	0.29	3.25	0.00117059	0.0036818
109198	6030407O03Rik	chr1;chr1;chr1;chr1;chr1;chr1;chr1;chr1;chr1	73618381;73620196;73672996;73858065;73858564;73859617;73860969;73862659;73864375	73618666;73620424;73673066;73858097;73858860;73859867;73861052;73863116;73864466	-;-;-;-;-;-;-;-;-	1801	28	32	42	63	67	77	34	69	51	1	0.93	0.3	3.13	0.00172397	0.00520413
18763	Pkd1	chr17;chr17;chr17;chr17;chr17;chr17;chr17;chr17;chr17;chr17;chr17;chr17;chr17;chr17;chr17;chr17;chr17;chr17;chr17;chr17;chr17;chr17;chr17;chr17;chr17;chr17;chr17;chr17;chr17;chr17;chr17;chr17;chr17;chr17;chr17;chr17;chr17;chr17;chr17;chr17;chr17;chr17;chr17;chr17;chr17;chr17	24549950;24564150;24564336;24564579;24565011;24565787;24567127;24567597;24568213;24568626;24569352;24571180;24571521;24571976;24572618;24576438;24577519;24577750;24578096;24578379;24578811;24579721;24579955;24580875;24581191;24581563;24585677;24585923;24586164;24586462;24587179;24587400;24587650;24587928;24590819;24591015;24591287;24591838;24592611;24593205;24593476;24593799;24594088;24594461;245…	24550477;24564221;24564407;24564748;24565682;24565970;24567344;24567712;24568339;24568861;24570104;24571311;24571696;24572109;24576243;24576587;24577662;24578029;24578309;24578538;24578960;24579865;24580575;24581031;24581443;24581758;24585847;24586066;24586374;24586588;24587292;24587449;24587834;24588021;24590937;24591217;24591481;24591977;24592723;24593346;24593601;24593973;24594378;24594595;245…	+;+;+;+;+;+;+;+;+;+;+;+;+;+;+;+;+;+;+;+;+;+;+;+;+;+;+;+;+;+;+;+;+;+;+;+;+;+;+;+;+;+;+;+;+;+	14170	3516	3642	3636	5224	4795	11841	3598	7286	5442	1.02	0.93	0.3	3.1	0.00193186	0.00577661
100037262	Gm12359	chr11;chr11;chr11	98798309;98801966;98809676	98799233;98802027;98810089	-;-;-	1401	21	32	32	55	69	50	28	58	43	1.02	0.93	0.32	2.87	0.00409216	0.0112954
320469	9930014A18Rik	chr15;chr15;chr15	60822965;60827332;60828121	60824783;60827362;60831400	+;+;+	5130	94	90	111	131	145	353	98	209	154	1.08	0.93	0.37	2.52	0.0118466	0.028811
433082	D930048G16Rik	chr17;chr17	23790501;23792390	23790945;23794495	+;+	2551	17	13	17	38	24	37	15	33	24	1.09	0.93	0.39	2.4	0.0161853	0.0378621
16531	Kcnma1	chr14;chr14;chr14;chr14;chr14;chr14;chr14;chr14;chr14;chr14;chr14;chr14;chr14;chr14;chr14;chr14;chr14;chr14;chr14;chr14;chr14;chr14;chr14;chr14;chr14;chr14;chr14;chr14;chr14;chr14;chr14;chr14;chr14;chr14	23298694;23306612;23311649;23314123;23330840;23336040;23336945;23363801;23367439;23373138;23386260;23390921;23425567;23432233;23435950;23441993;23449200;23451599;23463101;23494539;23501125;23505174;23508037;23509790;23526536;23526725;23528350;23530219;23543031;23590641;23591588;23650125;23803140;24003748	23300045;23309264;23311767;23314317;23330970;23336120;23337058;23363993;23367663;23373261;23386353;23391007;23425740;23432241;23436026;23442079;23449211;23451667;23463210;23494694;23501194;23505256;23508142;23509900;23526627;23526816;23528520;23530294;23543106;23590752;23591681;23650186;23803301;24004205	-;-;-;-;-;-;-;-;-;-;-;-;-;-;-;-;-;-;-;-;-;-;-;-;-;-;-;-;-;-;-;-;-;-	7827	627	655	756	687	923	2825	679	1478	1079	1.12	0.93	0.39	2.36	0.0180987	0.041667
14201	Fhl3	chr4;chr4;chr4;chr4;chr4;chr4	124700699;124705613;124705884;124707254;124707517;124707816	124700851;124705789;124706058;124707423;124707730;124708611	+;+;+;+;+;+	1685	75	90	77	81	81	441	80	201	141	1.32	0.93	0.48	1.95	0.0512837	0.0997323
56210	Rev1	chr1;chr1;chr1;chr1;chr1;chr1;chr1;chr1;chr1;chr1;chr1;chr1;chr1;chr1;chr1;chr1;chr1;chr1;chr1;chr1;chr1;chr1;chr1	38052786;38053616;38053840;38054084;38054745;38055291;38056264;38056717;38057674;38059122;38063115;38067500;38071343;38074315;38079290;38083704;38085545;38087971;38092063;38098853;38107568;38108404;38129462	38053198;38053718;38053996;38054295;38054865;38055524;38056466;38056882;38057776;38059294;38063335;38067619;38071497;38074443;38079398;38083820;38085652;38088674;38092215;38099021;38107694;38108467;38129662	-;-;-;-;-;-;-;-;-;-;-;-;-;-;-;-;-;-;-;-;-;-;-	4262	1657	1659	1569	3033	2988	3235	1628	3085	2357	0.92	0.92	0.07	12.5	7.11e-36	3.07e-34
223435	Trio	chr15;chr15;chr15;chr15;chr15;chr15;chr15;chr15;chr15;chr15;chr15;chr15;chr15;chr15;chr15;chr15;chr15;chr15;chr15;chr15;chr15;chr15;chr15;chr15;chr15;chr15;chr15;chr15;chr15;chr15;chr15;chr15;chr15;chr15;chr15;chr15;chr15;chr15;chr15;chr15;chr15;chr15;chr15;chr15;chr15;chr15;chr15;chr15;chr15;chr15;chr15;chr15;chr15;chr15;chr15;chr15;chr15	27730649;27733506;27735379;27736447;27740575;27740916;27741252;27742372;27743953;27747921;27749779;27752590;27753712;27754013;27755138;27756466;27758340;27763954;27765719;27767885;27770310;27772910;27773881;27805630;27818064;27818900;27821340;27823981;27825663;27828266;27830143;27830712;27831354;27832014;27832751;27832962;27838781;27841727;27844810;27846710;27847288;27848933;27850993;27851817;278…	27733030;27733644;27735579;27736525;27740696;27741078;27741279;27742510;27744200;27748729;27749956;27752781;27753789;27754063;27755230;27756555;27758409;27764057;27765785;27768033;27770405;27773080;27774173;27805873;27818163;27819042;27821441;27824171;27825774;27828358;27830232;27830781;27831463;27832080;27832866;27833156;27838903;27841842;27844924;27846859;27847479;27849052;27851159;27852012;278…	-;-;-;-;-;-;-;-;-;-;-;-;-;-;-;-;-;-;-;-;-;-;-;-;-;-;-;-;-;-;-;-;-;-;-;-;-;-;-;-;-;-;-;-;-;-;-;-;-;-;-;-;-;-;-;-;-	11497	3734	3793	3975	7719	7305	6810	3834	7278	5556	0.92	0.92	0.08	11.74	8.01e-32	2.87e-30
70225	Ppil3	chr1;chr1;chr1;chr1;chr1;chr1;chr1	58430993;58433787;58438344;58440843;58442525;58444589;58445146	58431330;58434449;58438411;58440936;58442599;58444639;58445486	-;-;-;-;-;-;-	1630	906	932	939	1689	1721	1852	925	1754	1340	0.92	0.92	0.08	11.29	1.47e-29	4.82e-28
227449	Zcchc2	chr1;chr1;chr1;chr1;chr1;chr1;chr1;chr1;chr1;chr1;chr1;chr1;chr1	105990406;106000931;106004100;106006015;106011702;106015999;106018219;106019848;106021726;106023200;106023664;106027403;106029752	105991707;106001042;106004176;106006086;106011814;106016093;106018302;106019905;106021858;106023264;106023758;106027531;106034077	+;+;+;+;+;+;+;+;+;+;+;+;+	6661	1097	1145	1184	2081	2082	2341	1142	2168	1655	0.92	0.92	0.09	10.05	8.87e-24	2.15e-22
77065	Ints7	chr1;chr1;chr1;chr1;chr1;chr1;chr1;chr1;chr1;chr1;chr1;chr1;chr1;chr1;chr1;chr1;chr1;chr1;chr1;chr1	191575734;191582399;191583179;191586524;191594427;191596173;191596887;191602245;191604807;191606121;191607820;191610364;191611858;191613015;191613639;191614579;191615701;191617812;191619596;191621165	191575951;191582528;191583325;191586661;191594473;191596372;191597009;191602362;191604941;191606218;191608059;191610501;191612064;191613209;191613742;191614647;191615833;191617910;191619781;191621691	+;+;+;+;+;+;+;+;+;+;+;+;+;+;+;+;+;+;+;+	3252	1793	1690	1745	3046	3249	3684	1742	3326	2534	0.93	0.92	0.1	9.14	6.23e-20	1.2e-18
433100	AA388235	chr17	33981492	33985358	+	3867	512	440	459	914	1066	740	470	906	688	0.95	0.92	0.17	5.43	5.58e-08	3.64e-07
69942	Rnf113a1	chrX	37191343	37192467	+	1125	157	152	159	345	342	224	156	303	230	0.95	0.92	0.22	4.17	3.09e-05	0.000133385
277468	Slc39a12	chr2;chr2;chr2;chr2;chr2;chr2;chr2;chr2;chr2;chr2;chr2;chr2;chr2	14388398;14389244;14396072;14400139;14404943;14407440;14420056;14434206;14435659;14444012;14449767;14451956;14494421	14388498;14389578;14396353;14400346;14405115;14407614;14420228;14434355;14435766;14444078;14449925;14452143;14494977	+;+;+;+;+;+;+;+;+;+;+;+;+	2676	1422	1294	1351	3840	3506	1107	1355	2817	2087	1.06	0.92	0.35	2.65	0.00795476	0.0203168
100038647	Gm10572	chr4	123895291	123896618	-	1328	20	26	37	65	70	41	27	58	43	1.08	0.92	0.37	2.5	0.01258	0.0303339
225341	Lims2	chr18;chr18;chr18;chr18;chr18;chr18;chr18;chr18;chr18;chr18	31931507;31941740;31944139;31944436;31954436;31955258;31956258;31956953;31957238;31957843	31931550;31941899;31944205;31944556;31954585;31955408;31956350;31957001;31957313;31958619	+;+;+;+;+;+;+;+;+;+	1688	937	1045	997	2825	2832	673	993	2110	1551	1.09	0.92	0.38	2.39	0.0170541	0.0396835
70617	5730508B09Rik	chr3;chr3	127869688;127896034	127871000;127896323	-;-	1603	212	174	162	237	226	716	182	393	288	1.11	0.92	0.39	2.36	0.0183969	0.0422368
100038532	Gm10822	chr2;chr2	73892996;73898573	73893037;73900850	+;+	2320	14	15	10	34	15	42	13	30	21	1.15	0.92	0.45	2.05	0.0403658	0.081859
11545	Parp1	chr1;chr1;chr1;chr1;chr1;chr1;chr1;chr1;chr1;chr1;chr1;chr1;chr1;chr1;chr1;chr1;chr1;chr1;chr1;chr1;chr1;chr1;chr1	180568975;180573652;180577583;180579154;180580533;180582758;180583730;180585843;180587261;180587921;180588359;180588650;180589398;180591218;180592848;180594043;180594655;180597290;180598211;180598953;180599593;180600096;180600450	180569153;180573817;180577698;180579368;180580635;180582874;180583906;180585990;180587401;180588160;180588427;180588782;180589593;180591346;180592931;180594165;180594783;180597388;180598363;180599080;180599654;180600210;180601254	+;+;+;+;+;+;+;+;+;+;+;+;+;+;+;+;+;+;+;+;+;+;+	3827	6068	5745	5959	11124	11681	10706	5924	11170	8547	0.91	0.91	0.07	13.97	2.35e-44	1.36e-42
279653	Pcdh19	chrX;chrX;chrX;chrX;chrX;chrX	133582860;133625269;133632895;133681081;133682092;133685118	133588577;133625441;133632953;133681408;133682232;133688993	-;-;-;-;-;-	10295	1259	1199	1348	2547	2309	2332	1268	2396	1832	0.92	0.91	0.09	10.06	7.98e-24	1.94e-22
320119	Rps6kc1	chr1;chr1;chr1;chr1;chr1;chr1;chr1;chr1;chr1;chr1;chr1;chr1;chr1;chr1;chr1	190772879;190782535;190783564;190798652;190799013;190808883;190810074;190834006;190844487;190871592;190885334;190888649;190899451;190905083;190911556	190773703;190782630;190783646;190798741;190800581;190809015;190810121;190834098;190844602;190871951;190885427;190888764;190899571;190905118;190911770	-;-;-;-;-;-;-;-;-;-;-;-;-;-;-	3995	1292	1284	1317	2486	2636	2213	1297	2445	1871	0.91	0.91	0.1	9.37	7.59e-21	1.53e-19
381022	Kmt2d	chr15;chr15;chr15;chr15;chr15;chr15;chr15;chr15;chr15;chr15;chr15;chr15;chr15;chr15;chr15;chr15;chr15;chr15;chr15;chr15;chr15;chr15;chr15;chr15;chr15;chr15;chr15;chr15;chr15;chr15;chr15;chr15;chr15;chr15;chr15;chr15;chr15;chr15;chr15;chr15;chr15;chr15;chr15;chr15;chr15;chr15;chr15;chr15;chr15;chr15;chr15;chr15;chr15;chr15;chr15	98831669;98834716;98834908;98835182;98837075;98837295;98839277;98840561;98840762;98841410;98841739;98842028;98842743;98843059;98843352;98843595;98846643;98846974;98847138;98847358;98849220;98851395;98851607;98851891;98853790;98854033;98854183;98854531;98854714;98855025;98855310;98855535;98855768;98856078;98856270;98856607;98857388;98857525;98857722;98858042;98859510;98860634;98861051;98861602;988…	98834592;98834824;98834981;98835467;98837205;98837431;98840417;98840688;98840894;98841540;98841914;98842103;98842902;98843226;98843492;98846546;98846875;98847040;98847222;98847481;98851201;98851531;98851789;98853705;98853840;98854106;98854424;98854615;98854851;98855135;98855375;98855685;98855898;98856182;98856389;98856828;98857435;98857634;98857886;98858223;98859614;98860744;98861164;98862683;988…	-;-;-;-;-;-;-;-;-;-;-;-;-;-;-;-;-;-;-;-;-;-;-;-;-;-;-;-;-;-;-;-;-;-;-;-;-;-;-;-;-;-;-;-;-;-;-;-;-;-;-;-;-;-;-	19827	2166	2583	2507	4811	4482	4449	2418	4580	3500	0.92	0.91	0.1	9.23	2.7e-20	5.29e-19
27059	Sh3d19	chr3;chr3;chr3;chr3;chr3;chr3;chr3;chr3;chr3;chr3;chr3;chr3;chr3;chr3;chr3	86084434;86093690;86098147;86102890;86104083;86106970;86107212;86113106;86114787;86116819;86120530;86121134;86123146;86123686;86126595	86085357;86093797;86098259;86102951;86104347;86107038;86107352;86113178;86114917;86116877;86120732;86121186;86123332;86123783;86130522	+;+;+;+;+;+;+;+;+;+;+;+;+;+;+	6414	4136	4168	4199	7907	8829	6982	4167	7906	6037	0.92	0.91	0.11	8.58	9.68e-18	1.63e-16
13132	Dab2	chr15;chr15;chr15;chr15;chr15;chr15;chr15;chr15;chr15;chr15;chr15;chr15;chr15;chr15;chr15;chr15	6299789;6386748;6416806;6418230;6419739;6422235;6423086;6423926;6424197;6424635;6429296;6430954;6435165;6436391;6436983;6438782	6299899;6386932;6416994;6418369;6419837;6422366;6423166;6423952;6424250;6424697;6429949;6431107;6435800;6436497;6437050;6440712	+;+;+;+;+;+;+;+;+;+;+;+;+;+;+;+	4631	594	623	634	1055	1213	1221	617	1163	890	0.91	0.91	0.11	8.54	1.34e-17	2.23e-16
329504	Lcmt2	chr2	121137292	121140698	-	3407	283	279	289	521	518	575	283	538	411	0.92	0.91	0.12	7.82	5.22e-15	7.03e-14
77264	Zfp142	chr1;chr1;chr1;chr1;chr1;chr1;chr1;chr1;chr1	74565128;74568551;74569679;74573539;74575780;74578123;74579325;74585384;74587564	74567347;74568656;74572583;74573716;74576604;74578287;74579618;74585697;74588028	-;-;-;-;-;-;-;-;-	7472	1401	1453	1445	2949	2891	2317	1433	2719	2076	0.92	0.91	0.12	7.53	5.26e-14	6.46e-13
72203	2610507I01Rik	chr11;chr11;chr11	59197793;59201493;59202124	59200302;59201579;59202431	-;-;-	2905	608	664	511	1112	1176	1096	594	1128	861	0.92	0.91	0.13	6.99	2.68e-12	2.84e-11
212547	Nepro	chr16;chr16;chr16;chr16;chr16;chr16;chr16;chr16;chr16	44724301;44727028;44729242;44729582;44730120;44731332;44732058;44734541;44735716	44724468;44727182;44729321;44729713;44730197;44731696;44732119;44734797;44737284	+;+;+;+;+;+;+;+;+	2866	386	377	354	636	683	801	372	706	540	0.92	0.91	0.14	6.66	2.79e-11	2.65e-10
67266	Fam69a	chr5;chr5;chr5;chr5;chr5	107908042;107911612;107914346;107924585;107986949	107910216;107911788;107914453;107924719;107987077	-;-;-;-;-	2724	521	504	513	1085	1052	794	512	977	745	0.93	0.91	0.15	5.94	2.77e-09	2.1e-08
50914	Olig1	chr16	91269769	91271939	+	2171	61471	55435	60684	93400	106429	138072	59196	112633	85915	0.93	0.91	0.16	5.85	5.03e-09	3.7e-08
23939	Mapk7	chr11;chr11;chr11;chr11;chr11;chr11;chr11	61488812;61489364;61489849;61490608;61492904;61493647;61494080	61489270;61489497;61490504;61491686;61493069;61493954;61494213	-;-;-;-;-;-;-	2936	2589	2692	2616	4185	4549	6380	2632	5038	3835	0.94	0.91	0.17	5.37	7.92e-08	5.05e-07
69548	2310015A10Rik	chr12;chr12;chr12	80120546;80131814;80132727	80125126;80131959;80132844	-;-;-	4845	400	477	375	881	858	649	417	796	607	0.93	0.91	0.18	5.14	2.69e-07	1.59e-06
432770	Rslcan18	chr13;chr13;chr13;chr13;chr13;chr13;chr13	67096613;67102043;67102698;67107568;67107970;67112188;67113916	67099047;67102135;67102823;67107619;67108053;67112265;67114028	-;-;-;-;-;-;-	2981	54	57	47	116	98	94	52	102	78	0.96	0.91	0.24	3.78	0.000156089	0.000592825
69136	Tusc1	chr4	93334148	93335511	-	1364	64	42	51	93	98	117	52	102	78	0.96	0.91	0.27	3.39	0.000709046	0.00234521
56838	Ccl28	chr13;chr13;chr13	119623819;119645869;119650865	119623936;119645995;119654359	+;+;+	3740	69	54	42	117	119	91	55	109	82	0.97	0.91	0.28	3.25	0.00114886	0.00362062
432530	Adcy1	chr11;chr11;chr11;chr11;chr11;chr11;chr11;chr11;chr11;chr11;chr11;chr11;chr11;chr11;chr11;chr11;chr11;chr11;chr11;chr11	7063489;7078888;7100570;7109001;7130276;7137273;7138287;7139034;7144678;7145041;7146509;7149502;7149962;7150777;7160206;7161279;7161852;7165412;7167064;7169413	7064235;7079037;7100688;7109112;7130403;7137431;7138428;7139189;7144872;7145138;7146593;7149591;7150215;7150903;7160322;7161425;7161950;7165526;7167188;7178506	+;+;+;+;+;+;+;+;+;+;+;+;+;+;+;+;+;+;+;+	12259	1025	1073	1137	1504	1395	3667	1078	2188	1633	1.02	0.91	0.32	2.84	0.00452357	0.012359
670994	Gm9512	chr13;chr13	15118453;15118630	15118459;15119131	+;+	509	24	20	16	37	32	59	20	42	31	1.03	0.91	0.39	2.35	0.0186342	0.0426825
57278	Bcam	chr7;chr7;chr7;chr7;chr7;chr7;chr7;chr7;chr7;chr7;chr7;chr7;chr7;chr7;chr7	19756138;19756708;19758424;19758659;19758960;19760047;19760294;19764040;19764653;19765334;19765613;19766689;19766836;19768452;19770407	19756619;19756825;19758568;19758803;19759096;19760188;19760412;19764196;19764789;19765516;19765709;19766759;19767061;19768573;19770532	-;-;-;-;-;-;-;-;-;-;-;-;-;-;-	2407	528	692	604	679	732	2504	608	1305	957	1.1	0.91	0.4	2.31	0.0209646	0.0471189
319758	Rfx7	chr9;chr9;chr9;chr9;chr9;chr9;chr9;chr9;chr9	72532240;72577039;72591751;72593238;72607623;72610304;72611621;72615037;72616637	72532980;72577072;72591833;72593360;72607739;72610388;72611828;72615332;72622949	+;+;+;+;+;+;+;+;+	8000	3169	3111	3332	5793	5646	6583	3204	6007	4605	0.91	0.9	0.09	9.89	4.72e-23	1.09e-21
77951	Cyp20a1	chr1;chr1;chr1;chr1;chr1;chr1;chr1;chr1;chr1;chr1;chr1;chr1;chr1	60343372;60352121;60352909;60354514;60363190;60366649;60371221;60372590;60376067;60379374;60382404;60386905;60387139	60343457;60352170;60353075;60354656;60363357;60366727;60371336;60372644;60376187;60379485;60382468;60386994;60387387	+;+;+;+;+;+;+;+;+;+;+;+;+	1501	1626	1494	1636	3108	3143	2690	1585	2980	2283	0.91	0.9	0.1	8.98	2.82e-19	5.19e-18
71707	Ubiad1	chr4;chr4	148434497;148443928	148436642;148444751	-;-	2970	719	670	685	1435	1272	1195	691	1300	996	0.91	0.9	0.11	8.17	3.09e-16	4.64e-15
171212	Galnt10	chr11;chr11;chr11;chr11;chr11;chr11;chr11;chr11;chr11;chr11;chr11;chr11	57645442;57721295;57725523;57736978;57765560;57769492;57771468;57777631;57781050;57782206;57783690;57784570	57645717;57721397;57725661;57737144;57765745;57769675;57771585;57777738;57781271;57782322;57783839;57787501	+;+;+;+;+;+;+;+;+;+;+;+	4702	7010	6843	7203	13757	14715	11044	7018	13172	10095	0.91	0.9	0.13	7.16	8.18e-13	9.05e-12
18194	Nsdhl	chrX;chrX;chrX;chrX;chrX;chrX;chrX;chrX	72918521;72926294;72929624;72949165;72952843;72955072;72956337;72957282	72918693;72926410;72929782;72949311;72952971;72955214;72956439;72958528	+;+;+;+;+;+;+;+	2218	1678	1738	1726	2721	2901	4175	1714	3265	2490	0.93	0.9	0.18	5.13	2.95e-07	1.74e-06
13846	Ephb4	chr5;chr5;chr5;chr5;chr5;chr5;chr5;chr5;chr5;chr5;chr5;chr5;chr5;chr5;chr5;chr5;chr5	137350109;137354089;137354280;137357542;137360365;137361134;137362363;137363159;137364948;137365453;137365624;137366541;137369713;137370711;137372024;137372385;137373512	137350649;137354159;137354567;137357938;137360520;137361466;137362514;137363324;137365050;137365517;137365737;137366788;137369928;137370860;137372217;137372540;137374522	+;+;+;+;+;+;+;+;+;+;+;+;+;+;+;+;+	4361	457	448	415	724	705	1092	440	840	640	0.93	0.9	0.2	4.47	7.98e-06	3.8e-05
67874	Rprm	chr2	54084093	54085552	-	1460	2948	2722	2921	6224	6569	3641	2863	5478	4171	0.94	0.9	0.21	4.17	3.05e-05	0.000131572
100862305	NA	chr18	43437584	43438463	-	880	55	62	62	105	132	109	59	115	88	0.95	0.9	0.23	3.91	9.38e-05	0.000372619
77630	Prdm8	chr5;chr5;chr5;chr5	98180869;98183289;98184461;98185024	98181112;98183509;98184689;98187448	+;+;+;+	3119	75	85	62	118	135	182	74	145	110	0.96	0.9	0.26	3.43	0.000608122	0.00204169
231991	Creb5	chr6;chr6;chr6;chr6;chr6;chr6;chr6	53573374;53604462;53610422;53680936;53685293;53692899;53693924	53573438;53604588;53610532;53681259;53685520;53693007;53695832	+;+;+;+;+;+;+	2873	100	102	100	160	160	272	100	197	149	0.97	0.9	0.27	3.34	0.000833824	0.00271203
331045	A530083I20Rik	chr9;chr9;chr9	122884997;122901915;122903026	122887229;122902026;122903184	-;-;-	2504	28	20	24	56	53	37	24	48	37	0.97	0.9	0.34	2.63	0.00841898	0.021351
319786	B930059L03Rik	chr12	110591374	110592679	+	1306	12	27	22	42	46	39	20	42	31	1.03	0.9	0.38	2.37	0.0177684	0.0410738
15901	Id1	chr2;chr2	152736274;152736972	152736745;152737410	+;+	911	254	301	267	231	292	1382	274	635	455	1.21	0.9	0.46	1.98	0.0480792	0.0945576
11352	Abl2	chr1;chr1;chr1;chr1;chr1;chr1;chr1;chr1;chr1;chr1;chr1;chr1	156558787;156620839;156622485;156625288;156629853;156631345;156633080;156633753;156635065;156636818;156640439;156640993	156559205;156620901;156622655;156625583;156630125;156631429;156633257;156633937;156635217;156636907;156640612;156649619	+;+;+;+;+;+;+;+;+;+;+;+	10714	2521	2467	2622	4849	4524	4805	2536	4726	3632	0.9	0.89	0.07	13.26	3.76e-40	1.89e-38
213109	Phf3	chr1;chr1;chr1;chr1;chr1;chr1;chr1;chr1;chr1;chr1;chr1;chr1;chr1;chr1;chr1	30802342;30806169;30808723;30810683;30811772;30813017;30813960;30816468;30820081;30820683;30821131;30824210;30829843;30837105;30862987	30805942;30806364;30808812;30810830;30811967;30813152;30814091;30816584;30820237;30820827;30821314;30824519;30831559;30837266;30863256	-;-;-;-;-;-;-;-;-;-;-;-;-;-;-	7561	3909	4046	4279	7696	7823	7282	4078	7600	5839	0.9	0.89	0.07	12.65	1.15e-36	5.2e-35
66297	Pantr1	chr1;chr1;chr1;chr1	42648200;42663556;42666841;42694747	42648456;42663602;42667003;42694825	-;-;-;-	546	1803	1896	2009	3528	3749	3360	1902	3545	2724	0.9	0.89	0.09	10.41	2.33e-25	6.15e-24
235439	Herc1	chr9;chr9;chr9;chr9;chr9;chr9;chr9;chr9;chr9;chr9;chr9;chr9;chr9;chr9;chr9;chr9;chr9;chr9;chr9;chr9;chr9;chr9;chr9;chr9;chr9;chr9;chr9;chr9;chr9;chr9;chr9;chr9;chr9;chr9;chr9;chr9;chr9;chr9;chr9;chr9;chr9;chr9;chr9;chr9;chr9;chr9;chr9;chr9;chr9;chr9;chr9;chr9;chr9;chr9;chr9;chr9;chr9;chr9;chr9;chr9;chr9;chr9;chr9;chr9;chr9;chr9;chr9;chr9;chr9;chr9;chr9;chr9;chr9;chr9;chr9;chr9;chr9;chr9	66350450;66371786;66376317;66384993;66386599;66388161;66388755;66391360;66394660;66394928;66396636;66397253;66397838;66399258;66399768;66400047;66402524;66407984;66411016;66414075;66414279;66416184;66418396;66419129;66420997;66428811;66433276;66433724;66434066;66434411;66437595;66439178;66439796;66441903;66445453;66446085;66448012;66450703;66453337;66455936;66457437;66458194;66460408;66461700;664…	66350621;66372741;66376412;66385187;66386910;66388257;66388898;66391487;66394804;66395099;66396770;66397418;66397963;66399479;66399920;66400179;66402715;66408205;66411189;66414189;66414399;66416355;66418708;66419249;66421048;66429079;66433491;66433844;66434303;66434598;66437750;66439284;66439906;66442079;66445692;66446168;66448532;66451478;66453535;66456096;66457553;66458425;66460532;66461920;664…	+;+;+;+;+;+;+;+;+;+;+;+;+;+;+;+;+;+;+;+;+;+;+;+;+;+;+;+;+;+;+;+;+;+;+;+;+;+;+;+;+;+;+;+;+;+;+;+;+;+;+;+;+;+;+;+;+;+;+;+;+;+;+;+;+;+;+;+;+;+;+;+;+;+;+;+;+;+	15229	3261	3715	3879	7001	6603	6565	3618	6723	5171	0.89	0.89	0.09	9.46	3.12e-21	6.48e-20
64009	Syne1	chr10;chr10;chr10;chr10;chr10;chr10;chr10;chr10;chr10;chr10;chr10;chr10;chr10;chr10;chr10;chr10;chr10;chr10;chr10;chr10;chr10;chr10;chr10;chr10;chr10;chr10;chr10;chr10;chr10;chr10;chr10;chr10;chr10;chr10;chr10;chr10;chr10;chr10;chr10;chr10;chr10;chr10;chr10;chr10;chr10;chr10;chr10;chr10;chr10;chr10;chr10;chr10;chr10;chr10;chr10;chr10;chr10;chr10;chr10;chr10;chr10;chr10;chr10;chr10;chr10;chr10;chr…	5020192;5030376;5031766;5032917;5034933;5037216;5040764;5041461;5043611;5047531;5048724;5052275;5052656;5056377;5057780;5061389;5068807;5072037;5075789;5083824;5086668;5097485;5099360;5102330;5103636;5104814;5107813;5108522;5110831;5111375;5113950;5116967;5122981;5123655;5124814;5126660;5127194;5128380;5130010;5131908;5140812;5143150;5146253;5153099;5153863;5154464;5157621;5161452;5162334;5168687…	5022247;5030434;5031858;5033129;5035061;5037416;5040975;5041584;5043753;5047858;5048915;5052412;5052838;5056527;5057967;5061551;5069063;5072203;5075947;5083979;5086793;5097679;5099594;5102424;5103783;5104968;5107959;5108704;5111035;5111508;5114120;5117122;5123136;5123831;5124963;5126842;5127326;5128576;5130141;5132081;5141012;5143269;5146354;5153308;5154018;5154595;5157759;5161561;5162465;5168878…	-;-;-;-;-;-;-;-;-;-;-;-;-;-;-;-;-;-;-;-;-;-;-;-;-;-;-;-;-;-;-;-;-;-;-;-;-;-;-;-;-;-;-;-;-;-;-;-;-;-;-;-;-;-;-;-;-;-;-;-;-;-;-;-;-;-;-;-;-;-;-;-;-;-;-;-;-;-;-;-;-;-;-;-;-;-;-;-	18115	1584	1787	1869	3509	3097	3173	1746	3259	2503	0.9	0.89	0.1	8.57	9.96e-18	1.68e-16
100986	Akap9	chr5;chr5;chr5;chr5;chr5;chr5;chr5;chr5;chr5;chr5;chr5;chr5;chr5;chr5;chr5;chr5;chr5;chr5;chr5;chr5;chr5;chr5;chr5;chr5;chr5;chr5;chr5;chr5;chr5;chr5;chr5;chr5;chr5;chr5;chr5;chr5;chr5;chr5;chr5;chr5;chr5;chr5;chr5;chr5;chr5;chr5;chr5;chr5	3928186;3948681;3951690;3954792;3956157;3957624;3960112;3968580;3970664;3971902;3972756;3975599;3976128;3981118;3992046;4001405;4003561;4004803;4005410;4008344;4013850;4028374;4029840;4032681;4034748;4038529;4039239;4043918;4044799;4045898;4050155;4051036;4051210;4055161;4055592;4058436;4060282;4061138;4064071;4065181;4065805;4067740;4069007;4070299;4072615;4077186;4077828;4079659	3928490;3948896;3951734;3954962;3956312;3957800;3962457;3968793;3970737;3972037;3972841;3975710;3976326;3981214;3992138;4001758;4003782;4004943;4005513;4008549;4014079;4028536;4030052;4032913;4034867;4038705;4039343;4044070;4044978;4046941;4050643;4051099;4051310;4055352;4055768;4058580;4060495;4061288;4064739;4065386;4065910;4067922;4069207;4070531;4072700;4077315;4077967;4080204	+;+;+;+;+;+;+;+;+;+;+;+;+;+;+;+;+;+;+;+;+;+;+;+;+;+;+;+;+;+;+;+;+;+;+;+;+;+;+;+;+;+;+;+;+;+;+;+	12105	2961	3385	3482	6635	6202	5548	3276	6128	4702	0.9	0.89	0.11	8.05	8.16e-16	1.18e-14
238328	Vash1	chr12;chr12;chr12;chr12;chr12;chr12;chr12	86678700;86685384;86686966;86688212;86688902;86690858;86691836	86680326;86685472;86687022;86688286;86689283;86690970;86695681	+;+;+;+;+;+;+	6189	6561	6794	6976	11034	12240	14597	6777	12623	9700	0.9	0.89	0.12	7.26	3.87e-13	4.4e-12
228911	Tshz2	chr2;chr2	169633646;169883526	169633779;169888504	+;+	5113	484	486	514	960	1004	805	494	923	709	0.9	0.89	0.13	6.95	3.73e-12	3.88e-11
16560	Kif1a	chr1;chr1;chr1;chr1;chr1;chr1;chr1;chr1;chr1;chr1;chr1;chr1;chr1;chr1;chr1;chr1;chr1;chr1;chr1;chr1;chr1;chr1;chr1;chr1;chr1;chr1;chr1;chr1;chr1;chr1;chr1;chr1;chr1;chr1;chr1;chr1;chr1;chr1;chr1;chr1;chr1;chr1;chr1;chr1;chr1;chr1;chr1;chr1	93015456;93018952;93019807;93020458;93021213;93021726;93022321;93022926;93023459;93024579;93025621;93026832;93036846;93039035;93039217;93039745;93040619;93041574;93042085;93042343;93042616;93043589;93046652;93052424;93054260;93054816;93055685;93055957;93056100;93058814;93060197;93060738;93062500;93062867;93064149;93066047;93067056;93068485;93072308;93073039;93073808;93074956;93076151;93077042;930…	93018499;93019070;93019999;93020610;93021337;93021803;93022521;93023071;93023520;93024712;93025735;93026855;93036951;93039119;93039283;93039853;93040674;93041692;93042175;93042511;93042754;93043674;93046770;93052561;93054438;93054964;93055778;93056029;93056280;93058897;93060303;93060817;93062575;93062946;93064282;93066189;93067134;93068560;93072325;93073104;93073885;93075067;93076329;93077107;930…	-;-;-;-;-;-;-;-;-;-;-;-;-;-;-;-;-;-;-;-;-;-;-;-;-;-;-;-;-;-;-;-;-;-;-;-;-;-;-;-;-;-;-;-;-;-;-;-	8257	14788	14929	15967	31541	31122	23115	15228	28592	21910	0.91	0.89	0.14	6.42	1.33e-10	1.18e-09
319651	Usp37	chr1;chr1;chr1;chr1;chr1;chr1;chr1;chr1;chr1;chr1;chr1;chr1;chr1;chr1;chr1;chr1;chr1;chr1;chr1;chr1;chr1;chr1;chr1;chr1;chr1;chr1	74435510;74439960;74441532;74444413;74450495;74452687;74453828;74456079;74459915;74461566;74466915;74468267;74470537;74471296;74471555;74474986;74478047;74479652;74485981;74486619;74490090;74492905;74495630;74499956;74531063;74544175	74439478;74440098;74441601;74444528;74450555;74452853;74454083;74456220;74459980;74461730;74466994;74468384;74470727;74471419;74471686;74475144;74478131;74479749;74486055;74486797;74490190;74493076;74495853;74500100;74531112;74544286	-;-;-;-;-;-;-;-;-;-;-;-;-;-;-;-;-;-;-;-;-;-;-;-;-;-	7196	1566	1548	1647	2636	2735	3529	1587	2966	2277	0.9	0.89	0.14	6.42	1.34e-10	1.18e-09
26875	Pclo	chr5;chr5;chr5;chr5;chr5;chr5;chr5;chr5;chr5;chr5;chr5;chr5;chr5;chr5;chr5;chr5;chr5;chr5;chr5;chr5;chr5;chr5;chr5;chr5;chr5	14514918;14520842;14539410;14668965;14674955;14680370;14712417;14718857;14723234;14750479;14765154;14765799;14766727;14770296;14775320;14778539;14788398;14790360;14791912;14793832;14811610;14817267;14855543;14856904;14858746	14515460;14522324;14540801;14669675;14680013;14682387;14714598;14718993;14723324;14750604;14765262;14765866;14766941;14770346;14775444;14778565;14788491;14790431;14792092;14796007;14811751;14817334;14855677;14857049;14863459	+;+;+;+;+;+;+;+;+;+;+;+;+;+;+;+;+;+;+;+;+;+;+;+;+	22065	455	488	552	1024	1000	779	498	934	716	0.91	0.89	0.16	5.63	1.85e-08	1.28e-07
71769	Bbs10	chr10;chr10	111298679;111299213	111298907;111301736	+;+	2753	207	260	239	413	499	412	235	441	338	0.91	0.89	0.16	5.4	6.73e-08	4.33e-07
547127	Tmem181b-ps	chr17;chr17;chr17;chr17;chr17;chr17;chr17;chr17;chr17;chr17	6439002;6442204;6442512;6443548;6445312;6445771;6447345;6448525;6448783;6449438	6441478;6442270;6442601;6443630;6445363;6445873;6447402;6448616;6448913;6450994	-;-;-;-;-;-;-;-;-;-	4710	481	567	400	958	994	782	482	911	697	0.92	0.89	0.18	5.03	4.78e-07	2.75e-06
108655	Foxp1	chr6;chr6;chr6;chr6;chr6;chr6;chr6;chr6;chr6;chr6;chr6;chr6;chr6;chr6;chr6;chr6;chr6;chr6;chr6;chr6;chr6	98925342;98935274;98939719;98941536;98944619;98945347;98945534;98954321;98966027;98978133;99003200;99009904;99015424;99016528;99028164;99075854;99162839;99260345;99266347;99308344;99435216	98930234;98935440;98939788;98941657;98944720;98945426;98945735;98954404;98966114;98978237;99003404;99010057;99015510;99016665;99028298;99076045;99163029;99260419;99266515;99308438;99435345	-;-;-;-;-;-;-;-;-;-;-;-;-;-;-;-;-;-;-;-;-	7484	254	279	258	433	452	610	263	498	381	0.92	0.89	0.18	4.88	1.05e-06	5.75e-06
229731	Slc25a24	chr3;chr3;chr3;chr3;chr3;chr3;chr3;chr3;chr3;chr3	109123149;109136212;109149483;109154994;109156847;109158498;109159348;109161217;109163419;109166326	109123387;109136338;109149570;109155105;109157005;109158644;109159455;109161384;109163569;109168409	+;+;+;+;+;+;+;+;+;+	3383	204	210	187	307	361	478	200	382	291	0.93	0.89	0.21	4.3	1.73e-05	7.75e-05
208431	Shroom4	chrX;chrX;chrX;chrX;chrX;chrX;chrX;chrX;chrX	6400145;6520793;6580829;6583192;6590956;6623660;6629101;6632223;6633448	6400261;6520944;6580963;6585655;6591017;6624436;6629281;6632492;6633717	+;+;+;+;+;+;+;+;+	4428	137	147	136	231	222	355	140	269	205	0.94	0.89	0.24	3.75	0.000174209	0.000655977
328287	Gm20554	chr13	72623466	72628564	-	5099	169	219	147	391	384	256	178	343	261	0.94	0.89	0.25	3.63	0.000287744	0.00103288
242608	Podn	chr4;chr4;chr4;chr4;chr4;chr4;chr4;chr4;chr4;chr4;chr4;chr4;chr4	108014793;108017707;108018794;108021154;108022063;108022481;108023303;108024277;108025516;108026976;108028608;108029938;108031870	108015695;108017904;108018942;108021811;108022178;108022637;108023412;108024341;108025609;108027295;108028668;108030053;108032090	-;-;-;-;-;-;-;-;-;-;-;-;-	3168	31	60	56	118	99	76	49	97	73	0.97	0.89	0.33	2.68	0.00729241	0.0188564
70957	Stamos	chr2;chr2	14070333;14073583	14070780;14073934	-;-	800	16	13	15	28	28	33	14	29	22	1	0.89	0.37	2.38	0.0172648	0.0400856
15434	Hoxd3	chr2;chr2;chr2	74711993;74743928;74746322	74712316;74744555;74748271	+;+;+	2902	0	0	0	7	6	2	0	5	2	2.58	0.89	0.45	1.96	0.0495282	0.0968539
52477	Angel2	chr1;chr1;chr1;chr1;chr1;chr1;chr1;chr1;chr1;chr1;chr1	190925108;190926688;190928505;190932867;190937444;190939087;190940874;190942121;190942830;190943777;190944940	190925179;190926734;190928758;190933192;190937700;190939156;190941295;190942247;190942887;190943940;190946491	+;+;+;+;+;+;+;+;+;+;+	3349	2359	2308	2302	4285	4254	4306	2323	4281	3302	0.88	0.88	0.05	16.53	2.11e-61	2.12e-59
56030	Tmem131	chr1;chr1;chr1;chr1;chr1;chr1;chr1;chr1;chr1;chr1;chr1;chr1;chr1;chr1;chr1;chr1;chr1;chr1;chr1;chr1;chr1;chr1;chr1;chr1;chr1;chr1;chr1;chr1;chr1;chr1;chr1;chr1;chr1;chr1;chr1;chr1;chr1;chr1;chr1;chr1;chr1	36792189;36794044;36794804;36795101;36795295;36796162;36798942;36799279;36801825;36804468;36807884;36808827;36810281;36811408;36812161;36812557;36815455;36815887;36816109;36818658;36818893;36819063;36823067;36824716;36825212;36825429;36827011;36827262;36828065;36829566;36833496;36834616;36834762;36837959;36840389;36841594;36854844;36872512;36881334;36889264;36939165	36793205;36794198;36794901;36795197;36795416;36796324;36799091;36799403;36801952;36804646;36808476;36808985;36810466;36811594;36812303;36812708;36815521;36815996;36816247;36818775;36818968;36819215;36823153;36824820;36825346;36825539;36827181;36827415;36828173;36829674;36833557;36834672;36834912;36838039;36840511;36841710;36854967;36872580;36881374;36889325;36939527	-;-;-;-;-;-;-;-;-;-;-;-;-;-;-;-;-;-;-;-;-;-;-;-;-;-;-;-;-;-;-;-;-;-;-;-;-;-;-;-;-	6548	4775	4766	5087	9105	9045	8869	4876	9006	6941	0.89	0.88	0.06	15.18	4.87e-52	3.65e-50
30841	Kdm2b	chr5;chr5;chr5;chr5;chr5;chr5;chr5;chr5;chr5;chr5;chr5;chr5;chr5;chr5;chr5;chr5;chr5;chr5;chr5;chr5;chr5;chr5;chr5;chr5;chr5	122870668;122878435;122879245;122879489;122880173;122881020;122881637;122881964;122882402;122883319;122888530;122900149;122921385;122932467;122934733;122940953;122947727;122949070;122961013;122961410;122982777;122984462;122987662;122988467;122988868	122871897;122878653;122879406;122879652;122880852;122881058;122881750;122882224;122882488;122883462;122888754;122900350;122921471;122932951;122934859;122941068;122947880;122949163;122961119;122961588;122982823;122984540;122987806;122988533;122989092	-;-;-;-;-;-;-;-;-;-;-;-;-;-;-;-;-;-;-;-;-;-;-;-;-	5439	1551	1532	1636	2759	2872	3099	1573	2910	2242	0.89	0.88	0.08	10.67	1.42e-26	4e-25
16554	Kif13b	chr14;chr14;chr14;chr14;chr14;chr14;chr14;chr14;chr14;chr14;chr14;chr14;chr14;chr14;chr14;chr14;chr14;chr14;chr14;chr14;chr14;chr14;chr14;chr14;chr14;chr14;chr14;chr14;chr14;chr14;chr14;chr14;chr14;chr14;chr14;chr14;chr14;chr14;chr14;chr14	64652531;64669624;64708492;64714074;64715388;64717474;64722307;64724700;64727074;64728213;64736148;64737495;64738507;64742307;64744876;64746299;64746929;64748446;64750213;64751506;64751968;64757414;64758551;64760669;64765003;64765711;64767354;64767613;64768420;64770542;64772911;64776237;64779314;64779691;64782342;64788408;64789565;64800345;64803025;64806031	64652656;64669717;64708504;64714134;64715480;64717654;64722394;64724834;64727186;64728324;64736360;64737605;64738641;64742437;64744962;64746489;64747139;64748608;64750359;64751655;64752096;64757584;64758708;64760801;64765149;64765740;64767453;64767739;64768475;64770663;64773087;64776329;64779466;64779768;64782395;64788519;64789698;64800446;64803730;64806296	+;+;+;+;+;+;+;+;+;+;+;+;+;+;+;+;+;+;+;+;+;+;+;+;+;+;+;+;+;+;+;+;+;+;+;+;+;+;+;+	5603	697	734	760	1364	1384	1290	730	1346	1038	0.88	0.88	0.09	10.1	5.67e-24	1.39e-22
22032	Traf4	chr11;chr11;chr11;chr11;chr11;chr11;chr11	78158423;78160793;78161033;78161287;78161518;78162382;78165298	78160548;78160948;78161194;78161448;78161622;78162433;78165550	-;-;-;-;-;-;-	3016	12934	12456	13259	24585	26238	20949	12883	23924	18403	0.89	0.88	0.11	8.38	5.43e-17	8.57e-16
16439	Itpr2	chr6;chr6;chr6;chr6;chr6;chr6;chr6;chr6;chr6;chr6;chr6;chr6;chr6;chr6;chr6;chr6;chr6;chr6;chr6;chr6;chr6;chr6;chr6;chr6;chr6;chr6;chr6;chr6;chr6;chr6;chr6;chr6;chr6;chr6;chr6;chr6;chr6;chr6;chr6;chr6;chr6;chr6;chr6;chr6;chr6;chr6;chr6;chr6;chr6;chr6;chr6;chr6;chr6;chr6;chr6;chr6;chr6	146111480;146112377;146144109;146156970;146158887;146166579;146171224;146173244;146180180;146187440;146190456;146194513;146224009;146224700;146227491;146229693;146232294;146233878;146240272;146241137;146291525;146294013;146296549;146310987;146312839;146323111;146324991;146327094;146328295;146329473;146329708;146345057;146347068;146350023;146354630;146359294;146371253;146373094;146374364;146375792…	146111757;146112538;146144269;146157135;146159017;146166671;146171419;146173408;146180355;146187565;146190648;146194620;146224131;146224795;146227601;146229893;146232550;146234061;146240459;146241245;146291633;146294155;146296739;146311107;146312967;146323236;146325242;146327294;146328417;146329598;146329797;146345230;146347233;146350080;146354759;146359487;146371403;146373238;146374615;146375977…	-;-;-;-;-;-;-;-;-;-;-;-;-;-;-;-;-;-;-;-;-;-;-;-;-;-;-;-;-;-;-;-;-;-;-;-;-;-;-;-;-;-;-;-;-;-;-;-;-;-;-;-;-;-;-;-;-	8331	870	889	1138	1709	1659	2051	965	1806	1386	0.9	0.88	0.16	5.69	1.29e-08	9.12e-08
407824	BC020402	chr10	7678971	7681158	-	2188	131	128	107	233	207	248	122	229	176	0.9	0.88	0.18	4.83	1.37e-06	7.34e-06
228966	Ppp1r3d	chr2	178411206	178414472	-	3267	85	95	89	166	154	191	89	170	130	0.93	0.88	0.2	4.5	6.83e-06	3.29e-05
100504389	9030407P20Rik	chr7;chr7	120673436;120677301	120675276;120677568	-;-	2109	100	127	128	191	225	257	118	224	171	0.92	0.88	0.21	4.23	2.33e-05	0.000102039
210029	Metrnl	chr11;chr11;chr11;chr11	121702427;121707730;121714697;121715737	121702795;121708115;121714756;121717389	+;+;+;+	2468	366	324	314	581	498	821	334	633	484	0.92	0.88	0.21	4.1	4.09e-05	0.000173247
93728	Pabpc5	chrX;chrX	119927196;119927837	119927300;119930165	+;+	2434	82	44	68	123	131	120	64	124	95	0.94	0.88	0.28	3.16	0.00157606	0.0048078
97114	Hist2h3c2	chr3	96238108	96239127	-	1020	38	46	41	72	101	69	41	80	61	0.95	0.88	0.29	3.05	0.00225139	0.00662937
[truncated: 7,047 more rows]

## Sheet: CRE_vs_NOCRE.DESeq2_all_genes
Gene ID	Gene Symbol	Chr	Start	End	Strand	Length	CRE_A	CRE_B	CRE_C	NOCRE_A	NOCRE_B	NOCRE_C	CRE-ERT2	NO-CRE-ERT2	baseMean	rawLog2FC	shrunkenLog2FC	ifcSE	stat	pvalue	padj
[truncated: 27,179 more rows]

[truncated: 2 more sheets: gsea_report_for_NOCRE, gsea_report_for_CRE]
