# Supplementary material for: The INO80 Chromatin Remodeling Complex Regulates Histone H2A.Z Mobility and the G1‐S Transition in Oligodendrocyte Precursors
Source: Glia. 2025 Feb 28;73(6):1307–23. doi: 10.1002/glia.70006 (PMC12012327; doi:10.1002/glia.70006)
Supplement: Supplementary file 3 — Data S3. Supporting Information. [file GLIA-73-1307-s002.xlsx]

## Sheet: Genes
Gene ID	Gene Name	Chromosome	Gene Start	Gene End	Gene Length	Gene Strand	IntervalCount	Intervals	Interval Dists to Start	Interval Pos	1_CONTROL-A_ATAC_mm10::1 Present	2_CONTROL-B_ATAC_mm10::1 Present	3_CONTROL-C_ATAC_mm10::1 Present	4_CRE-ERT2-A_ATAC_mm10::1 Present	5_CRE-ERT2-B_ATAC_mm10::1 Present	6_CRE-ERT2-C_ATAC_mm10::1 Present	1_CONTROL-A_ATAC_mm10::1 AvgPeak	2_CONTROL-B_ATAC_mm10::1 AvgPeak	3_CONTROL-C_ATAC_mm10::1 AvgPeak	4_CRE-ERT2-A_ATAC_mm10::1 AvgPeak	5_CRE-ERT2-B_ATAC_mm10::1 AvgPeak	6_CRE-ERT2-C_ATAC_mm10::1 AvgPeak	MergedRegCount	Peak Sample	Peak Value	UCSC Link	Altsymbols	Full Description	RNA	Affy Tag	PROT
GeneID:497097	Xkr4	1	3214482	3671498	457016	-	14	1_CONTROL-A_ATAC_mm10::1::0, 1_CONTROL-A_ATAC_mm10::1::1, 2_CONTROL-B_ATAC_mm10::1::0, 3_CONTROL-C_ATAC_mm10::1::0, 4_CRE-ERT2-A_ATAC_mm10::1::0, 4_CRE-ERT2-A_ATAC_mm10::1::1, 4_CRE-ERT2-A_ATAC_mm10::1::2, 5_CRE-ERT2-B_ATAC_mm10::1::0, 5_CRE-ERT2-B_ATAC_mm10::1::1, 5_CRE-ERT2-B_ATAC_mm10::1::2, 5_CRE-ERT2-B_ATAC_mm10::1::3, 6_CRE-ERT2-C_ATAC_mm10::1::0, 6_CRE-ERT2-C_ATAC_mm10::1::1, 6_CRE-ERT2-C_…	260522, -246, -246, -278, 260346, 714, -246, 378826, 260490, 618, -246, 156586, 746, -246	in gene, upstream, upstream, upstream, in gene, in gene, upstream, in gene, in gene, in gene, upstream, in gene, in gene, upstream	1	1	1	1	1	1	41.5	52	55.75	70.5	84.75	41	4	5_CRE-ERT2-B_ATAC_mm10::1	255	Gene Xkr4	Gm210, Xkr4, mKIAA1889, KIAA1889, AY534250, XRG4	X Kell blood group precursor related family member 4	NM_001011874.1	1435850_at	NP_001011874.1
GeneID:100038431	Gm10568	1	3680155	3681788	1633	+	9	1_CONTROL-A_ATAC_mm10::1::1, 2_CONTROL-B_ATAC_mm10::1::0, 3_CONTROL-C_ATAC_mm10::1::0, 4_CRE-ERT2-A_ATAC_mm10::1::1, 4_CRE-ERT2-A_ATAC_mm10::1::2, 5_CRE-ERT2-B_ATAC_mm10::1::2, 5_CRE-ERT2-B_ATAC_mm10::1::3, 6_CRE-ERT2-C_ATAC_mm10::1::1, 6_CRE-ERT2-C_ATAC_mm10::1::2	-8411, -8411, -8379, -9371, -8411, -9275, -8411, -9403, -8411	upstream, upstream, upstream, upstream, upstream, upstream, upstream, upstream, upstream	1	1	1	1	1	1	126	171	198	208	255	114	1	5_CRE-ERT2-B_ATAC_mm10::1	255	Gene Gm10568	ENSMUSG00000073742, Gm10568	predicted gene 10568	XR_140426.1, XR_141892.1
GeneID:19888	Rp1	1	4290846	4409241	118395	-	1	2_CONTROL-B_ATAC_mm10::1::1	76633	in gene	0	1	0	0	0	0	8	39	24	9	9	8	1	2_CONTROL-B_ATAC_mm10::1	39	Gene Rp1	mG145, Orp1, Dcdc3, Rp1h, Rp1	retinitis pigmentosa 1 (human)	NM_011283.2, NM_001195662.1	1424963_at, 1424964_at	NP_035413.1, NP_001182591.1
GeneID:27395	Mrpl15	1	4773198	4785726	12528	-	9	1_CONTROL-A_ATAC_mm10::1::3, 1_CONTROL-A_ATAC_mm10::1::4, 2_CONTROL-B_ATAC_mm10::1::3, 3_CONTROL-C_ATAC_mm10::1::3, 3_CONTROL-C_ATAC_mm10::1::4, 4_CRE-ERT2-A_ATAC_mm10::1::5, 4_CRE-ERT2-A_ATAC_mm10::1::6, 5_CRE-ERT2-B_ATAC_mm10::1::6, 6_CRE-ERT2-C_ATAC_mm10::1::5	5486, 46, 62, 5486, 94, 5502, -2, -34, 62	in gene, in gene, in gene, in gene, in gene, in gene, upstream, upstream, in gene	1	1	1	1	1	1	117	132.5	153.5	113.5	123	50.5	2	3_CONTROL-C_ATAC_mm10::1	256	Gene Mrpl15	Rpml7, Mrpl15, MRP-L7, HSPC145	mitochondrial ribosomal protein L15	NM_001177658.1, NM_025300.4, NR_033530.1	1425189_a_at, 1430798_x_at, 1434970_a_at, 1434971_x_at, 1435232_x_at	NP_001171129.1, NP_079576.1
GeneID:18777	Lypla1	1	4807893	4846735	38842	+	6	1_CONTROL-A_ATAC_mm10::1::5, 2_CONTROL-B_ATAC_mm10::1::4, 3_CONTROL-C_ATAC_mm10::1::5, 4_CRE-ERT2-A_ATAC_mm10::1::7, 5_CRE-ERT2-B_ATAC_mm10::1::7, 6_CRE-ERT2-C_ATAC_mm10::1::6	-117, -69, -117, -149, -117, -53	upstream, upstream, upstream, upstream, upstream, upstream	1	1	1	1	1	1	159	225	258	197	218	117	1	3_CONTROL-C_ATAC_mm10::1	258	Gene Lypla1	Pla1a, Lypla1	lysophospholipase 1	NM_008866.2	1431607_at	NP_032892.1
GeneID:21399	Tcea1	1	4857694	4897909	40215	+	10	1_CONTROL-A_ATAC_mm10::1::6, 1_CONTROL-A_ATAC_mm10::1::7, 2_CONTROL-B_ATAC_mm10::1::5, 3_CONTROL-C_ATAC_mm10::1::6, 4_CRE-ERT2-A_ATAC_mm10::1::8, 4_CRE-ERT2-A_ATAC_mm10::1::9, 5_CRE-ERT2-B_ATAC_mm10::1::8, 5_CRE-ERT2-B_ATAC_mm10::1::9, 6_CRE-ERT2-C_ATAC_mm10::1::7, 6_CRE-ERT2-C_ATAC_mm10::1::8	-30, 546, -94, -94, -94, 626, -94, 642, -94, 642	upstream, in gene, upstream, upstream, upstream, in gene, upstream, in gene, upstream, in gene	1	1	1	1	1	1	754	832	840	724	758	325	1	3_CONTROL-C_ATAC_mm10::1	840	Gene Tcea1	Tcea1, S-II, MGC103154	transcription elongation factor A (SII) 1	NM_011541.4, NM_001159750.1, NM_001159751.1	1419257_at, 1419258_at	NP_035671.1, NP_001153222.1, NP_001153223.1
GeneID:58175	Rgs20	1	4909576	5070285	160709	-	50	1_CONTROL-A_ATAC_mm10::1::8, 1_CONTROL-A_ATAC_mm10::1::9, 1_CONTROL-A_ATAC_mm10::1::10, 1_CONTROL-A_ATAC_mm10::1::11, 1_CONTROL-A_ATAC_mm10::1::12, 1_CONTROL-A_ATAC_mm10::1::13, 1_CONTROL-A_ATAC_mm10::1::14, 1_CONTROL-A_ATAC_mm10::1::15, 2_CONTROL-B_ATAC_mm10::1::6, 2_CONTROL-B_ATAC_mm10::1::7, 2_CONTROL-B_ATAC_mm10::1::8, 2_CONTROL-B_ATAC_mm10::1::9, 2_CONTROL-B_ATAC_mm10::1::10, 2_CONTROL-B_ATA…	143821, 99517, 98989, 52269, 50829, 47277, 36909, -83, 155757, 143885, 99501, 52237, 50797, 47245, 46637, 36909, -83, 159341, 143869, 99533, 98989, 52269, 50893, 47309, 36909, -83, 155725, 143853, 99501, 54797, 52253, 50861, 47341, 36941, -83, 143853, 99533, 54797, 52205, 50861, 47341, 36941, -83, 143853, 99581, 54797, 52269, 50893, 47309, -83	in gene, in gene, in gene, in gene, in gene, in gene, in gene, upstream, in gene, in gene, in gene, in gene, in gene, in gene, in gene, in gene, upstream, in gene, in gene, in gene, in gene, in gene, in gene, in gene, in gene, upstream, in gene, in gene, in gene, in gene, in gene, in gene, in gene, in gene, upstream, in gene, in gene, in gene, in gene, in gene, in gene, in gene, upstream, in gene…	1	1	1	1	1	1	132.364	138.727	144.727	141.818	123.727	72.545	11	3_CONTROL-C_ATAC_mm10::1	623	Gene Rgs20	MGC151302, MGC151306, Rgs20, 2900073E09Rik, Rgsz1	regulator of G-protein signaling 20	NM_001177795.1, NM_021374.4	1421493_a_at	NP_001171266.1, NP_067349.2
GeneID:108664	Atp6v1h	1	5083173	5162549	79376	+	14	1_CONTROL-A_ATAC_mm10::1::16, 1_CONTROL-A_ATAC_mm10::1::17, 1_CONTROL-A_ATAC_mm10::1::18, 2_CONTROL-B_ATAC_mm10::1::15, 2_CONTROL-B_ATAC_mm10::1::16, 3_CONTROL-C_ATAC_mm10::1::16, 3_CONTROL-C_ATAC_mm10::1::17, 4_CRE-ERT2-A_ATAC_mm10::1::19, 4_CRE-ERT2-A_ATAC_mm10::1::20, 4_CRE-ERT2-A_ATAC_mm10::1::21, 5_CRE-ERT2-B_ATAC_mm10::1::18, 5_CRE-ERT2-B_ATAC_mm10::1::19, 6_CRE-ERT2-C_ATAC_mm10::1::16, 6_C…	-37, 20187, 87451, -37, 87451, -37, 87451, -69, 20187, 87451, -69, 87451, -69, 87451	upstream, in gene, downstream, upstream, downstream, upstream, downstream, upstream, in gene, downstream, upstream, downstream, upstream, downstream	1	1	1	1	1	1	110.667	118.333	118	128.333	126	65.667	3	2_CONTROL-B_ATAC_mm10::1	280	Gene Atp6v1h	Atp6v1h, 0710001F19Rik, VMA13, SFD, AU022349, MGC11985, CGI-11, SFDbeta, SFDalpha	ATPase, H+ transporting, lysosomal V1 subunit H	NM_133826.4	1415826_at	NP_598587.2
GeneID:18387	Oprk1	1	5588493	5606133	17640	+	5	1_CONTROL-A_ATAC_mm10::1::22, 2_CONTROL-B_ATAC_mm10::1::21, 3_CONTROL-C_ATAC_mm10::1::22, 4_CRE-ERT2-A_ATAC_mm10::1::26, 5_CRE-ERT2-B_ATAC_mm10::1::23	-141, -141, -109, -141, -141	upstream, upstream, upstream, upstream, upstream	1	1	1	1	1	0	27	39	56	35	34	29	1	3_CONTROL-C_ATAC_mm10::1	56	Gene Oprk1	MGC151172, R21, KOR, Oprk1, KOR-1, Oprk2	opioid receptor, kappa 1	NM_001204371.1, NM_011011.2		NP_001191300.1, NP_035141.1
GeneID:226304	Npbwr1	1	5913707	5917398	3691	-	1	5_CRE-ERT2-B_ATAC_mm10::1::24	1910	in gene	0	0	0	0	1	0	22	17	23	27	30	7	1	5_CRE-ERT2-B_ATAC_mm10::1	30	Gene Npbwr1	Nbpwr1, Gpr7, Npbwr1	neuropeptides B/W receptor 1	NM_010342.1		NP_034472.1
GeneID:12421	Rb1cc1	1	6214662	6276104	61442	+	11	1_CONTROL-A_ATAC_mm10::1::23, 1_CONTROL-A_ATAC_mm10::1::24, 2_CONTROL-B_ATAC_mm10::1::22, 2_CONTROL-B_ATAC_mm10::1::23, 3_CONTROL-C_ATAC_mm10::1::23, 3_CONTROL-C_ATAC_mm10::1::24, 4_CRE-ERT2-A_ATAC_mm10::1::27, 4_CRE-ERT2-A_ATAC_mm10::1::28, 5_CRE-ERT2-B_ATAC_mm10::1::25, 5_CRE-ERT2-B_ATAC_mm10::1::26, 6_CRE-ERT2-C_ATAC_mm10::1::21	-38, 57754, -6, 57722, 26, 57722, -6, 57754, -38, 57754, -70	upstream, in gene, upstream, in gene, in gene, in gene, upstream, in gene, upstream, in gene, upstream	1	1	1	1	1	1	146.5	170.5	171.5	130	143.5	60	2	3_CONTROL-C_ATAC_mm10::1	271	Gene Rb1cc1	LaXp180, 5930404L04Rik, 2900055E04Rik, FIP200, Cc1, Rb1cc1	RB1-inducible coiled-coil 1	NM_009826.4	1418968_at, 1431605_at	NP_033956.2
GeneID:620393	Fam150a	1	6359331	6394731	35400	+	9	1_CONTROL-A_ATAC_mm10::1::25, 1_CONTROL-A_ATAC_mm10::1::26, 2_CONTROL-B_ATAC_mm10::1::24, 3_CONTROL-C_ATAC_mm10::1::25, 3_CONTROL-C_ATAC_mm10::1::26, 4_CRE-ERT2-A_ATAC_mm10::1::29, 4_CRE-ERT2-A_ATAC_mm10::1::30, 5_CRE-ERT2-B_ATAC_mm10::1::27, 6_CRE-ERT2-C_ATAC_mm10::1::22	-51, 23629, 23661, -3, 23645, 13, 23581, 23581, 23581	upstream, in gene, in gene, upstream, in gene, in gene, in gene, in gene, in gene	1	1	1	1	1	1	27	25.5	41.5	57.5	44	32	2	4_CRE-ERT2-A_ATAC_mm10::1	91	Gene Fam150a	EG620393, Fam150a	family with sequence similarity 150, member A	NM_001195732.1		NP_001182661.1
GeneID:100039302	Gm2147	1	6380394	6381032	638	+	6	1_CONTROL-A_ATAC_mm10::1::26, 2_CONTROL-B_ATAC_mm10::1::24, 3_CONTROL-C_ATAC_mm10::1::26, 4_CRE-ERT2-A_ATAC_mm10::1::30, 5_CRE-ERT2-B_ATAC_mm10::1::27, 6_CRE-ERT2-C_ATAC_mm10::1::22	2566, 2598, 2582, 2518, 2518, 2518	downstream, downstream, downstream, downstream, downstream, downstream	1	1	1	1	1	1	33	28	52	91	64	42	1	4_CRE-ERT2-A_ATAC_mm10::1	91	Gene Gm2147	Gm2147	predicted gene 2147
GeneID:240690	St18	1	6487231	6860940	373709	+	24	1_CONTROL-A_ATAC_mm10::1::29, 1_CONTROL-A_ATAC_mm10::1::30, 1_CONTROL-A_ATAC_mm10::1::31, 1_CONTROL-A_ATAC_mm10::1::32, 1_CONTROL-A_ATAC_mm10::1::33, 2_CONTROL-B_ATAC_mm10::1::27, 2_CONTROL-B_ATAC_mm10::1::28, 2_CONTROL-B_ATAC_mm10::1::29, 2_CONTROL-B_ATAC_mm10::1::30, 2_CONTROL-B_ATAC_mm10::1::31, 3_CONTROL-C_ATAC_mm10::1::29, 3_CONTROL-C_ATAC_mm10::1::30, 3_CONTROL-C_ATAC_mm10::1::31, 3_CONTROL…	-3679, 273505, 318225, 371937, 379809, -3647, 23393, 318177, 372001, 379777, -3679, 273569, 318177, 371937, 379793, -3679, 318225, 379841, -3679, 318177, 371985, 379745, -3519, 379841	upstream, in gene, in gene, in gene, downstream, upstream, in gene, in gene, in gene, downstream, upstream, in gene, in gene, in gene, downstream, upstream, in gene, downstream, upstream, in gene, in gene, downstream, upstream, downstream	1	1	1	1	1	1	64.667	67.833	62.167	58.833	58.5	37.167	6	5_CRE-ERT2-B_ATAC_mm10::1	161	Gene St18	St18, Myt3, Nzf3, NZF-3, AV348974, mKIAA0535	suppression of tumorigenicity 18	NM_001244692.1, NM_001244693.1, NM_173868.2, NR_045188.1, NR_045189.1		NP_001231621.1, NP_001231622.1, NP_776293.1
GeneID:319263	Pcmtd1	1	7088920	7173628	84708	+	16	1_CONTROL-A_ATAC_mm10::1::35, 1_CONTROL-A_ATAC_mm10::1::36, 2_CONTROL-B_ATAC_mm10::1::34, 2_CONTROL-B_ATAC_mm10::1::35, 2_CONTROL-B_ATAC_mm10::1::36, 3_CONTROL-C_ATAC_mm10::1::35, 3_CONTROL-C_ATAC_mm10::1::36, 3_CONTROL-C_ATAC_mm10::1::37, 4_CRE-ERT2-A_ATAC_mm10::1::37, 4_CRE-ERT2-A_ATAC_mm10::1::38, 4_CRE-ERT2-A_ATAC_mm10::1::39, 5_CRE-ERT2-B_ATAC_mm10::1::34, 5_CRE-ERT2-B_ATAC_mm10::1::35, 5_CR…	-152, 50472, -152, 16232, 50440, -120, 16344, 50440, -152, 16312, 50344, -152, 16232, 50408, -152, 50440	upstream, in gene, upstream, in gene, in gene, upstream, in gene, in gene, upstream, in gene, in gene, upstream, in gene, in gene, upstream, in gene	1	1	1	1	1	1	349.333	359.667	369.667	325	352	149	3	3_CONTROL-C_ATAC_mm10::1	988	Gene Pcmtd1	A030012M09Rik, MGC117877, Pcmtd1, 8430411F12Rik	protein-L-isoaspartate (D-aspartate) O-methyltransferase domain containing 1	NM_183028.3	1429429_s_at, 1429430_at, 1435634_at, 1435635_at	NP_898849.1
GeneID:71096	Sntg1	1	8362661	9299730	937069	-	21	1_CONTROL-A_ATAC_mm10::1::41, 1_CONTROL-A_ATAC_mm10::1::42, 2_CONTROL-B_ATAC_mm10::1::40, 2_CONTROL-B_ATAC_mm10::1::41, 3_CONTROL-C_ATAC_mm10::1::41, 4_CRE-ERT2-A_ATAC_mm10::1::44, 4_CRE-ERT2-A_ATAC_mm10::1::45, 5_CRE-ERT2-B_ATAC_mm10::1::40, 1_CONTROL-A_ATAC_mm10::1::43, 1_CONTROL-A_ATAC_mm10::1::44, 2_CONTROL-B_ATAC_mm10::1::42, 2_CONTROL-B_ATAC_mm10::1::43, 2_CONTROL-B_ATAC_mm10::1::44, 3_CONT…	620786, 351346, 620786, 351346, 351346, 889074, 351378, 351378, 51090, 1106, 51058, 1170, 50, 51090, 1202, 51106, 1186, 51026, 1202, -46, 1170	in gene, in gene, in gene, in gene, in gene, in gene, in gene, in gene, in gene, in gene, in gene, in gene, in gene, in gene, in gene, in gene, in gene, in gene, in gene, upstream, in gene	1	1	1	1	1	1	39	37.167	35.167	31.667	34.333	15.5	6	1_CONTROL-A_ATAC_mm10::1	69	Gene Sntg1	Sntg1, 4933426D16Rik, SYN4, G1SYN	syntrophin, gamma 1	NM_027671.4	1432287_a_at	NP_081947.2
GeneID:59014	Rrs1	1	9545408	9547455	2047	+	23	1_CONTROL-A_ATAC_mm10::1::46, 1_CONTROL-A_ATAC_mm10::1::47, 1_CONTROL-A_ATAC_mm10::1::48, 2_CONTROL-B_ATAC_mm10::1::46, 2_CONTROL-B_ATAC_mm10::1::47, 2_CONTROL-B_ATAC_mm10::1::48, 2_CONTROL-B_ATAC_mm10::1::49, 3_CONTROL-C_ATAC_mm10::1::44, 3_CONTROL-C_ATAC_mm10::1::45, 3_CONTROL-C_ATAC_mm10::1::46, 4_CRE-ERT2-A_ATAC_mm10::1::49, 4_CRE-ERT2-A_ATAC_mm10::1::50, 4_CRE-ERT2-A_ATAC_mm10::1::51, 4_CRE-…	-3968, -128, 2688, -3968, -160, 608, 2656, -4000, -128, 2656, -3968, -160, 2688, 9184, -3968, -160, 592, 2688, 9280, -3968, -160, 608, 2672	upstream, upstream, downstream, upstream, upstream, in gene, downstream, upstream, upstream, downstream, upstream, upstream, downstream, downstream, upstream, upstream, in gene, downstream, downstream, upstream, upstream, in gene, downstream	1	1	1	1	1	1	207.4	219	204.6	240.6	237.4	103	5	5_CRE-ERT2-B_ATAC_mm10::1	613	Gene Rrs1	Rrs1, D1Ertd701e, 5730466A07Rik, Rrr, AA415037	RRS1 ribosome biogenesis regulator homolog (S. cerevisiae)	NM_021511.2	1416998_at	NP_067486.2
GeneID:76187	Adhfe1	1	9548046	9577968	29922	+	35	1_CONTROL-A_ATAC_mm10::1::46, 1_CONTROL-A_ATAC_mm10::1::47, 1_CONTROL-A_ATAC_mm10::1::48, 1_CONTROL-A_ATAC_mm10::1::49, 1_CONTROL-A_ATAC_mm10::1::50, 2_CONTROL-B_ATAC_mm10::1::46, 2_CONTROL-B_ATAC_mm10::1::47, 2_CONTROL-B_ATAC_mm10::1::48, 2_CONTROL-B_ATAC_mm10::1::49, 2_CONTROL-B_ATAC_mm10::1::50, 2_CONTROL-B_ATAC_mm10::1::51, 3_CONTROL-C_ATAC_mm10::1::44, 3_CONTROL-C_ATAC_mm10::1::45, 3_CONTROL…	-6606, -2766, 50, 16658, 25394, -6606, -2798, -2030, 18, 16594, 25394, -6638, -2766, 18, 16594, 25394, -6606, -2798, 50, 6546, 16562, 22354, 25330, -6606, -2798, -2046, 50, 6642, 16594, 25394, -6606, -2798, -2030, 34, 16658	upstream, upstream, in gene, in gene, in gene, upstream, upstream, upstream, in gene, in gene, in gene, upstream, upstream, in gene, in gene, in gene, upstream, upstream, in gene, in gene, in gene, in gene, in gene, upstream, upstream, upstream, in gene, in gene, in gene, in gene, upstream, upstream, upstream, in gene, in gene	1	1	1	1	1	1	213.875	233.25	229.125	243.625	245.875	104.5	8	3_CONTROL-C_ATAC_mm10::1	703	Gene Adhfe1	Adh8, Adhfe1, 6330565B14Rik, AI043035	alcohol dehydrogenase, iron containing, 1	NM_175236.4, NR_027664.1	1424392_at, 1424393_s_at	NP_780445.1
GeneID:72481	2610203C22Rik	1	9560832	9631092	70260	-	44	1_CONTROL-A_ATAC_mm10::1::49, 1_CONTROL-A_ATAC_mm10::1::50, 1_CONTROL-A_ATAC_mm10::1::51, 1_CONTROL-A_ATAC_mm10::1::52, 1_CONTROL-A_ATAC_mm10::1::53, 1_CONTROL-A_ATAC_mm10::1::54, 1_CONTROL-A_ATAC_mm10::1::55, 2_CONTROL-B_ATAC_mm10::1::50, 2_CONTROL-B_ATAC_mm10::1::51, 2_CONTROL-B_ATAC_mm10::1::52, 2_CONTROL-B_ATAC_mm10::1::53, 2_CONTROL-B_ATAC_mm10::1::54, 2_CONTROL-B_ATAC_mm10::1::55, 2_CONTROL…	66388, 57652, 19348, 9460, 8404, 3500, 692, 66452, 57652, 19348, 9492, 8372, 3540, 692, 66452, 57652, 19316, 9524, 8404, 3540, 724, 76500, 66484, 60692, 57716, 19348, 9524, 8404, 3508, 756, 76404, 66452, 57652, 19332, 11444, 9524, 8340, 3572, 724, 66388, 19332, 9460, 3476, 708	in gene, in gene, in gene, in gene, in gene, in gene, in gene, in gene, in gene, in gene, in gene, in gene, in gene, in gene, in gene, in gene, in gene, in gene, in gene, in gene, in gene, downstream, in gene, in gene, in gene, in gene, in gene, in gene, in gene, in gene, downstream, in gene, in gene, in gene, in gene, in gene, in gene, in gene, in gene, in gene, in gene, in gene, in gene, in gene	1	1	1	1	1	1	126.1	146.7	153.8	152.8	156.7	69.7	10	3_CONTROL-C_ATAC_mm10::1	703	Gene 2610203C22Rik	2310007M24Rik, 2610203C22Rik	RIKEN cDNA 2610203C22 gene	NR_015470.1
GeneID:76982	3110035E14Rik	1	9601267	9627142	25875	+	30	1_CONTROL-A_ATAC_mm10::1::51, 1_CONTROL-A_ATAC_mm10::1::52, 1_CONTROL-A_ATAC_mm10::1::53, 1_CONTROL-A_ATAC_mm10::1::54, 1_CONTROL-A_ATAC_mm10::1::55, 2_CONTROL-B_ATAC_mm10::1::52, 2_CONTROL-B_ATAC_mm10::1::53, 2_CONTROL-B_ATAC_mm10::1::54, 2_CONTROL-B_ATAC_mm10::1::55, 2_CONTROL-B_ATAC_mm10::1::56, 3_CONTROL-C_ATAC_mm10::1::49, 3_CONTROL-C_ATAC_mm10::1::50, 3_CONTROL-C_ATAC_mm10::1::51, 3_CONTROL…	10477, 20365, 21421, 26325, 29133, 10477, 20333, 21453, 26285, 29133, 10509, 20301, 21421, 26285, 29101, 10477, 20301, 21421, 26317, 29069, 10493, 18381, 20301, 21485, 26253, 29101, 10493, 20365, 26349, 29117	in gene, in gene, in gene, downstream, downstream, in gene, in gene, in gene, downstream, downstream, in gene, in gene, in gene, downstream, downstream, in gene, in gene, in gene, downstream, downstream, in gene, in gene, in gene, in gene, downstream, downstream, in gene, in gene, downstream, downstream	1	1	1	1	1	1	96.167	113.667	117	122.667	124.5	60.167	6	2_CONTROL-B_ATAC_mm10::1	288	Gene 3110035E14Rik	3110035E14Rik, AI415019, AV164974, R75066	RIKEN cDNA 3110035E14 gene	NM_178399.4	1428184_at	NP_848486.1
GeneID:17864	Mybl1	1	9668831	9700209	31378	-	10	1_CONTROL-A_ATAC_mm10::1::57, 2_CONTROL-B_ATAC_mm10::1::58, 3_CONTROL-C_ATAC_mm10::1::56, 3_CONTROL-C_ATAC_mm10::1::57, 4_CRE-ERT2-A_ATAC_mm10::1::63, 4_CRE-ERT2-A_ATAC_mm10::1::64, 5_CRE-ERT2-B_ATAC_mm10::1::61, 5_CRE-ERT2-B_ATAC_mm10::1::62, 6_CRE-ERT2-C_ATAC_mm10::1::41, 6_CRE-ERT2-C_ATAC_mm10::1::42	-143, -143, 41073, -143, 41073, -111, 41073, -127, 41073, -111	upstream, upstream, downstream, upstream, downstream, upstream, downstream, upstream, downstream, upstream	1	1	1	1	1	1	175	193.5	221.5	280	302	150.5	2	5_CRE-ERT2-B_ATAC_mm10::1	499	Gene Mybl1	A-myb, G1-419-6, MGC123416, Mybl1, repro9	myeloblastosis oncogene-like 1	NM_008651.2		NP_032677.2
GeneID:70675	Vcpip1	1	9723192	9748382	25190	-	6	1_CONTROL-A_ATAC_mm10::1::58, 2_CONTROL-B_ATAC_mm10::1::59, 3_CONTROL-C_ATAC_mm10::1::58, 4_CRE-ERT2-A_ATAC_mm10::1::65, 5_CRE-ERT2-B_ATAC_mm10::1::63, 6_CRE-ERT2-C_ATAC_mm10::1::43	-98, -98, -98, -98, -98, -82	upstream, upstream, upstream, upstream, upstream, upstream	1	1	1	1	1	1	1028	960	1065	1010	1003	407	1	3_CONTROL-C_ATAC_mm10::1	1065	Gene Vcpip1	5730421J18Rik, Vcpip1, 4932442A08, 5730538E15Rik, mKIAA1850, VCIP135	valosin containing protein (p97)/p47 complex interacting protein 1	NM_173443.2	1434706_at	NP_775619.2
GeneID:73331	1700034P13Rik	1	9747648	9771256	23608	+	12	1_CONTROL-A_ATAC_mm10::1::58, 1_CONTROL-A_ATAC_mm10::1::59, 2_CONTROL-B_ATAC_mm10::1::59, 2_CONTROL-B_ATAC_mm10::1::60, 3_CONTROL-C_ATAC_mm10::1::58, 3_CONTROL-C_ATAC_mm10::1::59, 4_CRE-ERT2-A_ATAC_mm10::1::65, 4_CRE-ERT2-A_ATAC_mm10::1::66, 5_CRE-ERT2-B_ATAC_mm10::1::63, 5_CRE-ERT2-B_ATAC_mm10::1::64, 6_CRE-ERT2-C_ATAC_mm10::1::43, 6_CRE-ERT2-C_ATAC_mm10::1::44	832, 25248, 832, 25248, 832, 25248, 832, 25248, 832, 25248, 816, 25248	in gene, downstream, in gene, downstream, in gene, downstream, in gene, downstream, in gene, downstream, in gene, downstream	1	1	1	1	1	1	557.5	549	600	557.5	555	234.5	2	3_CONTROL-C_ATAC_mm10::1	1065	Gene 1700034P13Rik	1700034P13Rik	RIKEN cDNA 1700034P13 gene	NR_040462.1	1431585_at
GeneID:170755	Sgk3	1	9798130	9902570	104440	+	10	1_CONTROL-A_ATAC_mm10::1::60, 2_CONTROL-B_ATAC_mm10::1::61, 3_CONTROL-C_ATAC_mm10::1::60, 4_CRE-ERT2-A_ATAC_mm10::1::67, 4_CRE-ERT2-A_ATAC_mm10::1::68, 4_CRE-ERT2-A_ATAC_mm10::1::69, 5_CRE-ERT2-B_ATAC_mm10::1::65, 5_CRE-ERT2-B_ATAC_mm10::1::66, 5_CRE-ERT2-B_ATAC_mm10::1::67, 6_CRE-ERT2-C_ATAC_mm10::1::45	350, -194, -242, -178, 414, 6638, -146, 6574, 25454, -178	in gene, upstream, upstream, upstream, in gene, in gene, upstream, in gene, in gene, upstream	1	1	1	1	1	1	42.333	46	51.667	52.333	55	22.333	3	3_CONTROL-C_ATAC_mm10::1	115	Gene Sgk3	fz, 2510015P22Rik, A330005P07Rik, fy, Cisk, Sgk3	serum/glucocorticoid regulated kinase 3	NM_177547.3, NM_001037759.1, NM_133220.2	1420918_at, 1420919_at	NP_808215.2, NP_001032848.1, NP_573483.1
GeneID:620986	Gm6195	1	9802103	9802553	450	-	9	1_CONTROL-A_ATAC_mm10::1::60, 2_CONTROL-B_ATAC_mm10::1::61, 3_CONTROL-C_ATAC_mm10::1::60, 4_CRE-ERT2-A_ATAC_mm10::1::67, 4_CRE-ERT2-A_ATAC_mm10::1::68, 4_CRE-ERT2-A_ATAC_mm10::1::69, 5_CRE-ERT2-B_ATAC_mm10::1::65, 5_CRE-ERT2-B_ATAC_mm10::1::66, 6_CRE-ERT2-C_ATAC_mm10::1::45	4073, 4617, 4665, 4601, 4009, -2215, 4569, -2151, 4601	downstream, downstream, downstream, downstream, downstream, upstream, downstream, upstream, downstream	1	1	1	1	1	1	54.5	61	71.5	65.5	67	29	2	3_CONTROL-C_ATAC_mm10::1	115	Gene Gm6195	EG620986, Gm6195	predicted pseudogene 6195	XM_885368.2, XM_912995.3		XP_890461.1, XP_918088.1
GeneID:240697	Mcmdc2	1	9908638	9940954	32316	+	6	1_CONTROL-A_ATAC_mm10::1::61, 2_CONTROL-B_ATAC_mm10::1::62, 3_CONTROL-C_ATAC_mm10::1::61, 4_CRE-ERT2-A_ATAC_mm10::1::70, 5_CRE-ERT2-B_ATAC_mm10::1::68, 6_CRE-ERT2-C_ATAC_mm10::1::46	35490, 35490, 35490, 35490, 35490, 35490	downstream, downstream, downstream, downstream, downstream, downstream	1	1	1	1	1	1	251	337	353	326	321	171	1	3_CONTROL-C_ATAC_mm10::1	353	Gene Mcmdc2	Mcmdc2, 6030422M02Rik	minichromosome maintenance domain containing 2	NM_177722.3		NP_808390.2
GeneID:73824	Snhg6	1	9942025	9944118	2093	-	6	1_CONTROL-A_ATAC_mm10::1::61, 2_CONTROL-B_ATAC_mm10::1::62, 3_CONTROL-C_ATAC_mm10::1::61, 4_CRE-ERT2-A_ATAC_mm10::1::70, 5_CRE-ERT2-B_ATAC_mm10::1::68, 6_CRE-ERT2-C_ATAC_mm10::1::46	-10, -10, -10, -10, -10, -10	upstream, upstream, upstream, upstream, upstream, upstream	1	1	1	1	1	1	251	337	353	326	321	171	1	3_CONTROL-C_ATAC_mm10::1	353	Gene Snhg6	1110008H02Rik, Snhg6	small nucleolar RNA host gene (non-protein coding) 6	NR_024067.2	1436506_a_at
GeneID:266793	Snord87	1	9942470	9942543	73	-	6	1_CONTROL-A_ATAC_mm10::1::61, 2_CONTROL-B_ATAC_mm10::1::62, 3_CONTROL-C_ATAC_mm10::1::61, 4_CRE-ERT2-A_ATAC_mm10::1::70, 5_CRE-ERT2-B_ATAC_mm10::1::68, 6_CRE-ERT2-C_ATAC_mm10::1::46	-1585, -1585, -1585, -1585, -1585, -1585	upstream, upstream, upstream, upstream, upstream, upstream	1	1	1	1	1	1	251	337	353	326	321	171	1	3_CONTROL-C_ATAC_mm10::1	353	Gene Snord87	MBII-276, Snord87, U87, Rnu87	small nucleolar RNA, C/D box 87	NR_004410.1
GeneID:100038398	Gm10567	1	9960164	9962809	2645	-	1	5_CRE-ERT2-B_ATAC_mm10::1::69	-5383	upstream	0	0	0	0	1	0	5	4	2	28	28	22	1	5_CRE-ERT2-B_ATAC_mm10::1	28	Gene Gm10567	ENSMUSG00000073738, Gm10567	predicted gene 10567	XR_140429.1, XR_141896.1
GeneID:100039596	Tcf24	1	9963408	9967485	4077	-	1	5_CRE-ERT2-B_ATAC_mm10::1::69	-707	upstream	0	0	0	0	1	0	5	4	2	28	28	22	1	5_CRE-ERT2-B_ATAC_mm10::1	28	Gene Tcf24	Tcf24, Gm2330	transcription factor 24	XM_003688767.1, XM_003689325.1		XP_003688815.1, XP_003689373.1
GeneID:69312	Ppp1r42	1	9968624	10009130	40506	-	24	1_CONTROL-A_ATAC_mm10::1::62, 1_CONTROL-A_ATAC_mm10::1::63, 1_CONTROL-A_ATAC_mm10::1::64, 1_CONTROL-A_ATAC_mm10::1::65, 2_CONTROL-B_ATAC_mm10::1::63, 2_CONTROL-B_ATAC_mm10::1::64, 2_CONTROL-B_ATAC_mm10::1::65, 2_CONTROL-B_ATAC_mm10::1::66, 3_CONTROL-C_ATAC_mm10::1::62, 3_CONTROL-C_ATAC_mm10::1::63, 3_CONTROL-C_ATAC_mm10::1::64, 3_CONTROL-C_ATAC_mm10::1::65, 4_CRE-ERT2-A_ATAC_mm10::1::71, 4_CRE-ER…	20266, 1706, 10, -5494, 20330, 1770, -22, -5462, 20309, 1706, -6, -5446, 20298, 11418, 1706, 10, -5430, 40938, 20298, 1706, -22, -5494, 1706, 10	in gene, in gene, in gene, upstream, in gene, in gene, upstream, upstream, in gene, in gene, upstream, upstream, in gene, in gene, in gene, in gene, upstream, downstream, in gene, in gene, upstream, upstream, in gene, in gene	1	1	1	1	1	1	56.333	61	56.5	59.833	58	25.167	6	2_CONTROL-B_ATAC_mm10::1	176	Gene Ppp1r42	TLRR, Ppp1r42, 4930418G15Rik, 1700011J18Rik, Lrrc67	protein phosphatase 1, regulatory subunit 42	NM_145692.1, NM_027033.4	1424977_at, 1430283_s_at, 1432425_at	NP_663730.1, NP_081309.1
GeneID:26754	Cops5	1	10024830	10037898	13068	-	15	1_CONTROL-A_ATAC_mm10::1::65, 1_CONTROL-A_ATAC_mm10::1::66, 1_CONTROL-A_ATAC_mm10::1::67, 2_CONTROL-B_ATAC_mm10::1::67, 2_CONTROL-B_ATAC_mm10::1::68, 3_CONTROL-C_ATAC_mm10::1::66, 3_CONTROL-C_ATAC_mm10::1::67, 4_CRE-ERT2-A_ATAC_mm10::1::75, 4_CRE-ERT2-A_ATAC_mm10::1::76, 4_CRE-ERT2-A_ATAC_mm10::1::77, 5_CRE-ERT2-B_ATAC_mm10::1::73, 5_CRE-ERT2-B_ATAC_mm10::1::74, 5_CRE-ERT2-B_ATAC_mm10::1::75, 6_C…	23274, -150, -2230, -150, -2134, -150, -2230, 23338, -22, -2262, 23274, -22, -2230, -22, -2230	downstream, upstream, upstream, upstream, upstream, upstream, upstream, downstream, upstream, upstream, downstream, upstream, upstream, upstream, upstream	1	1	1	1	1	1	155.667	163.333	155.333	146.667	136.667	71.667	3	2_CONTROL-B_ATAC_mm10::1	231	Gene Cops5	Cops5, Jab1, Sgn5, Mov34, AI303502, CSN5	COP9 (constitutive photomorphogenic) homolog, subunit 5 (Arabidopsis thaliana)	NM_013715.1		NP_038743.1
GeneID:211660	Cspp1	1	10038218	10136768	98550	+	19	1_CONTROL-A_ATAC_mm10::1::66, 1_CONTROL-A_ATAC_mm10::1::67, 1_CONTROL-A_ATAC_mm10::1::68, 2_CONTROL-B_ATAC_mm10::1::67, 2_CONTROL-B_ATAC_mm10::1::68, 2_CONTROL-B_ATAC_mm10::1::69, 3_CONTROL-C_ATAC_mm10::1::66, 3_CONTROL-C_ATAC_mm10::1::67, 3_CONTROL-C_ATAC_mm10::1::68, 4_CRE-ERT2-A_ATAC_mm10::1::76, 4_CRE-ERT2-A_ATAC_mm10::1::77, 4_CRE-ERT2-A_ATAC_mm10::1::78, 4_CRE-ERT2-A_ATAC_mm10::1::79, 5_CRE…	-170, 1910, 51542, -170, 1814, 51478, -170, 1910, 51510, -298, 1942, 18358, 51478, -298, 1910, 18326, 51478, -298, 1910	upstream, in gene, in gene, upstream, in gene, in gene, upstream, in gene, in gene, upstream, in gene, in gene, in gene, upstream, in gene, in gene, in gene, upstream, in gene	1	1	1	1	1	1	111	119.5	111.5	106	101.75	56	4	2_CONTROL-B_ATAC_mm10::1	231	Gene Cspp1	2310020J12Rik, Cspp2, AA387550, Cspp3, 4930413O22Rik, BC055915, Cspp1	centrosome and spindle pole associated protein 1	NM_026493.3	1420340_at, 1431405_a_at	NP_080769.3
GeneID:211673	Arfgef1	1	10137507	10232670	95163	-	6	1_CONTROL-A_ATAC_mm10::1::69, 2_CONTROL-B_ATAC_mm10::1::70, 3_CONTROL-C_ATAC_mm10::1::69, 4_CRE-ERT2-A_ATAC_mm10::1::80, 5_CRE-ERT2-B_ATAC_mm10::1::78, 6_CRE-ERT2-C_ATAC_mm10::1::51	-370, -386, -386, -386, -386, -386	upstream, upstream, upstream, upstream, upstream, upstream	1	1	1	1	1	1	186	290	364	272	284	146	1	3_CONTROL-C_ATAC_mm10::1	364	Gene Arfgef1	Arfgef1, D730028O18Rik, D130059B05Rik, ARFGEP1, BIG1, P200	ADP-ribosylation factor guanine nucleotide-exchange factor 1(brefeldin A-inhibited)	NM_001102430.1	1415711_at	NP_001095900.1
GeneID:329093	Cpa6	1	10324727	10719943	395216	-	4	1_CONTROL-A_ATAC_mm10::1::71, 3_CONTROL-C_ATAC_mm10::1::70, 4_CRE-ERT2-A_ATAC_mm10::1::81, 6_CRE-ERT2-C_ATAC_mm10::1::52	242279, 242151, 242215, 242151	in gene, in gene, in gene, in gene	1	0	1	1	0	1	31	20	31	35	20	32	1	4_CRE-ERT2-A_ATAC_mm10::1	35	Gene Cpa6	9030616D13Rik, MGC141282, Cpa6	carboxypeptidase A6	NM_177834.3		NP_808502.2
GeneID:109294	Prex2	1	10993465	11303682	310217	+	18	1_CONTROL-A_ATAC_mm10::1::72, 1_CONTROL-A_ATAC_mm10::1::73, 1_CONTROL-A_ATAC_mm10::1::74, 1_CONTROL-A_ATAC_mm10::1::75, 2_CONTROL-B_ATAC_mm10::1::71, 2_CONTROL-B_ATAC_mm10::1::72, 2_CONTROL-B_ATAC_mm10::1::73, 3_CONTROL-C_ATAC_mm10::1::72, 3_CONTROL-C_ATAC_mm10::1::73, 3_CONTROL-C_ATAC_mm10::1::74, 4_CRE-ERT2-A_ATAC_mm10::1::82, 4_CRE-ERT2-A_ATAC_mm10::1::83, 4_CRE-ERT2-A_ATAC_mm10::1::84, 5_CRE-…	-2361, 220, 52343, 184551, -2361, 52391, 184423, -2361, 52391, 184423, -2377, 52359, 184423, -2361, 231, 52359, 184423, 159	upstream, in gene, in gene, in gene, upstream, in gene, in gene, upstream, in gene, in gene, upstream, in gene, in gene, upstream, in gene, in gene, in gene, in gene	1	1	1	1	1	1	35	42.75	39.5	38.25	34.75	21.25	4	2_CONTROL-B_ATAC_mm10::1	61	Gene Prex2	D430013K02, AI553603, P-Rex2, C030045D06Rik, AI316880, Prex2, Depdc2, 6230420N16Rik	phosphatidylinositol-3,4,5-trisphosphate-dependent Rac exchange factor 2	NM_029525.1, NM_001033636.4, XM_003946036.1	1432047_at, 1436569_at	NP_083801.1, NP_001028808.1, XP_003946085.1
GeneID:320492	A830018L16Rik	1	11414105	11975902	561797	+	28	1_CONTROL-A_ATAC_mm10::1::76, 1_CONTROL-A_ATAC_mm10::1::77, 1_CONTROL-A_ATAC_mm10::1::78, 1_CONTROL-A_ATAC_mm10::1::79, 1_CONTROL-A_ATAC_mm10::1::80, 1_CONTROL-A_ATAC_mm10::1::81, 2_CONTROL-B_ATAC_mm10::1::74, 2_CONTROL-B_ATAC_mm10::1::75, 2_CONTROL-B_ATAC_mm10::1::76, 2_CONTROL-B_ATAC_mm10::1::77, 2_CONTROL-B_ATAC_mm10::1::78, 2_CONTROL-B_ATAC_mm10::1::79, 3_CONTROL-C_ATAC_mm10::1::75, 3_CONTROL…	119, 171239, 243815, 334471, 354503, 381751, 103, 171271, 243751, 334487, 360791, 381767, 103, 44471, 171239, 243751, 334503, 381767, 103, 171239, 243815, 381703, 103, 171239, 334471, 381735, 135, 381783	in gene, in gene, in gene, in gene, in gene, in gene, in gene, in gene, in gene, in gene, in gene, in gene, in gene, in gene, in gene, in gene, in gene, in gene, in gene, in gene, in gene, in gene, in gene, in gene, in gene, in gene, in gene, in gene	1	1	1	1	1	1	54.375	60.125	64	59	52.875	27.875	8	4_CRE-ERT2-A_ATAC_mm10::1	222	Gene A830018L16Rik	A830018L16Rik, VEST1	RIKEN cDNA A830018L16 gene	NM_001160371.2, NM_001160370.2, NM_001160369.2, NM_177173.6		NP_001153843.1, NP_001153842.1, NP_001153841.1, NP_796147.2
GeneID:240725	Sulf1	1	12692430	12860372	167942	+	31	1_CONTROL-A_ATAC_mm10::1::91, 1_CONTROL-A_ATAC_mm10::1::92, 1_CONTROL-A_ATAC_mm10::1::93, 1_CONTROL-A_ATAC_mm10::1::94, 1_CONTROL-A_ATAC_mm10::1::95, 2_CONTROL-B_ATAC_mm10::1::87, 2_CONTROL-B_ATAC_mm10::1::88, 2_CONTROL-B_ATAC_mm10::1::89, 2_CONTROL-B_ATAC_mm10::1::90, 2_CONTROL-B_ATAC_mm10::1::91, 3_CONTROL-C_ATAC_mm10::1::90, 3_CONTROL-C_ATAC_mm10::1::91, 3_CONTROL-C_ATAC_mm10::1::92, 3_CONTROL…	25810, 103442, 143730, 144530, 171826, 25746, 103314, 143730, 144514, 171826, 25778, 103314, 143282, 143730, 144594, 171826, 25810, 102930, 103314, 140722, 143730, 159858, 171826, 25810, 103314, 140786, 143746, 171826, 25810, 143698, 171810	in gene, in gene, in gene, in gene, downstream, in gene, in gene, in gene, in gene, downstream, in gene, in gene, in gene, in gene, in gene, downstream, in gene, in gene, in gene, in gene, in gene, in gene, downstream, in gene, in gene, in gene, in gene, downstream, in gene, in gene, downstream	1	1	1	1	1	1	70.571	74.429	78	61.143	56.857	23.286	7	1_CONTROL-A_ATAC_mm10::1	151	Gene Sulf1	Sulf1, AI467640, AW121680, mKIAA1077	sulfatase 1	NM_172294.1, NM_001198565.1, NM_001198566.1	1436319_at	NP_758498.1, NP_001185494.1, NP_001185495.1
GeneID:240726	Slco5a1	1	12866549	12991135	124586	-	13	1_CONTROL-A_ATAC_mm10::1::95, 1_CONTROL-A_ATAC_mm10::1::96, 2_CONTROL-B_ATAC_mm10::1::91, 2_CONTROL-B_ATAC_mm10::1::92, 3_CONTROL-C_ATAC_mm10::1::95, 3_CONTROL-C_ATAC_mm10::1::96, 3_CONTROL-C_ATAC_mm10::1::97, 4_CRE-ERT2-A_ATAC_mm10::1::103, 4_CRE-ERT2-A_ATAC_mm10::1::104, 5_CRE-ERT2-B_ATAC_mm10::1::98, 5_CRE-ERT2-B_ATAC_mm10::1::99, 6_CRE-ERT2-C_ATAC_mm10::1::62, 6_CRE-ERT2-C_ATAC_mm10::1::63	126879, -1537, 126879, -1569, 126879, 85615, -1537, 126879, -1601, 126879, -1585, 126895, -1569	downstream, upstream, downstream, upstream, downstream, in gene, upstream, downstream, upstream, downstream, upstream, downstream, upstream	1	1	1	1	1	1	105.333	111.667	145.333	106	112.667	52.667	3	3_CONTROL-C_ATAC_mm10::1	299	Gene Slco5a1	4732454B15, AA407151, Slco5a1, A630033C23Rik	solute carrier organic anion transporter family, member 5A1	NM_172841.2		NP_766429.2
GeneID:383491	Prdm14	1	13113428	13127163	13735	-	5	1_CONTROL-A_ATAC_mm10::1::99, 2_CONTROL-B_ATAC_mm10::1::95, 3_CONTROL-C_ATAC_mm10::1::101, 4_CRE-ERT2-A_ATAC_mm10::1::106, 5_CRE-ERT2-B_ATAC_mm10::1::101	-7301, -7301, -7381, -7301, -7333	upstream, upstream, upstream, upstream, upstream	1	1	1	1	1	0	66	66	52	36	41	25	1	1_CONTROL-A_ATAC_mm10::1	66	Gene Prdm14	Prdm14	PR domain containing 14	NM_001081209.2		NP_001074678.2
GeneID:17978	Ncoa2	1	13139159	13374083	234924	-	39	1_CONTROL-A_ATAC_mm10::1::99, 1_CONTROL-A_ATAC_mm10::1::100, 1_CONTROL-A_ATAC_mm10::1::101, 1_CONTROL-A_ATAC_mm10::1::102, 1_CONTROL-A_ATAC_mm10::1::103, 1_CONTROL-A_ATAC_mm10::1::104, 2_CONTROL-B_ATAC_mm10::1::95, 2_CONTROL-B_ATAC_mm10::1::96, 2_CONTROL-B_ATAC_mm10::1::97, 2_CONTROL-B_ATAC_mm10::1::98, 2_CONTROL-B_ATAC_mm10::1::99, 2_CONTROL-B_ATAC_mm10::1::100, 2_CONTROL-B_ATAC_mm10::1::101, 3_…	239619, 222787, 202787, 83779, 1539, -61, 239619, 231491, 222819, 202755, 83779, 1507, 67, 239539, 231331, 231011, 222787, 202787, 83779, 1507, 611, -29, 239619, 222819, 202755, 190563, 83779, 1571, -61, 239587, 202819, 83779, 1539, 739, -29, 202787, 190547, 83779, 1539	downstream, in gene, in gene, in gene, in gene, upstream, downstream, in gene, in gene, in gene, in gene, in gene, in gene, downstream, in gene, in gene, in gene, in gene, in gene, in gene, in gene, upstream, downstream, in gene, in gene, in gene, in gene, in gene, upstream, downstream, in gene, in gene, in gene, in gene, upstream, in gene, in gene, in gene, in gene	1	1	1	1	1	1	133.222	146.667	155.444	144.222	143	63	9	4_CRE-ERT2-A_ATAC_mm10::1	886	Gene Ncoa2	SRC-2, 9530095N19, TIF2, D1Ertd433e, Grip1, bHLHe75, Ncoa2, GRIP-1, TIF-2, KAT13C	nuclear receptor coactivator 2	NM_008678.2, NM_001077695.1	1435233_at, 1435234_at	NP_032704.2, NP_001071163.1
GeneID:72265	Tram1	1	13564702	13589864	25162	-	6	1_CONTROL-A_ATAC_mm10::1::107, 2_CONTROL-B_ATAC_mm10::1::104, 3_CONTROL-C_ATAC_mm10::1::113, 4_CRE-ERT2-A_ATAC_mm10::1::116, 5_CRE-ERT2-B_ATAC_mm10::1::109, 6_CRE-ERT2-C_ATAC_mm10::1::71	88, 136, 168, 72, 72, 72	in gene, in gene, in gene, in gene, in gene, in gene	1	1	1	1	1	1	131	195	170	185	194	83	1	2_CONTROL-B_ATAC_mm10::1	195	Gene Tram1	1810049E02Rik, TRAMP, MGC1174, Tram1	translocating chain-associating membrane protein 1	NM_028173.4	1423732_at	NP_082449.1
GeneID:212442	Lactb2	1	13625898	13660509	34611	-	14	1_CONTROL-A_ATAC_mm10::1::109, 1_CONTROL-A_ATAC_mm10::1::110, 2_CONTROL-B_ATAC_mm10::1::106, 2_CONTROL-B_ATAC_mm10::1::107, 2_CONTROL-B_ATAC_mm10::1::108, 3_CONTROL-C_ATAC_mm10::1::117, 3_CONTROL-C_ATAC_mm10::1::118, 3_CONTROL-C_ATAC_mm10::1::119, 4_CRE-ERT2-A_ATAC_mm10::1::118, 4_CRE-ERT2-A_ATAC_mm10::1::119, 5_CRE-ERT2-B_ATAC_mm10::1::112, 5_CRE-ERT2-B_ATAC_mm10::1::113, 6_CRE-ERT2-C_ATAC_mm10:…	10717, -67, 10717, 557, -67, 20749, 10749, -67, 10717, -67, 10717, -67, 20813, -35	in gene, upstream, in gene, in gene, upstream, in gene, in gene, upstream, in gene, upstream, in gene, upstream, in gene, upstream	1	1	1	1	1	1	63	59.667	85.333	107	103	67.667	3	5_CRE-ERT2-B_ATAC_mm10::1	269	Gene Lactb2	MGC7674, Lactb2, E430032H21Rik, Cgi-83	lactamase, beta 2	NM_145381.2	1425140_at, 1425141_at	NP_663356.1
GeneID:381246	Xkr9	1	13668771	13701723	32952	+	18	1_CONTROL-A_ATAC_mm10::1::110, 1_CONTROL-A_ATAC_mm10::1::111, 1_CONTROL-A_ATAC_mm10::1::112, 2_CONTROL-B_ATAC_mm10::1::107, 2_CONTROL-B_ATAC_mm10::1::108, 2_CONTROL-B_ATAC_mm10::1::109, 2_CONTROL-B_ATAC_mm10::1::110, 3_CONTROL-C_ATAC_mm10::1::119, 3_CONTROL-C_ATAC_mm10::1::120, 3_CONTROL-C_ATAC_mm10::1::121, 4_CRE-ERT2-A_ATAC_mm10::1::119, 4_CRE-ERT2-A_ATAC_mm10::1::120, 4_CRE-ERT2-A_ATAC_mm10::1…	-8195, 14493, 37693, -8819, -8195, 14509, 37757, -8195, 14461, 37757, -8195, 14461, 37757, -8195, 14461, 37757, -8227, 14493	upstream, in gene, downstream, upstream, upstream, in gene, downstream, upstream, in gene, downstream, upstream, in gene, downstream, upstream, in gene, downstream, upstream, in gene	1	1	1	1	1	1	94	102.333	120.667	135.333	136	85.333	3	5_CRE-ERT2-B_ATAC_mm10::1	269	Gene Xkr9	Xkr9, Gm1620, XRG9	X Kell blood group precursor related family member 9 homolog	NM_001011873.2		NP_001011873.1
GeneID:14048	Eya1	1	14168958	14310199	141241	-	38	1_CONTROL-A_ATAC_mm10::1::119, 1_CONTROL-A_ATAC_mm10::1::120, 1_CONTROL-A_ATAC_mm10::1::121, 1_CONTROL-A_ATAC_mm10::1::122, 1_CONTROL-A_ATAC_mm10::1::123, 1_CONTROL-A_ATAC_mm10::1::124, 1_CONTROL-A_ATAC_mm10::1::125, 2_CONTROL-B_ATAC_mm10::1::118, 2_CONTROL-B_ATAC_mm10::1::119, 2_CONTROL-B_ATAC_mm10::1::120, 2_CONTROL-B_ATAC_mm10::1::121, 2_CONTROL-B_ATAC_mm10::1::122, 2_CONTROL-B_ATAC_mm10::1::1…	129767, 128471, 111191, 91223, 65271, 17735, 343, 129783, 128439, 111191, 91287, 17815, 407, 128439, 117239, 111191, 91287, 65207, 41783, 17815, 343, 129799, 128439, 111255, 91287, 17687, 311, 129751, 128471, 111159, 91255, 17751, 311, 128439, 91303, 70775, 17815, 407	in gene, in gene, in gene, in gene, in gene, in gene, in gene, in gene, in gene, in gene, in gene, in gene, in gene, in gene, in gene, in gene, in gene, in gene, in gene, in gene, in gene, in gene, in gene, in gene, in gene, in gene, in gene, in gene, in gene, in gene, in gene, in gene, in gene, in gene, in gene, in gene, in gene, in gene	1	1	1	1	1	1	94.8	109.6	109.9	89.7	92	45.2	10	3_CONTROL-C_ATAC_mm10::1	352	Gene Eya1	Eya1, bor	eyes absent 1 homolog (Drosophila)	NM_010164.2, NM_001252192.1	1421727_at	NP_034294.2, NP_001239121.1
GeneID:17681	Msc	1	14753346	14755966	2620	-	5	2_CONTROL-B_ATAC_mm10::1::131, 3_CONTROL-C_ATAC_mm10::1::145, 4_CRE-ERT2-A_ATAC_mm10::1::141, 5_CRE-ERT2-B_ATAC_mm10::1::133, 6_CRE-ERT2-C_ATAC_mm10::1::89	606, 494, 542, 510, 606	in gene, in gene, in gene, in gene, in gene	0	1	1	1	1	1	26	30	43	35	39	36	1	3_CONTROL-C_ATAC_mm10::1	43	Gene Msc	bHLHa22, MyoR, Msc	musculin	NM_010827.2	1418417_at	NP_034957.1
GeneID:98741	Kcnb2	1	15312452	15714214	401762	+	7	1_CONTROL-A_ATAC_mm10::1::137, 1_CONTROL-A_ATAC_mm10::1::138, 2_CONTROL-B_ATAC_mm10::1::134, 3_CONTROL-C_ATAC_mm10::1::147, 3_CONTROL-C_ATAC_mm10::1::148, 4_CRE-ERT2-A_ATAC_mm10::1::143, 5_CRE-ERT2-B_ATAC_mm10::1::135	309628, 337532, 309596, 309628, 337436, 337516, 337436	in gene, in gene, in gene, in gene, in gene, in gene, in gene	1	1	1	1	1	0	31	33.5	34.5	32.5	33.5	18	2	2_CONTROL-B_ATAC_mm10::1	38	Gene Kcnb2	9630047L19Rik, Kcnb2, BB130875, Kv2.2	potassium voltage gated channel, Shab-related subfamily, member 2	NM_001098528.2		NP_001091998.1
GeneID:21749	Terf1	1	15805658	15843429	37771	+	6	1_CONTROL-A_ATAC_mm10::1::139, 2_CONTROL-B_ATAC_mm10::1::135, 3_CONTROL-C_ATAC_mm10::1::149, 4_CRE-ERT2-A_ATAC_mm10::1::144, 5_CRE-ERT2-B_ATAC_mm10::1::136, 6_CRE-ERT2-C_ATAC_mm10::1::91	-90, -90, -26, -90, -90, -90	upstream, upstream, upstream, upstream, upstream, upstream	1	1	1	1	1	1	525	525	561	499	532	249	1	3_CONTROL-C_ATAC_mm10::1	561	Gene Terf1	Trbf1, Terf1, Pin2, Trf1	telomeric repeat binding factor 1	NM_009352.2	1418380_at, 1431332_a_at	NP_033378.1
GeneID:226866	Sbspon	1	15853862	15892722	38860	-	6	1_CONTROL-A_ATAC_mm10::1::140, 2_CONTROL-B_ATAC_mm10::1::136, 3_CONTROL-C_ATAC_mm10::1::150, 4_CRE-ERT2-A_ATAC_mm10::1::145, 5_CRE-ERT2-B_ATAC_mm10::1::137, 6_CRE-ERT2-C_ATAC_mm10::1::92	66, 50, 82, 114, 114, 146	in gene, in gene, in gene, in gene, in gene, in gene	1	1	1	1	1	1	49	68	59	63	43	28	1	2_CONTROL-B_ATAC_mm10::1	68	Gene Sbspon	Sbspon, Rpesp, Gm106	somatomedin B and thrombospondin, type 1 domain containing	NM_001033288.3		NP_001028460.1
GeneID:75799	4930444P10Rik	1	16065979	16093041	27062	-	6	1_CONTROL-A_ATAC_mm10::1::141, 2_CONTROL-B_ATAC_mm10::1::137, 3_CONTROL-C_ATAC_mm10::1::151, 4_CRE-ERT2-A_ATAC_mm10::1::147, 5_CRE-ERT2-B_ATAC_mm10::1::139, 6_CRE-ERT2-C_ATAC_mm10::1::93	-271, -63, -303, -335, -143, -207	upstream, upstream, upstream, upstream, upstream, upstream	1	1	1	1	1	1	39	31	30	34	30	29	1	1_CONTROL-A_ATAC_mm10::1	39	Gene 4930444P10Rik	4930444P10Rik	RIKEN cDNA 4930444P10 gene	NM_001243238.1	1431450_at	NP_001230167.1
GeneID:19989	Rpl7	1	16101295	16104433	3138	-	19	1_CONTROL-A_ATAC_mm10::1::141, 1_CONTROL-A_ATAC_mm10::1::142, 1_CONTROL-A_ATAC_mm10::1::143, 2_CONTROL-B_ATAC_mm10::1::137, 2_CONTROL-B_ATAC_mm10::1::138, 2_CONTROL-B_ATAC_mm10::1::139, 3_CONTROL-C_ATAC_mm10::1::151, 3_CONTROL-C_ATAC_mm10::1::152, 3_CONTROL-C_ATAC_mm10::1::153, 4_CRE-ERT2-A_ATAC_mm10::1::147, 4_CRE-ERT2-A_ATAC_mm10::1::148, 4_CRE-ERT2-A_ATAC_mm10::1::149, 4_CRE-ERT2-A_ATAC_mm10::…	11121, -335, -7471, 11329, -335, -7471, 11089, -399, -7471, 11057, 177, -303, -7471, 11249, -335, -7455, 11185, -399, -7471	downstream, upstream, upstream, downstream, upstream, upstream, downstream, upstream, upstream, downstream, in gene, upstream, upstream, downstream, upstream, upstream, downstream, upstream, upstream	1	1	1	1	1	1	166.333	172.667	147.333	161.667	134.667	78.333	3	2_CONTROL-B_ATAC_mm10::1	443	Gene Rpl7	Rpl7, MGC102113, Rpl7a, Surf-3	ribosomal protein L7	NM_011291.5	1415979_x_at, 1426162_a_at, 1426163_x_at, 1427452_at	NP_035421.2
GeneID:98711	Rdh10	1	16105882	16132550	26668	+	23	1_CONTROL-A_ATAC_mm10::1::142, 1_CONTROL-A_ATAC_mm10::1::143, 1_CONTROL-A_ATAC_mm10::1::144, 2_CONTROL-B_ATAC_mm10::1::138, 2_CONTROL-B_ATAC_mm10::1::139, 2_CONTROL-B_ATAC_mm10::1::140, 3_CONTROL-C_ATAC_mm10::1::152, 3_CONTROL-C_ATAC_mm10::1::153, 3_CONTROL-C_ATAC_mm10::1::154, 3_CONTROL-C_ATAC_mm10::1::155, 4_CRE-ERT2-A_ATAC_mm10::1::148, 4_CRE-ERT2-A_ATAC_mm10::1::149, 4_CRE-ERT2-A_ATAC_mm10::1…	-1114, 6022, 17094, -1114, 6022, 17126, -1050, 6022, 17126, 24326, -1626, -1146, 6022, 17094, 24326, -1114, 6006, 17126, 24294, -1050, 6022, 17046, 24294	upstream, in gene, in gene, upstream, in gene, in gene, upstream, in gene, in gene, in gene, upstream, upstream, in gene, in gene, in gene, upstream, in gene, in gene, in gene, upstream, in gene, in gene, in gene	1	1	1	1	1	1	166.75	180.5	173.75	167.75	150	90	4	2_CONTROL-B_ATAC_mm10::1	443	Gene Rdh10	AI875664, AW549993, Rdh10, D1Ertd762e, 3110069K09Rik, m366Asp, 4921506A21Rik	retinol dehydrogenase 10 (all-trans)	NM_133832.3	1426968_a_at	NP_598593.1
GeneID:29819	Stau2	1	16228810	16519302	290492	-	44	1_CONTROL-A_ATAC_mm10::1::147, 1_CONTROL-A_ATAC_mm10::1::148, 1_CONTROL-A_ATAC_mm10::1::149, 1_CONTROL-A_ATAC_mm10::1::150, 1_CONTROL-A_ATAC_mm10::1::151, 1_CONTROL-A_ATAC_mm10::1::152, 1_CONTROL-A_ATAC_mm10::1::153, 1_CONTROL-A_ATAC_mm10::1::154, 1_CONTROL-A_ATAC_mm10::1::155, 1_CONTROL-A_ATAC_mm10::1::156, 2_CONTROL-B_ATAC_mm10::1::142, 2_CONTROL-B_ATAC_mm10::1::143, 2_CONTROL-B_ATAC_mm10::1::1…	269990, 262566, 256998, 246950, 218822, 214246, 85702, 83206, 38, -602, 269990, 262518, 256966, 246982, 218854, 214278, 85702, 83206, 70, -570, 270054, 256998, 247014, 214278, 83270, 78918, 70, -570, 269446, 247046, 214246, 85702, 70, -666, 257062, 246982, 218886, 214294, 78918, 6, -602, 214246, 38, -538	in gene, in gene, in gene, in gene, in gene, in gene, in gene, in gene, in gene, upstream, in gene, in gene, in gene, in gene, in gene, in gene, in gene, in gene, in gene, upstream, in gene, in gene, in gene, in gene, in gene, in gene, in gene, upstream, in gene, in gene, in gene, in gene, in gene, upstream, in gene, in gene, in gene, in gene, in gene, in gene, upstream, in gene, in gene, upstream	1	1	1	1	1	1	43.917	49.583	53.167	42.667	41.167	24.333	12	2_CONTROL-B_ATAC_mm10::1	147	Gene Stau2	Stau2		NM_001111272.1, NM_025303.3	1425533_a_at, 1425534_at	NP_001104742.1, NP_079579.2
GeneID:66799	Ube2w	1	16540788	16619338	78550	-	13	1_CONTROL-A_ATAC_mm10::1::157, 1_CONTROL-A_ATAC_mm10::1::158, 2_CONTROL-B_ATAC_mm10::1::152, 2_CONTROL-B_ATAC_mm10::1::153, 3_CONTROL-C_ATAC_mm10::1::167, 3_CONTROL-C_ATAC_mm10::1::168, 4_CRE-ERT2-A_ATAC_mm10::1::160, 4_CRE-ERT2-A_ATAC_mm10::1::161, 5_CRE-ERT2-B_ATAC_mm10::1::152, 5_CRE-ERT2-B_ATAC_mm10::1::153, 6_CRE-ERT2-C_ATAC_mm10::1::102, 6_CRE-ERT2-C_ATAC_mm10::1::103, 6_CRE-ERT2-C_ATAC_mm1…	72506, 74, 72522, 10, 72522, 10, 72522, 10, 72570, 10, 72522, 602, 10	in gene, in gene, in gene, in gene, in gene, in gene, in gene, in gene, in gene, in gene, in gene, in gene, in gene	1	1	1	1	1	1	130.5	196	222.5	183.5	184	103.5	2	3_CONTROL-C_ATAC_mm10::1	410	Gene Ube2w	6130401J04Rik, Ube2w	ubiquitin-conjugating enzyme E2W (putative)	NM_001271016.1, NM_001271017.1, NR_073122.1, NM_025773.3	1426398_at	NP_001257945.1, NP_001257946.1, NP_080049.2
GeneID:67923	Tceb1	1	16642765	16656865	14100	-	12	1_CONTROL-A_ATAC_mm10::1::159, 1_CONTROL-A_ATAC_mm10::1::160, 2_CONTROL-B_ATAC_mm10::1::154, 2_CONTROL-B_ATAC_mm10::1::155, 3_CONTROL-C_ATAC_mm10::1::169, 3_CONTROL-C_ATAC_mm10::1::170, 4_CRE-ERT2-A_ATAC_mm10::1::162, 4_CRE-ERT2-A_ATAC_mm10::1::163, 5_CRE-ERT2-B_ATAC_mm10::1::154, 5_CRE-ERT2-B_ATAC_mm10::1::155, 6_CRE-ERT2-C_ATAC_mm10::1::105, 6_CRE-ERT2-C_ATAC_mm10::1::106	-191, -8383, -191, -8383, -191, -8399, -191, -8351, -191, -8351, -191, -8351	upstream, upstream, upstream, upstream, upstream, upstream, upstream, upstream, upstream, upstream, upstream, upstream	1	1	1	1	1	1	413	396.5	456.5	317.5	342	128.5	2	3_CONTROL-C_ATAC_mm10::1	660	Gene Tceb1	AA407206, AW049146, 2610043E24Rik, AI987979, 2610301I15Rik, Tceb1	transcription elongation factor B (SIII), polypeptide 1	NM_026456.4	1427914_a_at, 1427915_s_at, 1436226_at	NP_080732.1
GeneID:329101	D030040B21Rik	1	16657552	16662278	4726	+	12	1_CONTROL-A_ATAC_mm10::1::159, 1_CONTROL-A_ATAC_mm10::1::160, 2_CONTROL-B_ATAC_mm10::1::154, 2_CONTROL-B_ATAC_mm10::1::155, 3_CONTROL-C_ATAC_mm10::1::169, 3_CONTROL-C_ATAC_mm10::1::170, 4_CRE-ERT2-A_ATAC_mm10::1::162, 4_CRE-ERT2-A_ATAC_mm10::1::163, 5_CRE-ERT2-B_ATAC_mm10::1::154, 5_CRE-ERT2-B_ATAC_mm10::1::155, 6_CRE-ERT2-C_ATAC_mm10::1::105, 6_CRE-ERT2-C_ATAC_mm10::1::106	-496, 7696, -496, 7696, -496, 7712, -496, 7664, -496, 7664, -496, 7664	upstream, downstream, upstream, downstream, upstream, downstream, upstream, downstream, upstream, downstream, upstream, downstream	1	1	1	1	1	1	413	396.5	456.5	317.5	342	128.5	2	3_CONTROL-C_ATAC_mm10::1	660	Gene D030040B21Rik	D030040B21, D030040B21Rik	RIKEN cDNA D030040B21 gene	NR_037998.1
GeneID:70397	Tmem70	1	16665191	16678275	13084	+	14	1_CONTROL-A_ATAC_mm10::1::159, 1_CONTROL-A_ATAC_mm10::1::160, 1_CONTROL-A_ATAC_mm10::1::161, 2_CONTROL-B_ATAC_mm10::1::154, 2_CONTROL-B_ATAC_mm10::1::155, 2_CONTROL-B_ATAC_mm10::1::156, 3_CONTROL-C_ATAC_mm10::1::169, 3_CONTROL-C_ATAC_mm10::1::170, 4_CRE-ERT2-A_ATAC_mm10::1::162, 4_CRE-ERT2-A_ATAC_mm10::1::163, 5_CRE-ERT2-B_ATAC_mm10::1::154, 5_CRE-ERT2-B_ATAC_mm10::1::155, 6_CRE-ERT2-C_ATAC_mm10:…	-8135, 57, 23513, -8135, 57, 23513, -8135, 73, -8135, 25, -8135, 25, -8135, 25	upstream, in gene, downstream, upstream, in gene, downstream, upstream, in gene, upstream, in gene, upstream, in gene, upstream, in gene	1	1	1	1	1	1	295.333	285	335	238.667	254.333	95.333	3	3_CONTROL-C_ATAC_mm10::1	660	Gene Tmem70	1110020A09Rik, Tmem70, 2210416J16Rik	transmembrane protein 70	NM_027415.2, NM_026392.1	1424541_at	NP_081691.2, NP_080668.1
GeneID:17087	Ly96	1	16688456	16709605	21149	+	6	1_CONTROL-A_ATAC_mm10::1::161, 2_CONTROL-B_ATAC_mm10::1::156, 3_CONTROL-C_ATAC_mm10::1::171, 4_CRE-ERT2-A_ATAC_mm10::1::164, 5_CRE-ERT2-B_ATAC_mm10::1::156, 6_CRE-ERT2-C_ATAC_mm10::1::107	248, 248, 248, 248, 280, 280	in gene, in gene, in gene, in gene, in gene, in gene	1	1	1	1	1	1	60	62	92	81	79	29	1	3_CONTROL-C_ATAC_mm10::1	92	Gene Ly96	ESOP-1, MGC151162, MD-2, MD2, Ly96	lymphocyte antigen 96	NM_016923.2, NM_001159711.1		NP_058619.1, NP_001153183.1
GeneID:57339	Jph1	1	16994938	17097889	102951	-	5	1_CONTROL-A_ATAC_mm10::1::163, 3_CONTROL-C_ATAC_mm10::1::174, 4_CRE-ERT2-A_ATAC_mm10::1::166, 5_CRE-ERT2-B_ATAC_mm10::1::158, 6_CRE-ERT2-C_ATAC_mm10::1::108	17, 65, 1, -63, -31	in gene, in gene, in gene, upstream, upstream	1	0	1	1	1	1	22	20	29	49	68	41	1	5_CRE-ERT2-B_ATAC_mm10::1	68	Gene Jph1	JP-1, Jp1, Jph1, ENSMUSG00000054314	junctophilin 1	NM_020604.2	1421520_at	NP_065629.1
GeneID:14545	Gdap1	1	17145373	17164271	18898	+	6	1_CONTROL-A_ATAC_mm10::1::165, 2_CONTROL-B_ATAC_mm10::1::159, 2_CONTROL-B_ATAC_mm10::1::160, 3_CONTROL-C_ATAC_mm10::1::176, 4_CRE-ERT2-A_ATAC_mm10::1::168, 5_CRE-ERT2-B_ATAC_mm10::1::160	99, 99, 18371, 35, 3, 35	in gene, in gene, in gene, in gene, in gene, in gene	1	1	1	1	1	0	59.5	81	48	41	36	14.5	2	2_CONTROL-B_ATAC_mm10::1	119	Gene Gdap1	Gdap1		NM_010267.3	1423328_at, 1423329_at	NP_034397.1
GeneID:241035	Pkhd1	1	20057779	20618057	560278	-	56	1_CONTROL-A_ATAC_mm10::1::174, 1_CONTROL-A_ATAC_mm10::1::175, 1_CONTROL-A_ATAC_mm10::1::176, 1_CONTROL-A_ATAC_mm10::1::177, 1_CONTROL-A_ATAC_mm10::1::178, 1_CONTROL-A_ATAC_mm10::1::179, 1_CONTROL-A_ATAC_mm10::1::180, 1_CONTROL-A_ATAC_mm10::1::181, 1_CONTROL-A_ATAC_mm10::1::182, 1_CONTROL-A_ATAC_mm10::1::183, 1_CONTROL-A_ATAC_mm10::1::184, 2_CONTROL-B_ATAC_mm10::1::173, 2_CONTROL-B_ATAC_mm10::1::1…	559673, 548137, 500617, 441513, 314985, 311721, 306409, 189545, 167785, 104201, 63497, 559625, 548169, 500617, 441417, 315017, 306409, 189529, 167785, 104201, 63497, 559625, 548201, 500697, 441401, 315001, 306409, 189577, 167785, 118921, 104201, 63497, 5193, 559625, 548169, 500585, 441385, 315001, 189593, 167785, 63497, 559625, 548169, 500617, 441417, 315001, 189609, 167785, 118921, 63497, 559657…	in gene, in gene, in gene, in gene, in gene, in gene, in gene, in gene, in gene, in gene, in gene, in gene, in gene, in gene, in gene, in gene, in gene, in gene, in gene, in gene, in gene, in gene, in gene, in gene, in gene, in gene, in gene, in gene, in gene, in gene, in gene, in gene, in gene, in gene, in gene, in gene, in gene, in gene, in gene, in gene, in gene, in gene, in gene, in gene, in …	1	1	1	1	1	1	63.769	66.538	66.385	61	61.769	28.462	13	1_CONTROL-A_ATAC_mm10::1	199	Gene Pkhd1	FPC, Tigm1, Pkhd1, AI182499, AI118496	polycystic kidney and hepatic disease 1	NM_153179.3	1419820_at	NP_694819.2
GeneID:387202	Mir206	1	20679010	20679082	72	+	12	1_CONTROL-A_ATAC_mm10::1::185, 1_CONTROL-A_ATAC_mm10::1::186, 2_CONTROL-B_ATAC_mm10::1::183, 2_CONTROL-B_ATAC_mm10::1::184, 3_CONTROL-C_ATAC_mm10::1::198, 3_CONTROL-C_ATAC_mm10::1::199, 4_CRE-ERT2-A_ATAC_mm10::1::185, 4_CRE-ERT2-A_ATAC_mm10::1::186, 5_CRE-ERT2-B_ATAC_mm10::1::178, 5_CRE-ERT2-B_ATAC_mm10::1::179, 6_CRE-ERT2-C_ATAC_mm10::1::123, 6_CRE-ERT2-C_ATAC_mm10::1::124	-898, 862, -898, 702, -898, 862, -898, 702, -898, 830, -898, 702	upstream, downstream, upstream, downstream, upstream, downstream, upstream, downstream, upstream, downstream, upstream, downstream	1	1	1	1	1	1	90	103.5	104	77.5	66.5	41.5	2	2_CONTROL-B_ATAC_mm10::1	173	Gene Mir206	Mir206, mmu-mir-206, Mirn206	microRNA 206	NR_029593.1
GeneID:723817	Mir133b	1	20682769	20682887	118	+	12	1_CONTROL-A_ATAC_mm10::1::185, 1_CONTROL-A_ATAC_mm10::1::186, 2_CONTROL-B_ATAC_mm10::1::183, 2_CONTROL-B_ATAC_mm10::1::184, 3_CONTROL-C_ATAC_mm10::1::198, 3_CONTROL-C_ATAC_mm10::1::199, 4_CRE-ERT2-A_ATAC_mm10::1::185, 4_CRE-ERT2-A_ATAC_mm10::1::186, 5_CRE-ERT2-B_ATAC_mm10::1::178, 5_CRE-ERT2-B_ATAC_mm10::1::179, 6_CRE-ERT2-C_ATAC_mm10::1::123, 6_CRE-ERT2-C_ATAC_mm10::1::124	-4657, -2897, -4657, -3057, -4657, -2897, -4657, -3057, -4657, -2929, -4657, -3057	upstream, upstream, upstream, upstream, upstream, upstream, upstream, upstream, upstream, upstream, upstream, upstream	1	1	1	1	1	1	90	103.5	104	77.5	66.5	41.5	2	2_CONTROL-B_ATAC_mm10::1	173	Gene Mir133b	Mir133b, Mirn133b	microRNA 133b	NR_029902.1
GeneID:17215	Mcm3	1	20803014	20820213	17199	-	11	1_CONTROL-A_ATAC_mm10::1::188, 1_CONTROL-A_ATAC_mm10::1::189, 2_CONTROL-B_ATAC_mm10::1::185, 2_CONTROL-B_ATAC_mm10::1::186, 3_CONTROL-C_ATAC_mm10::1::201, 3_CONTROL-C_ATAC_mm10::1::202, 4_CRE-ERT2-A_ATAC_mm10::1::188, 4_CRE-ERT2-A_ATAC_mm10::1::189, 5_CRE-ERT2-B_ATAC_mm10::1::180, 5_CRE-ERT2-B_ATAC_mm10::1::181, 6_CRE-ERT2-C_ATAC_mm10::1::125	18357, -139, 18325, -139, 18357, -139, 18309, -139, 18325, -139, -139	downstream, upstream, downstream, upstream, downstream, upstream, downstream, upstream, downstream, upstream, upstream	1	1	1	1	1	1	378.5	352.5	336	353	344.5	132	2	1_CONTROL-A_ATAC_mm10::1	683	Gene Mcm3	Mcmd, C80350, AL033361, p1.m, Mcm3, P1	minichromosome maintenance deficient 3 (S. cerevisiae)	NM_008563.2	1420028_s_at, 1420029_at, 1426652_at, 1426653_at	NP_032589.1
GeneID:77741	6720483E21Rik	1	20888650	20890473	1823	-	13	1_CONTROL-A_ATAC_mm10::1::193, 1_CONTROL-A_ATAC_mm10::1::194, 2_CONTROL-B_ATAC_mm10::1::190, 2_CONTROL-B_ATAC_mm10::1::191, 3_CONTROL-C_ATAC_mm10::1::206, 3_CONTROL-C_ATAC_mm10::1::207, 4_CRE-ERT2-A_ATAC_mm10::1::194, 4_CRE-ERT2-A_ATAC_mm10::1::195, 4_CRE-ERT2-A_ATAC_mm10::1::196, 5_CRE-ERT2-B_ATAC_mm10::1::186, 5_CRE-ERT2-B_ATAC_mm10::1::187, 6_CRE-ERT2-C_ATAC_mm10::1::129, 6_CRE-ERT2-C_ATAC_mm1…	9993, -87, 10089, -55, 10105, -87, 10137, -23, -599, 10057, -55, -39, -615	downstream, upstream, downstream, upstream, downstream, upstream, downstream, upstream, upstream, downstream, upstream, upstream, upstream	1	1	1	1	1	1	117	135	178	176	180	93.5	2	5_CRE-ERT2-B_ATAC_mm10::1	332	Gene 6720483E21Rik	6720483E21Rik	RIKEN cDNA 6720483E21 gene	NR_040492.1	1432267_at
GeneID:74229	Paqr8	1	20890622	20938756	48134	+	43	1_CONTROL-A_ATAC_mm10::1::193, 1_CONTROL-A_ATAC_mm10::1::194, 1_CONTROL-A_ATAC_mm10::1::195, 1_CONTROL-A_ATAC_mm10::1::196, 1_CONTROL-A_ATAC_mm10::1::197, 1_CONTROL-A_ATAC_mm10::1::198, 1_CONTROL-A_ATAC_mm10::1::199, 2_CONTROL-B_ATAC_mm10::1::191, 2_CONTROL-B_ATAC_mm10::1::192, 2_CONTROL-B_ATAC_mm10::1::193, 2_CONTROL-B_ATAC_mm10::1::194, 2_CONTROL-B_ATAC_mm10::1::195, 2_CONTROL-B_ATAC_mm10::1::1…	-10142, -62, 10178, 15170, 29282, 43074, 48610, -94, 10146, 15170, 18114, 29282, 43042, 48610, -62, 10146, 15234, 18114, 20002, 29282, 43042, 48642, -10286, -126, 450, 10146, 15234, 29282, 43026, 48610, -10206, -94, 10146, 15170, 18098, 19986, 29218, 43042, 48610, -110, 466, 15218, 43063	upstream, upstream, in gene, in gene, in gene, in gene, downstream, upstream, in gene, in gene, in gene, in gene, in gene, downstream, upstream, in gene, in gene, in gene, in gene, in gene, in gene, downstream, upstream, upstream, in gene, in gene, in gene, in gene, in gene, downstream, upstream, upstream, in gene, in gene, in gene, in gene, in gene, in gene, downstream, upstream, in gene, in gen…	1	1	1	1	1	1	90.333	108.111	117.222	116.556	119.889	44.556	9	5_CRE-ERT2-B_ATAC_mm10::1	332	Gene Paqr8	1700019B16Rik, 3110001D06Rik, Paqr8	progestin and adipoQ receptor family member VIII	NM_028829.3	1428958_at, 1431042_at, 1435246_at	NP_083105.3
GeneID:71877	Efhc1	1	20951626	20990841	39215	+	17	1_CONTROL-A_ATAC_mm10::1::200, 1_CONTROL-A_ATAC_mm10::1::201, 1_CONTROL-A_ATAC_mm10::1::202, 2_CONTROL-B_ATAC_mm10::1::198, 2_CONTROL-B_ATAC_mm10::1::199, 2_CONTROL-B_ATAC_mm10::1::200, 3_CONTROL-C_ATAC_mm10::1::215, 3_CONTROL-C_ATAC_mm10::1::216, 3_CONTROL-C_ATAC_mm10::1::217, 4_CRE-ERT2-A_ATAC_mm10::1::202, 4_CRE-ERT2-A_ATAC_mm10::1::203, 4_CRE-ERT2-A_ATAC_mm10::1::204, 5_CRE-ERT2-B_ATAC_mm10::…	22, 33110, 43862, 22, 33142, 43830, 22, 33110, 43926, 22, 33110, 43894, 22, 33110, 43798, 86, 43926	in gene, in gene, downstream, in gene, in gene, downstream, in gene, in gene, downstream, in gene, in gene, downstream, in gene, in gene, downstream, in gene, downstream	1	1	1	1	1	1	152	195	215.667	178	177	79	3	3_CONTROL-C_ATAC_mm10::1	497	Gene Efhc1	Efhc1, mRib72-1, myoclonin1, 1700029F22Rik	EF-hand domain (C-terminal) containing 1	NM_027974.1		NP_082250.1
GeneID:170829	Tram2	1	21001397	21079225	77828	-	41	1_CONTROL-A_ATAC_mm10::1::202, 2_CONTROL-B_ATAC_mm10::1::200, 3_CONTROL-C_ATAC_mm10::1::217, 4_CRE-ERT2-A_ATAC_mm10::1::204, 5_CRE-ERT2-B_ATAC_mm10::1::197, 6_CRE-ERT2-C_ATAC_mm10::1::134, 1_CONTROL-A_ATAC_mm10::1::203, 1_CONTROL-A_ATAC_mm10::1::204, 1_CONTROL-A_ATAC_mm10::1::205, 1_CONTROL-A_ATAC_mm10::1::206, 1_CONTROL-A_ATAC_mm10::1::207, 1_CONTROL-A_ATAC_mm10::1::208, 1_CONTROL-A_ATAC_mm10::1…	83737, 83769, 83673, 83705, 83801, 83673, 76297, 70201, 64569, 26361, 4761, -231, -5607, 76409, 70201, 64601, 26361, 4761, -231, 76313, 70201, 64569, 26361, 4761, -231, 70201, 64585, 26361, 4761, -71, -5607, 70201, 64601, 26361, 4761, -103, 70201, 64569, 26393, 4761, -231	downstream, downstream, downstream, downstream, downstream, downstream, in gene, in gene, in gene, in gene, in gene, upstream, upstream, in gene, in gene, in gene, in gene, in gene, upstream, in gene, in gene, in gene, in gene, in gene, upstream, in gene, in gene, in gene, in gene, upstream, upstream, in gene, in gene, in gene, in gene, upstream, in gene, in gene, in gene, in gene, upstream	1	1	1	1	1	1	96.75	115.5	119.75	126.875	122.25	88.25	8	3_CONTROL-C_ATAC_mm10::1	314	Gene Tram2	MGC25725, C330003D03Rik, Tram2	translocating chain-associating membrane protein 2	NM_177409.3	1419342_at	NP_803128.1
GeneID:75712	Tmem14a	1	21218631	21230167	11536	+	6	1_CONTROL-A_ATAC_mm10::1::213, 2_CONTROL-B_ATAC_mm10::1::210, 3_CONTROL-C_ATAC_mm10::1::228, 4_CRE-ERT2-A_ATAC_mm10::1::213, 5_CRE-ERT2-B_ATAC_mm10::1::206, 6_CRE-ERT2-C_ATAC_mm10::1::141	57, 57, 25, 73, 25, -39	in gene, in gene, in gene, in gene, in gene, upstream	1	1	1	1	1	1	181	181	185	140	147	75	1	3_CONTROL-C_ATAC_mm10::1	185	Gene Tmem14a	C85783, Tmem14a, 5730496E24Rik, PTD011	transmembrane protein 14A	NM_029398.2	1428447_at	NP_083674.2
GeneID:14859	Gsta3	1	21240589	21265559	24970	+	6	1_CONTROL-A_ATAC_mm10::1::214, 2_CONTROL-B_ATAC_mm10::1::211, 3_CONTROL-C_ATAC_mm10::1::229, 4_CRE-ERT2-A_ATAC_mm10::1::214, 5_CRE-ERT2-B_ATAC_mm10::1::207, 6_CRE-ERT2-C_ATAC_mm10::1::142	30995, 30995, 30995, 31027, 31011, 31027	downstream, downstream, downstream, downstream, downstream, downstream	1	1	1	1	1	1	36	47	61	58	73	35	1	5_CRE-ERT2-B_ATAC_mm10::1	73	Gene Gsta3	Gst2-3, Gsta3	glutathione S-transferase, alpha 3	NM_010356.3, NM_001077353.1	1423436_at, 1423437_at	NP_034486.2, NP_001070821.1
GeneID:101056100	LOC101056100	1	21272403	21272909	506	+	6	1_CONTROL-A_ATAC_mm10::1::214, 2_CONTROL-B_ATAC_mm10::1::211, 3_CONTROL-C_ATAC_mm10::1::229, 4_CRE-ERT2-A_ATAC_mm10::1::214, 5_CRE-ERT2-B_ATAC_mm10::1::207, 6_CRE-ERT2-C_ATAC_mm10::1::142	-819, -819, -819, -787, -803, -787	upstream, upstream, upstream, upstream, upstream, upstream	1	1	1	1	1	1	36	47	61	58	73	35	1	5_CRE-ERT2-B_ATAC_mm10::1	73	Gene LOC101056100		centrin-1-like	XM_003945310.1, XM_003946037.1		XP_003945359.1, XP_003946086.1
GeneID:368204	Khdc1a	1	21349677	21352199	2522	+	4	1_CONTROL-A_ATAC_mm10::1::215, 2_CONTROL-B_ATAC_mm10::1::212, 3_CONTROL-C_ATAC_mm10::1::230, 4_CRE-ERT2-A_ATAC_mm10::1::215	-5165, -5165, -5133, -5165	upstream, upstream, upstream, upstream	1	1	1	1	0	0	34	47	46	50	27	18	1	4_CRE-ERT2-A_ATAC_mm10::1	50	Gene Khdc1a	C88118, Ndg1, Khdc1a, AU014713	KH domain containing 1A	NM_183322.2		NP_899145.2
GeneID:226922	Kcnq5	1	21398403	21961942	563539	-	48	1_CONTROL-A_ATAC_mm10::1::216, 1_CONTROL-A_ATAC_mm10::1::217, 1_CONTROL-A_ATAC_mm10::1::218, 1_CONTROL-A_ATAC_mm10::1::219, 1_CONTROL-A_ATAC_mm10::1::220, 1_CONTROL-A_ATAC_mm10::1::221, 1_CONTROL-A_ATAC_mm10::1::222, 1_CONTROL-A_ATAC_mm10::1::223, 1_CONTROL-A_ATAC_mm10::1::224, 2_CONTROL-B_ATAC_mm10::1::213, 2_CONTROL-B_ATAC_mm10::1::214, 2_CONTROL-B_ATAC_mm10::1::215, 2_CONTROL-B_ATAC_mm10::1::2…	550198, 542374, 526886, 500710, 461926, 345078, 156790, 131638, 534, 550262, 542390, 526870, 500710, 461878, 345078, 156758, 131734, 502, 550198, 542390, 526934, 500694, 461974, 345110, 156790, 131702, 502, 550198, 542390, 526870, 461942, 345142, 156758, 131670, 502, 550198, 526902, 461942, 345142, 156758, 131766, 502, 550198, 461942, 345062, 156774, 131766, 518	in gene, in gene, in gene, in gene, in gene, in gene, in gene, in gene, in gene, in gene, in gene, in gene, in gene, in gene, in gene, in gene, in gene, in gene, in gene, in gene, in gene, in gene, in gene, in gene, in gene, in gene, in gene, in gene, in gene, in gene, in gene, in gene, in gene, in gene, in gene, in gene, in gene, in gene, in gene, in gene, in gene, in gene, in gene, in gene, in …	1	1	1	1	1	1	133.778	133.667	140.778	140.556	115.111	84.333	9	1_CONTROL-A_ATAC_mm10::1	381	Gene Kcnq5	D1Mgi1, Kcnq5, 7730402H11, 9230107O05Rik, AA589396	potassium voltage-gated channel, subfamily Q, member 5	NM_023872.3, NM_001160139.1	1427426_at	NP_076361.1, NP_001153611.1
GeneID:116837	Rims1	1	22288422	22432843	144421	-	41	1_CONTROL-A_ATAC_mm10::1::227, 2_CONTROL-B_ATAC_mm10::1::224, 3_CONTROL-C_ATAC_mm10::1::242, 3_CONTROL-C_ATAC_mm10::1::243, 1_CONTROL-A_ATAC_mm10::1::228, 1_CONTROL-A_ATAC_mm10::1::229, 1_CONTROL-A_ATAC_mm10::1::230, 1_CONTROL-A_ATAC_mm10::1::231, 1_CONTROL-A_ATAC_mm10::1::232, 1_CONTROL-A_ATAC_mm10::1::233, 1_CONTROL-A_ATAC_mm10::1::234, 2_CONTROL-B_ATAC_mm10::1::225, 2_CONTROL-B_ATAC_mm10::1::2…	112619, 112619, 112587, 46283, 318204, 272188, 210684, 164988, 91612, 65436, -452, 318268, 272220, 210684, 190460, 164988, 91612, 65500, -452, 272092, 210684, 164988, 91644, -420, 272188, 210684, 164988, 91644, 65500, -420, 272028, 210700, 164988, 91596, 65500, -420, 272124, 210716, 164988, 91580, -324	in gene, in gene, in gene, in gene, in gene, in gene, in gene, in gene, in gene, in gene, upstream, in gene, in gene, in gene, in gene, in gene, in gene, in gene, upstream, in gene, in gene, in gene, in gene, upstream, in gene, in gene, in gene, in gene, in gene, upstream, in gene, in gene, in gene, in gene, in gene, upstream, in gene, in gene, in gene, in gene, upstream	1	1	1	1	1	1	71.2	75.4	80.7	56	58.5	32.2	10	3_CONTROL-C_ATAC_mm10::1	242	Gene Rims1	RIM1a, KIAA0340, RIM1alpha, C030033M19Rik, Rims1, Rim, mKIAA0340, Serg1, RIM1, Rab3ip1	regulating synaptic membrane exocytosis 1	NM_053270.1, NM_183018.2, NM_001012624.1, NM_001012623.1, NM_001012625.1	1435667_at	NP_444500.1, NP_898839.2, NP_001012642.1, NP_001012641.1, NP_001012643.1
GeneID:723964	Mir30c-2	1	23291701	23291784	83	+	6	1_CONTROL-A_ATAC_mm10::1::242, 2_CONTROL-B_ATAC_mm10::1::240, 3_CONTROL-C_ATAC_mm10::1::256, 4_CRE-ERT2-A_ATAC_mm10::1::239, 5_CRE-ERT2-B_ATAC_mm10::1::228, 6_CRE-ERT2-C_ATAC_mm10::1::159	-4789, -4789, -4789, -4789, -4821, -4821	upstream, upstream, upstream, upstream, upstream, upstream	1	1	1	1	1	1	113	114	119	119	67	49	1	4_CRE-ERT2-A_ATAC_mm10::1	119	Gene Mir30c-2	Mir30c-2, Mirn30c-2	microRNA 30c-2	NR_029717.1
GeneID:70155	Ogfrl1	1	23366424	23383175	16751	-	6	1_CONTROL-A_ATAC_mm10::1::244, 2_CONTROL-B_ATAC_mm10::1::242, 3_CONTROL-C_ATAC_mm10::1::258, 4_CRE-ERT2-A_ATAC_mm10::1::241, 5_CRE-ERT2-B_ATAC_mm10::1::231, 6_CRE-ERT2-C_ATAC_mm10::1::161	-249, -249, -281, -249, -265, -217	upstream, upstream, upstream, upstream, upstream, upstream	1	1	1	1	1	1	259	322	344	368	412	183	1	5_CRE-ERT2-B_ATAC_mm10::1	412	Gene Ogfrl1	2210417C17Rik, Ogfrl1	opioid growth factor receptor-like 1	NM_001081079.1	1424412_at, 1424413_at, 1424414_at	NP_001074548.1
GeneID:100503399	Gm19673	1	23391749	23397772	6023	-	6	1_CONTROL-A_ATAC_mm10::1::244, 2_CONTROL-B_ATAC_mm10::1::242, 3_CONTROL-C_ATAC_mm10::1::258, 4_CRE-ERT2-A_ATAC_mm10::1::241, 5_CRE-ERT2-B_ATAC_mm10::1::231, 6_CRE-ERT2-C_ATAC_mm10::1::161	14348, 14348, 14316, 14348, 14332, 14380	downstream, downstream, downstream, downstream, downstream, downstream	1	1	1	1	1	1	259	322	344	368	412	183	1	5_CRE-ERT2-B_ATAC_mm10::1	412	Gene Gm19673	Gm19673	predicted gene, 19673	XR_107208.1, XR_104541.1
GeneID:280645	B3gat2	1	23761926	23847865	85939	+	44	1_CONTROL-A_ATAC_mm10::1::248, 1_CONTROL-A_ATAC_mm10::1::249, 1_CONTROL-A_ATAC_mm10::1::250, 1_CONTROL-A_ATAC_mm10::1::251, 1_CONTROL-A_ATAC_mm10::1::252, 1_CONTROL-A_ATAC_mm10::1::253, 1_CONTROL-A_ATAC_mm10::1::254, 2_CONTROL-B_ATAC_mm10::1::247, 2_CONTROL-B_ATAC_mm10::1::248, 2_CONTROL-B_ATAC_mm10::1::249, 2_CONTROL-B_ATAC_mm10::1::250, 2_CONTROL-B_ATAC_mm10::1::251, 2_CONTROL-B_ATAC_mm10::1::2…	-6, 1050, 3018, 31034, 65370, 73114, 84570, -6, 1050, 3002, 30970, 65274, 73114, 84602, -38, 1066, 3002, 30970, 65370, 73130, 84602, -38, 495, 1082, 1978, 3034, 30970, 65370, 73146, 84570, -38, 506, 1050, 3034, 30970, 65370, 73114, 84538, -38, 1066, 30970, 65274, 73114, 84570	upstream, in gene, in gene, in gene, in gene, in gene, in gene, upstream, in gene, in gene, in gene, in gene, in gene, in gene, upstream, in gene, in gene, in gene, in gene, in gene, in gene, upstream, in gene, in gene, in gene, in gene, in gene, in gene, in gene, in gene, upstream, in gene, in gene, in gene, in gene, in gene, in gene, in gene, upstream, in gene, in gene, in gene, in gene, in gene	1	1	1	1	1	1	195.875	209.25	202.375	185.125	181.25	75.875	8	2_CONTROL-B_ATAC_mm10::1	591	Gene B3gat2	B3gat2, KIAA1963, Glcats, GlcAT-S	beta-1,3-glucuronyltransferase 2 (glucuronosyltransferase S)	NM_172124.2		NP_742122.2
GeneID:98366	Smap1	1	23845627	23922289	76662	-	19	1_CONTROL-A_ATAC_mm10::1::254, 1_CONTROL-A_ATAC_mm10::1::255, 1_CONTROL-A_ATAC_mm10::1::256, 2_CONTROL-B_ATAC_mm10::1::253, 2_CONTROL-B_ATAC_mm10::1::254, 2_CONTROL-B_ATAC_mm10::1::255, 3_CONTROL-C_ATAC_mm10::1::269, 3_CONTROL-C_ATAC_mm10::1::270, 3_CONTROL-C_ATAC_mm10::1::271, 4_CRE-ERT2-A_ATAC_mm10::1::252, 4_CRE-ERT2-A_ATAC_mm10::1::253, 4_CRE-ERT2-A_ATAC_mm10::1::254, 4_CRE-ERT2-A_ATAC_mm10::…	75793, 25137, 209, 75761, 25137, -15, 75761, 25137, -47, 75793, 25137, 1809, -47, 75825, 25185, 1809, -47, 75793, -79	in gene, in gene, in gene, in gene, in gene, upstream, in gene, in gene, upstream, in gene, in gene, in gene, upstream, in gene, in gene, in gene, upstream, in gene, upstream	1	1	1	1	1	1	116.25	122	131.5	108.75	121.75	52.25	4	1_CONTROL-A_ATAC_mm10::1	306	Gene Smap1	4921525H11Rik, 1700056O10Rik, 4921514B13Rik, Smap1, AI462175	stromal membrane-associated protein 1	NM_028534.2	1423956_at, 1431744_a_at, 1432029_a_at	NP_082810.1
GeneID:68002	1110058L19Rik	1	23995939	24005640	9701	-	6	1_CONTROL-A_ATAC_mm10::1::257, 2_CONTROL-B_ATAC_mm10::1::256, 3_CONTROL-C_ATAC_mm10::1::272, 4_CRE-ERT2-A_ATAC_mm10::1::256, 5_CRE-ERT2-B_ATAC_mm10::1::246, 6_CRE-ERT2-C_ATAC_mm10::1::172	72, 72, 72, -24, -24, -56	in gene, in gene, in gene, upstream, upstream, upstream	1	1	1	1	1	1	212	230	271	191	188	99	1	3_CONTROL-C_ATAC_mm10::1	271	Gene 1110058L19Rik	C6orf57, 1110058L19Rik, AI847425, 1700001E18Rik	RIKEN cDNA 1110058L19 gene	NM_026503.3	1418327_at	NP_080779.2
GeneID:68187	Fam135a	1	24010758	24100341	89583	-	18	1_CONTROL-A_ATAC_mm10::1::257, 1_CONTROL-A_ATAC_mm10::1::258, 1_CONTROL-A_ATAC_mm10::1::259, 2_CONTROL-B_ATAC_mm10::1::256, 2_CONTROL-B_ATAC_mm10::1::257, 2_CONTROL-B_ATAC_mm10::1::258, 3_CONTROL-C_ATAC_mm10::1::272, 3_CONTROL-C_ATAC_mm10::1::273, 3_CONTROL-C_ATAC_mm10::1::274, 4_CRE-ERT2-A_ATAC_mm10::1::256, 4_CRE-ERT2-A_ATAC_mm10::1::257, 4_CRE-ERT2-A_ATAC_mm10::1::258, 5_CRE-ERT2-B_ATAC_mm10::…	94773, 25781, -139, 94773, 25781, -75, 94773, 25781, -107, 94677, 25781, -139, 94677, 25781, -139, 94645, 25781, -139	downstream, in gene, upstream, downstream, in gene, upstream, downstream, in gene, upstream, downstream, in gene, upstream, downstream, in gene, upstream, downstream, in gene, upstream	1	1	1	1	1	1	204	192.333	219	150.667	153	77.333	3	3_CONTROL-C_ATAC_mm10::1	271	Gene Fam135a	Fam135a, 4921533L14Rik, AI835491, AI256732, KIAA1411	family with sequence similarity 135, member A	NM_026604.4	1429357_at, 1429358_at	NP_080880.4
GeneID:12839	Col9a1	1	24177610	24252738	75128	+	42	1_CONTROL-A_ATAC_mm10::1::262, 1_CONTROL-A_ATAC_mm10::1::263, 1_CONTROL-A_ATAC_mm10::1::264, 1_CONTROL-A_ATAC_mm10::1::265, 1_CONTROL-A_ATAC_mm10::1::266, 1_CONTROL-A_ATAC_mm10::1::267, 1_CONTROL-A_ATAC_mm10::1::268, 1_CONTROL-A_ATAC_mm10::1::269, 2_CONTROL-B_ATAC_mm10::1::261, 2_CONTROL-B_ATAC_mm10::1::262, 2_CONTROL-B_ATAC_mm10::1::263, 2_CONTROL-B_ATAC_mm10::1::264, 2_CONTROL-B_ATAC_mm10::1::2…	-5930, 18454, 34614, 41622, 48662, 52950, 67510, 71670, -5930, 18486, 34582, 41622, 48630, 52950, 67510, 71670, -5930, 34598, 41622, 48662, 52982, 67510, 71638, -5930, 34614, 41590, 48662, 53014, 67510, 71670, -5962, 34582, 41590, 48678, 52950, 67510, 71638, 9574, 34582, 52918, 67510, 71670	upstream, in gene, in gene, in gene, in gene, in gene, in gene, in gene, upstream, in gene, in gene, in gene, in gene, in gene, in gene, in gene, upstream, in gene, in gene, in gene, in gene, in gene, in gene, upstream, in gene, in gene, in gene, in gene, in gene, in gene, upstream, in gene, in gene, in gene, in gene, in gene, in gene, in gene, in gene, in gene, in gene, in gene	1	1	1	1	1	1	111.889	115.889	118.333	110.444	108.667	37.667	9	2_CONTROL-B_ATAC_mm10::1	374	Gene Col9a1	Col9a-1, Col9a1	collagen, type IX, alpha 1	NM_007740.3	1421381_a_at, 1428571_at	NP_031766.3
GeneID:12823	Col19a1	1	24257683	24587437	329754	-	37	1_CONTROL-A_ATAC_mm10::1::269, 1_CONTROL-A_ATAC_mm10::1::270, 1_CONTROL-A_ATAC_mm10::1::271, 1_CONTROL-A_ATAC_mm10::1::272, 1_CONTROL-A_ATAC_mm10::1::273, 1_CONTROL-A_ATAC_mm10::1::274, 1_CONTROL-A_ATAC_mm10::1::275, 2_CONTROL-B_ATAC_mm10::1::268, 2_CONTROL-B_ATAC_mm10::1::269, 2_CONTROL-B_ATAC_mm10::1::270, 2_CONTROL-B_ATAC_mm10::1::271, 2_CONTROL-B_ATAC_mm10::1::272, 2_CONTROL-B_ATAC_mm10::1::2…	338157, 284557, 208781, 35437, 33773, 23165, 749, 338157, 284557, 208797, 35469, 23117, 22445, 845, 338189, 284557, 212349, 208797, 35437, 33709, 813, 338157, 284557, 208813, 35437, 22381, 877, -3, 338189, 284557, 208813, 35437, 813, 338157, 284557, 35437, 877	downstream, in gene, in gene, in gene, in gene, in gene, in gene, downstream, in gene, in gene, in gene, in gene, in gene, in gene, downstream, in gene, in gene, in gene, in gene, in gene, in gene, downstream, in gene, in gene, in gene, in gene, in gene, upstream, downstream, in gene, in gene, in gene, in gene, downstream, in gene, in gene, in gene	1	1	1	1	1	1	58.1	59.7	54.7	51.9	42	31.4	10	2_CONTROL-B_ATAC_mm10::1	137	Gene Col19a1	Col19a1		NM_007733.2	1421698_a_at, 1430676_at	NP_031759.2
GeneID:68421	Lmbrd1	1	24678544	24766301	87757	+	10	1_CONTROL-A_ATAC_mm10::1::277, 2_CONTROL-B_ATAC_mm10::1::276, 3_CONTROL-C_ATAC_mm10::1::291, 3_CONTROL-C_ATAC_mm10::1::292, 4_CRE-ERT2-A_ATAC_mm10::1::275, 4_CRE-ERT2-A_ATAC_mm10::1::276, 5_CRE-ERT2-B_ATAC_mm10::1::263, 5_CRE-ERT2-B_ATAC_mm10::1::264, 6_CRE-ERT2-C_ATAC_mm10::1::185, 6_CRE-ERT2-C_ATAC_mm10::1::186	80, 80, 80, 5616, -16, 5632, 80, 5616, 80, 5632	in gene, in gene, in gene, in gene, upstream, in gene, in gene, in gene, in gene, in gene	1	1	1	1	1	1	214	222	227.5	167.5	189	100.5	2	2_CONTROL-B_ATAC_mm10::1	428	Gene Lmbrd1	AV347960, 0910001K20Rik, Lmbrd1	LMBR1 domain containing 1	NM_026719.2	1425186_at	NP_080995.2
GeneID:210933	Bai3	1	25067476	25829707	762231	-	73	1_CONTROL-A_ATAC_mm10::1::282, 1_CONTROL-A_ATAC_mm10::1::283, 1_CONTROL-A_ATAC_mm10::1::284, 1_CONTROL-A_ATAC_mm10::1::285, 1_CONTROL-A_ATAC_mm10::1::286, 1_CONTROL-A_ATAC_mm10::1::287, 1_CONTROL-A_ATAC_mm10::1::288, 1_CONTROL-A_ATAC_mm10::1::289, 1_CONTROL-A_ATAC_mm10::1::290, 1_CONTROL-A_ATAC_mm10::1::291, 1_CONTROL-A_ATAC_mm10::1::292, 1_CONTROL-A_ATAC_mm10::1::293, 1_CONTROL-A_ATAC_mm10::1::2…	771851, 724171, 663547, 600907, 595627, 484651, 355019, 325195, 319179, 197611, 50731, 4939, 587, -405, 771851, 724171, 663531, 600907, 595691, 484651, 355051, 325227, 319147, 197611, 50731, 7531, 4939, -389, 771851, 724139, 663499, 600907, 595659, 484619, 355019, 325195, 319147, 286699, 197675, 132267, 50699, 4939, 619, -405, 771851, 724171, 600907, 595659, 484619, 355019, 325227, 319243, 286699…	downstream, in gene, in gene, in gene, in gene, in gene, in gene, in gene, in gene, in gene, in gene, in gene, in gene, upstream, downstream, in gene, in gene, in gene, in gene, in gene, in gene, in gene, in gene, in gene, in gene, in gene, in gene, upstream, downstream, in gene, in gene, in gene, in gene, in gene, in gene, in gene, in gene, in gene, in gene, in gene, in gene, in gene, in gene, u…	1	1	1	1	1	1	90.706	95.882	103.529	88.765	82.647	40.353	17	2_CONTROL-B_ATAC_mm10::1	373	Gene Bai3	Bai3, A830096D10Rik, MGC107444	brain-specific angiogenesis inhibitor 3	NM_175642.4		NP_783573.4
GeneID:210940	4931408C20Rik	1	26681801	26687460	5659	-	2	3_CONTROL-C_ATAC_mm10::1::317, 6_CRE-ERT2-C_ATAC_mm10::1::199	1332, 1316	in gene, in gene	0	0	1	0	0	1	30	21	28	34	20	52	1	6_CRE-ERT2-C_ATAC_mm10::1	52	Gene 4931408C20Rik	4931408C20Rik	RIKEN cDNA 4931408C20 gene	NM_001033764.3		NP_001028936.2
GeneID:213109	Phf3	1	30802342	30863256	60914	-	12	1_CONTROL-A_ATAC_mm10::1::307, 1_CONTROL-A_ATAC_mm10::1::308, 2_CONTROL-B_ATAC_mm10::1::306, 2_CONTROL-B_ATAC_mm10::1::307, 3_CONTROL-C_ATAC_mm10::1::324, 3_CONTROL-C_ATAC_mm10::1::325, 4_CRE-ERT2-A_ATAC_mm10::1::304, 4_CRE-ERT2-A_ATAC_mm10::1::305, 5_CRE-ERT2-B_ATAC_mm10::1::288, 5_CRE-ERT2-B_ATAC_mm10::1::289, 6_CRE-ERT2-C_ATAC_mm10::1::202, 6_CRE-ERT2-C_ATAC_mm10::1::203	69576, -9736, 69528, -9720, 69560, -10632, 69592, -9704, 69560, -10472, 69560, -9832	downstream, upstream, downstream, upstream, downstream, upstream, downstream, upstream, downstream, upstream, downstream, upstream	1	1	1	1	1	1	208.5	237	233	185	180.5	86	2	3_CONTROL-C_ATAC_mm10::1	382	Gene Phf3	KIAA0244, mKIAA0244, Phf3, AI315311, 2310061N19Rik	PHD finger protein 3	NM_001081080.1	1420119_s_at, 1420120_at, 1428998_at, 1428999_at, 1429000_at	NP_001074549.1
GeneID:19243	Ptp4a1	1	30940303	30949755	9452	-	9	1_CONTROL-A_ATAC_mm10::1::311, 2_CONTROL-B_ATAC_mm10::1::310, 3_CONTROL-C_ATAC_mm10::1::327, 4_CRE-ERT2-A_ATAC_mm10::1::308, 4_CRE-ERT2-A_ATAC_mm10::1::309, 5_CRE-ERT2-B_ATAC_mm10::1::291, 5_CRE-ERT2-B_ATAC_mm10::1::292, 6_CRE-ERT2-C_ATAC_mm10::1::206, 6_CRE-ERT2-C_ATAC_mm10::1::207	-101, -101, -101, 619, -85, 635, -101, 667, -101	upstream, upstream, upstream, in gene, upstream, in gene, upstream, in gene, upstream	1	1	1	1	1	1	439	496	610	453	549	233	1	3_CONTROL-C_ATAC_mm10::1	610	Gene Ptp4a1	MGC102117, MGC25304, AA415290, AU019864, C130021B01, Prl-1, Ptp4a1	protein tyrosine phosphatase 4a1	NM_011200.2		NP_035330.1
GeneID:70988	4931428L18Rik	1	31141078	31222656	81578	-	9	1_CONTROL-A_ATAC_mm10::1::313, 2_CONTROL-B_ATAC_mm10::1::312, 2_CONTROL-B_ATAC_mm10::1::313, 3_CONTROL-C_ATAC_mm10::1::329, 3_CONTROL-C_ATAC_mm10::1::330, 4_CRE-ERT2-A_ATAC_mm10::1::311, 4_CRE-ERT2-A_ATAC_mm10::1::312, 5_CRE-ERT2-B_ATAC_mm10::1::295, 6_CRE-ERT2-C_ATAC_mm10::1::210	68528, 68512, 12320, 68512, 12320, 68512, 12320, 68512, 68544	in gene, in gene, in gene, in gene, in gene, in gene, in gene, in gene, in gene	1	1	1	1	1	1	53	59.5	69.5	63.5	42.5	27.5	2	4_CRE-ERT2-A_ATAC_mm10::1	93	Gene 4931428L18Rik	4930563O14Rik, 4931428L18Rik	RIKEN cDNA 4931428L18 gene	NR_033445.1	1430897_at, 1430898_s_at, 1432347_at
GeneID:266744	Lgsn	1	31176435	31204725	28290	+	3	2_CONTROL-B_ATAC_mm10::1::313, 3_CONTROL-C_ATAC_mm10::1::330, 4_CRE-ERT2-A_ATAC_mm10::1::312	33901, 33901, 33901	downstream, downstream, downstream	0	1	1	1	0	0	25	38	49	34	17	16	1	3_CONTROL-C_ATAC_mm10::1	49	Gene Lgsn	Lgsn, Gluld1, lengsin, Lgs	lengsin, lens protein with glutamine synthetase domain	NM_153601.1		NP_705829.1
GeneID:74708	Pih1d3	1	31222839	31224287	1448	+	6	1_CONTROL-A_ATAC_mm10::1::314, 2_CONTROL-B_ATAC_mm10::1::314, 3_CONTROL-C_ATAC_mm10::1::331, 4_CRE-ERT2-A_ATAC_mm10::1::313, 5_CRE-ERT2-B_ATAC_mm10::1::296, 6_CRE-ERT2-C_ATAC_mm10::1::211	10985, 11017, 10985, 10953, 10985, 10985	downstream, downstream, downstream, downstream, downstream, downstream	1	1	1	1	1	1	73	95	93	95	115	62	1	5_CRE-ERT2-B_ATAC_mm10::1	115	Gene Pih1d3	MGC130206, Pih1d3, 4930521A18Rik	PIH1 domain containing 3	NM_029062.2	1430400_at	NP_083338.1
GeneID:170771	Khdrbs2	1	32172806	32657738	484932	+	12	1_CONTROL-A_ATAC_mm10::1::315, 1_CONTROL-A_ATAC_mm10::1::316, 2_CONTROL-B_ATAC_mm10::1::315, 2_CONTROL-B_ATAC_mm10::1::316, 3_CONTROL-C_ATAC_mm10::1::332, 3_CONTROL-C_ATAC_mm10::1::333, 4_CRE-ERT2-A_ATAC_mm10::1::314, 4_CRE-ERT2-A_ATAC_mm10::1::315, 5_CRE-ERT2-B_ATAC_mm10::1::297, 5_CRE-ERT2-B_ATAC_mm10::1::298, 6_CRE-ERT2-C_ATAC_mm10::1::212, 6_CRE-ERT2-C_ATAC_mm10::1::213	-166, 381306, -166, 381306, -166, 381306, -166, 381306, -166, 381338, -166, 381306	upstream, in gene, upstream, in gene, upstream, in gene, upstream, in gene, upstream, in gene, upstream, in gene	1	1	1	1	1	1	155	180	205.5	225.5	228	108.5	2	3_CONTROL-C_ATAC_mm10::1	358	Gene Khdrbs2	Khdrbs2, Slm1, 6330586C16Rik, Slim1	KH domain containing, RNA binding, signal transduction associated 2	NM_133235.2	1422117_s_at	NP_573498.1
GeneID:408191	Gm5415	1	32543546	32547293	3747	-	6	1_CONTROL-A_ATAC_mm10::1::316, 2_CONTROL-B_ATAC_mm10::1::316, 3_CONTROL-C_ATAC_mm10::1::333, 4_CRE-ERT2-A_ATAC_mm10::1::315, 5_CRE-ERT2-B_ATAC_mm10::1::298, 6_CRE-ERT2-C_ATAC_mm10::1::213	-6819, -6819, -6819, -6819, -6851, -6819	upstream, upstream, upstream, upstream, upstream, upstream	1	1	1	1	1	1	74	64	53	95	98	37	1	5_CRE-ERT2-B_ATAC_mm10::1	98	Gene Gm5415	Senp14, EG408191, Gm5415	predicted gene 5415	NM_001164286.1		NP_001157758.1
GeneID:19076	Prim2	1	33453811	33669758	215947	-	43	1_CONTROL-A_ATAC_mm10::1::325, 1_CONTROL-A_ATAC_mm10::1::326, 1_CONTROL-A_ATAC_mm10::1::327, 1_CONTROL-A_ATAC_mm10::1::328, 1_CONTROL-A_ATAC_mm10::1::329, 1_CONTROL-A_ATAC_mm10::1::330, 1_CONTROL-A_ATAC_mm10::1::331, 2_CONTROL-B_ATAC_mm10::1::326, 2_CONTROL-B_ATAC_mm10::1::327, 2_CONTROL-B_ATAC_mm10::1::328, 2_CONTROL-B_ATAC_mm10::1::329, 2_CONTROL-B_ATAC_mm10::1::330, 2_CONTROL-B_ATAC_mm10::1::3…	174782, 173982, 158894, 78526, 22398, -34, -642, 174782, 173982, 158878, 138174, 78558, 70414, 22430, -2, -626, 174782, 173982, 158846, 78542, 22430, -66, -642, -2946, 174782, 173982, 158878, 78558, 22430, -2, -642, 174782, 158894, 78542, 70382, 22414, -2, -674, 174814, 78526, 22398, 30, -674	in gene, in gene, in gene, in gene, in gene, upstream, upstream, in gene, in gene, in gene, in gene, in gene, in gene, in gene, upstream, upstream, in gene, in gene, in gene, in gene, in gene, upstream, upstream, upstream, in gene, in gene, in gene, in gene, in gene, upstream, upstream, in gene, in gene, in gene, in gene, in gene, upstream, upstream, in gene, in gene, in gene, in gene, upstream	1	1	1	1	1	1	66.4	85.7	77	73.2	63.7	39.3	10	2_CONTROL-B_ATAC_mm10::1	177	Gene Prim2	AI323589, Prim2	DNA primase, p58 subunit	NM_008922.1	1418035_a_at, 1418036_at	NP_032948.1
GeneID:67503	1700001G17Rik	1	33669824	33670712	888	+	13	1_CONTROL-A_ATAC_mm10::1::330, 1_CONTROL-A_ATAC_mm10::1::331, 2_CONTROL-B_ATAC_mm10::1::333, 2_CONTROL-B_ATAC_mm10::1::334, 3_CONTROL-C_ATAC_mm10::1::350, 3_CONTROL-C_ATAC_mm10::1::351, 3_CONTROL-C_ATAC_mm10::1::352, 4_CRE-ERT2-A_ATAC_mm10::1::326, 4_CRE-ERT2-A_ATAC_mm10::1::327, 5_CRE-ERT2-B_ATAC_mm10::1::311, 5_CRE-ERT2-B_ATAC_mm10::1::312, 6_CRE-ERT2-C_ATAC_mm10::1::220, 6_CRE-ERT2-C_ATAC_mm10…	-32, 576, -64, 560, 0, 576, 2880, -64, 576, -64, 608, -96, 608	upstream, in gene, upstream, in gene, in gene, in gene, downstream, upstream, in gene, upstream, in gene, upstream, in gene	1	1	1	1	1	1	93	113	114.667	89.333	99.667	56.333	3	3_CONTROL-C_ATAC_mm10::1	171	Gene 1700001G17Rik	1700001G17Rik	RIKEN cDNA 1700001G17 gene	NR_033199.1
GeneID:19335	Rab23	1	33719896	33742564	22668	+	20	1_CONTROL-A_ATAC_mm10::1::333, 1_CONTROL-A_ATAC_mm10::1::334, 1_CONTROL-A_ATAC_mm10::1::335, 1_CONTROL-A_ATAC_mm10::1::336, 2_CONTROL-B_ATAC_mm10::1::336, 2_CONTROL-B_ATAC_mm10::1::337, 2_CONTROL-B_ATAC_mm10::1::338, 3_CONTROL-C_ATAC_mm10::1::353, 3_CONTROL-C_ATAC_mm10::1::354, 3_CONTROL-C_ATAC_mm10::1::355, 4_CRE-ERT2-A_ATAC_mm10::1::329, 4_CRE-ERT2-A_ATAC_mm10::1::330, 4_CRE-ERT2-A_ATAC_mm10::1…	104, 14312, 14792, 19592, 168, 14280, 19592, 104, 14248, 19592, 104, 14312, 14728, 19592, 104, 14264, 14728, 19592, 136, 19592	in gene, in gene, in gene, in gene, in gene, in gene, in gene, in gene, in gene, in gene, in gene, in gene, in gene, in gene, in gene, in gene, in gene, in gene, in gene, in gene	1	1	1	1	1	1	169	162	176.667	164	165	56	3	3_CONTROL-C_ATAC_mm10::1	275	Gene Rab23	opb2, opb, AW545388, Rab23	RAB23, member RAS oncogene family	NM_008999.4, NM_001159729.1	1422399_a_at	NP_033025.2, NP_001153201.1
GeneID:213539	Bag2	1	33745484	33757750	12266	-	12	1_CONTROL-A_ATAC_mm10::1::336, 1_CONTROL-A_ATAC_mm10::1::337, 2_CONTROL-B_ATAC_mm10::1::338, 2_CONTROL-B_ATAC_mm10::1::339, 3_CONTROL-C_ATAC_mm10::1::355, 3_CONTROL-C_ATAC_mm10::1::356, 4_CRE-ERT2-A_ATAC_mm10::1::332, 4_CRE-ERT2-A_ATAC_mm10::1::333, 5_CRE-ERT2-B_ATAC_mm10::1::317, 5_CRE-ERT2-B_ATAC_mm10::1::318, 6_CRE-ERT2-C_ATAC_mm10::1::223, 6_CRE-ERT2-C_ATAC_mm10::1::224	18262, -74, 18262, -42, 18262, -42, 18262, -42, 18262, -10, 18262, 6	downstream, upstream, downstream, upstream, downstream, upstream, downstream, upstream, downstream, upstream, downstream, in gene	1	1	1	1	1	1	127.5	154.5	167.5	142	138	56.5	2	5_CRE-ERT2-B_ATAC_mm10::1	182	Gene Bag2	BC016230, MGC36682, 2610042A13Rik, Bag2	BCL2-associated athanogene 2	NM_145392.2	1423948_at	NP_663367.1
GeneID:98403	Zfp451	1	33761753	33814427	52674	-	12	1_CONTROL-A_ATAC_mm10::1::337, 1_CONTROL-A_ATAC_mm10::1::338, 2_CONTROL-B_ATAC_mm10::1::339, 2_CONTROL-B_ATAC_mm10::1::340, 3_CONTROL-C_ATAC_mm10::1::356, 3_CONTROL-C_ATAC_mm10::1::357, 4_CRE-ERT2-A_ATAC_mm10::1::333, 4_CRE-ERT2-A_ATAC_mm10::1::334, 5_CRE-ERT2-B_ATAC_mm10::1::318, 5_CRE-ERT2-B_ATAC_mm10::1::319, 6_CRE-ERT2-C_ATAC_mm10::1::224, 6_CRE-ERT2-C_ATAC_mm10::1::225	56603, -69, 56635, -69, 56635, -69, 56635, -101, 56667, -69, 56683, -101	downstream, upstream, downstream, upstream, downstream, upstream, downstream, upstream, downstream, upstream, downstream, upstream	1	1	1	1	1	1	230	282	324	246.5	272	124.5	2	3_CONTROL-C_ATAC_mm10::1	483	Gene Zfp451	Kiaa0576-hp, Znf451, AI596398, mKIAA1702, COASTER, Zfp451, 4930515K21Rik, 4933435G09Rik	zinc finger protein 451	NM_133817.2	1427208_at	NP_598578.1
GeneID:320705	Bend6	1	33852052	33907621	55569	-	6	1_CONTROL-A_ATAC_mm10::1::339, 2_CONTROL-B_ATAC_mm10::1::341, 3_CONTROL-C_ATAC_mm10::1::358, 4_CRE-ERT2-A_ATAC_mm10::1::335, 5_CRE-ERT2-B_ATAC_mm10::1::320, 6_CRE-ERT2-C_ATAC_mm10::1::226	-315, -347, -315, -443, -347, -427	upstream, upstream, upstream, upstream, upstream, upstream	1	1	1	1	1	1	124	209	238	163	211	103	1	3_CONTROL-C_ATAC_mm10::1	238	Gene Bend6	B230209C24Rik, Bend6	BEN domain containing 6	NM_177235.3	1434590_at	NP_796209.2
GeneID:13518	Dst	1	34011825	34308652	296827	+	103	1_CONTROL-A_ATAC_mm10::1::342, 1_CONTROL-A_ATAC_mm10::1::343, 1_CONTROL-A_ATAC_mm10::1::344, 1_CONTROL-A_ATAC_mm10::1::345, 1_CONTROL-A_ATAC_mm10::1::346, 1_CONTROL-A_ATAC_mm10::1::347, 1_CONTROL-A_ATAC_mm10::1::348, 1_CONTROL-A_ATAC_mm10::1::349, 1_CONTROL-A_ATAC_mm10::1::350, 1_CONTROL-A_ATAC_mm10::1::351, 1_CONTROL-A_ATAC_mm10::1::352, 1_CONTROL-A_ATAC_mm10::1::353, 1_CONTROL-A_ATAC_mm10::1::3…	-5937, -593, 48719, 49455, 95023, 109519, 129087, 138991, 154319, 155631, 171231, 177615, 206703, 224687, 292655, -5937, -593, 48719, 49487, 63135, 86063, 94991, 109583, 121679, 129092, 139119, 152975, 154287, 155535, 171215, 171903, 177679, 206703, 224719, 256911, -5937, -625, 48719, 49487, 95023, 109583, 121647, 129135, 139087, 152943, 154383, 155583, 171215, 177711, 178335, 206703, 224687, -60…	upstream, upstream, in gene, in gene, in gene, in gene, in gene, in gene, in gene, in gene, in gene, in gene, in gene, in gene, in gene, upstream, upstream, in gene, in gene, in gene, in gene, in gene, in gene, in gene, in gene, in gene, in gene, in gene, in gene, in gene, in gene, in gene, in gene, in gene, in gene, upstream, upstream, in gene, in gene, in gene, in gene, in gene, in gene, in gen…	1	1	1	1	1	1	75.273	80.136	90.364	89.909	85	46.318	22	4_CRE-ERT2-A_ATAC_mm10::1	393	Gene Dst	Macf2, Bpag1, Dst, nmf339, BP230, 2310001O04Rik, AW554249, mKIAA0728, Bpag, nmf203, A830042E19Rik, BPAG1-n, athetoid, dt, ah	dystonin	NM_134448.2, NM_133833.2	1421117_at, 1421276_a_at, 1423626_at	NP_604443.2, NP_598594.2
GeneID:100040938	Gm3052	1	34415763	34417998	2235	-	2	2_CONTROL-B_ATAC_mm10::1::365, 3_CONTROL-C_ATAC_mm10::1::380	7918, 7918	downstream, downstream	0	1	1	0	0	0	30	37	34	29	30	11	1	2_CONTROL-B_ATAC_mm10::1	37	Gene Gm3052	Gm3052	predicted gene 3052	XR_168380.1
GeneID:100628580	Mir5103	1	34433121	34433199	78	-	6	1_CONTROL-A_ATAC_mm10::1::359, 2_CONTROL-B_ATAC_mm10::1::366, 3_CONTROL-C_ATAC_mm10::1::381, 4_CRE-ERT2-A_ATAC_mm10::1::358, 5_CRE-ERT2-B_ATAC_mm10::1::343, 6_CRE-ERT2-C_ATAC_mm10::1::241	-6577, -6577, -6577, -6577, -6577, -6577	upstream, upstream, upstream, upstream, upstream, upstream	1	1	1	1	1	1	617	624	723	551	561	236	1	3_CONTROL-C_ATAC_mm10::1	723	Gene Mir5103	Mir5103, mu-mir-5103, mmu-mir-5103	microRNA 5103	NR_039562.1
GeneID:69668	Ccdc115	1	34436670	34439672	3002	-	6	1_CONTROL-A_ATAC_mm10::1::359, 2_CONTROL-B_ATAC_mm10::1::366, 3_CONTROL-C_ATAC_mm10::1::381, 4_CRE-ERT2-A_ATAC_mm10::1::358, 5_CRE-ERT2-B_ATAC_mm10::1::343, 6_CRE-ERT2-C_ATAC_mm10::1::241	-104, -104, -104, -104, -104, -104	upstream, upstream, upstream, upstream, upstream, upstream	1	1	1	1	1	1	617	624	723	551	561	236	1	3_CONTROL-C_ATAC_mm10::1	723	Gene Ccdc115	Ccdc115, Ccp1, 2310061I09Rik	coiled-coil domain containing 115	NM_027159.2		NP_081435.1
GeneID:27993	Imp4	1	34439829	34445747	5918	+	6	1_CONTROL-A_ATAC_mm10::1::359, 2_CONTROL-B_ATAC_mm10::1::366, 3_CONTROL-C_ATAC_mm10::1::381, 4_CRE-ERT2-A_ATAC_mm10::1::358, 5_CRE-ERT2-B_ATAC_mm10::1::343, 6_CRE-ERT2-C_ATAC_mm10::1::241	-53, -53, -53, -53, -53, -53	upstream, upstream, upstream, upstream, upstream, upstream	1	1	1	1	1	1	617	624	723	551	561	236	1	3_CONTROL-C_ATAC_mm10::1	723	Gene Imp4	AA409888, Imp4, AV031295, D1Wsu40e	IMP4, U3 small nucleolar ribonucleoprotein, homolog (yeast)	NM_178601.3	1426213_at, 1426214_at	NP_848716.2
GeneID:52318	D1Ertd448e	1	34445790	34449348	3558	+	6	1_CONTROL-A_ATAC_mm10::1::359, 2_CONTROL-B_ATAC_mm10::1::366, 3_CONTROL-C_ATAC_mm10::1::381, 4_CRE-ERT2-A_ATAC_mm10::1::358, 5_CRE-ERT2-B_ATAC_mm10::1::343, 6_CRE-ERT2-C_ATAC_mm10::1::241	-6014, -6014, -6014, -6014, -6014, -6014	upstream, upstream, upstream, upstream, upstream, upstream	1	1	1	1	1	1	617	624	723	551	561	236	1	3_CONTROL-C_ATAC_mm10::1	723	Gene D1Ertd448e	AI427118, D1Ertd448e	DNA segment, Chr 1, ERATO Doi 448, expressed	XR_107226.1, XR_104542.1
GeneID:19253	Ptpn18	1	34459746	34473784	14038	+	10	1_CONTROL-A_ATAC_mm10::1::360, 1_CONTROL-A_ATAC_mm10::1::361, 2_CONTROL-B_ATAC_mm10::1::367, 3_CONTROL-C_ATAC_mm10::1::382, 4_CRE-ERT2-A_ATAC_mm10::1::359, 4_CRE-ERT2-A_ATAC_mm10::1::360, 5_CRE-ERT2-B_ATAC_mm10::1::344, 5_CRE-ERT2-B_ATAC_mm10::1::345, 6_CRE-ERT2-C_ATAC_mm10::1::242, 6_CRE-ERT2-C_ATAC_mm10::1::243	-2, 13022, -66, -66, -66, 13054, -66, 13038, -66, 13054	upstream, in gene, upstream, upstream, upstream, in gene, upstream, in gene, upstream, in gene	1	1	1	1	1	1	117	137	140	136	122.5	74	2	3_CONTROL-C_ATAC_mm10::1	263	Gene Ptpn18	HSCF, PTP-K1, Ptpn18, PTP-HSCF, Ptpk1, FLP1	protein tyrosine phosphatase, non-receptor type 18	NM_011206.2	1419125_at	NP_035336.2
GeneID:21755	Prss39	1	34498430	34503062	4632	+	3	3_CONTROL-C_ATAC_mm10::1::383, 4_CRE-ERT2-A_ATAC_mm10::1::361, 4_CRE-ERT2-A_ATAC_mm10::1::362	12770, 4738, 12786	downstream, downstream, downstream	0	0	1	1	0	0	17.5	17	26	36	18	25	2	4_CRE-ERT2-A_ATAC_mm10::1	39	Gene Prss39	MGC144581, Tesp1, Prss39, MGC144580	protease, serine, 39	NM_009355.2	1418559_at	NP_033381.1
GeneID:211383	Amer3	1	34579693	34590944	11251	+	12	1_CONTROL-A_ATAC_mm10::1::362, 1_CONTROL-A_ATAC_mm10::1::363, 2_CONTROL-B_ATAC_mm10::1::368, 2_CONTROL-B_ATAC_mm10::1::369, 3_CONTROL-C_ATAC_mm10::1::384, 3_CONTROL-C_ATAC_mm10::1::385, 4_CRE-ERT2-A_ATAC_mm10::1::363, 4_CRE-ERT2-A_ATAC_mm10::1::364, 5_CRE-ERT2-B_ATAC_mm10::1::346, 5_CRE-ERT2-B_ATAC_mm10::1::347, 6_CRE-ERT2-C_ATAC_mm10::1::244, 6_CRE-ERT2-C_ATAC_mm10::1::245	-77, 4275, -109, 4275, -77, 4275, -109, 4275, -77, 4275, -77, 4243	upstream, in gene, upstream, in gene, upstream, in gene, upstream, in gene, upstream, in gene, upstream, in gene	1	1	1	1	1	1	330.5	328	352.5	294.5	313.5	109.5	2	1_CONTROL-A_ATAC_mm10::1	553	Gene Amer3	9430069J07Rik, Fam123c, Amer3	APC membrane recruitment 3	NM_213727.2	1436407_at	NP_998892.1
GeneID:241051	AA619741	1	34633535	34636210	2675	-	6	1_CONTROL-A_ATAC_mm10::1::365, 2_CONTROL-B_ATAC_mm10::1::371, 3_CONTROL-C_ATAC_mm10::1::387, 4_CRE-ERT2-A_ATAC_mm10::1::366, 5_CRE-ERT2-B_ATAC_mm10::1::349, 6_CRE-ERT2-C_ATAC_mm10::1::247	-6446, -6478, -6478, -6446, -6446, -6478	upstream, upstream, upstream, upstream, upstream, upstream	1	1	1	1	1	1	114	113	112	94	85	58	1	1_CONTROL-A_ATAC_mm10::1	114	Gene AA619741	AA619741	PHD finger protein 19 pseudogene	NR_033627.1
GeneID:226970	Arhgef4	1	34801722	34812754	11032	+	10	1_CONTROL-A_ATAC_mm10::1::377, 1_CONTROL-A_ATAC_mm10::1::378, 2_CONTROL-B_ATAC_mm10::1::384, 2_CONTROL-B_ATAC_mm10::1::385, 3_CONTROL-C_ATAC_mm10::1::399, 3_CONTROL-C_ATAC_mm10::1::400, 4_CRE-ERT2-A_ATAC_mm10::1::375, 4_CRE-ERT2-A_ATAC_mm10::1::376, 5_CRE-ERT2-B_ATAC_mm10::1::359, 5_CRE-ERT2-B_ATAC_mm10::1::360	10022, 12518, 10022, 12518, 9990, 12518, -2330, 10054, -2298, 12326	in gene, downstream, in gene, downstream, in gene, downstream, upstream, in gene, upstream, downstream	1	1	1	1	1	0	34.667	29.667	36.333	45	41	22	3	4_CRE-ERT2-A_ATAC_mm10::1	66	Gene Arhgef4	Asef, Arhgef4, 9330140K16Rik, ENSMUSG00000070955	Rho guanine nucleotide exchange factor (GEF) 4	NM_183019.2	1435033_at	NP_898840.2
GeneID:214469	Fam168b	1	34813218	34843050	29832	-	22	1_CONTROL-A_ATAC_mm10::1::377, 1_CONTROL-A_ATAC_mm10::1::378, 1_CONTROL-A_ATAC_mm10::1::379, 1_CONTROL-A_ATAC_mm10::1::380, 1_CONTROL-A_ATAC_mm10::1::381, 2_CONTROL-B_ATAC_mm10::1::384, 2_CONTROL-B_ATAC_mm10::1::385, 2_CONTROL-B_ATAC_mm10::1::386, 2_CONTROL-B_ATAC_mm10::1::387, 3_CONTROL-C_ATAC_mm10::1::399, 3_CONTROL-C_ATAC_mm10::1::400, 3_CONTROL-C_ATAC_mm10::1::401, 3_CONTROL-C_ATAC_mm10::1::4…	31306, 28810, 74, -6902, -7638, 31306, 28810, -54, -6918, 31338, 28810, 74, -6902, 31274, 42, -6902, 29002, 10426, 42, -6902, -54, -6934	downstream, in gene, in gene, upstream, upstream, downstream, in gene, upstream, upstream, downstream, in gene, in gene, upstream, downstream, in gene, upstream, in gene, in gene, in gene, upstream, upstream, upstream	1	1	1	1	1	1	61.833	65.667	73.5	57.667	68	36.833	6	3_CONTROL-C_ATAC_mm10::1	210	Gene Fam168b	Fam168b, MGC58017, mKIAA4042, KIAA4042	family with sequence similarity 168, member B	NM_174997.2, NM_001160235.1, NM_001160236.1	1434018_at	NP_778162.1, NP_001153707.1, NP_001153708.1
GeneID:226971	Plekhb2	1	34849959	34879585	29626	+	19	1_CONTROL-A_ATAC_mm10::1::379, 1_CONTROL-A_ATAC_mm10::1::380, 1_CONTROL-A_ATAC_mm10::1::381, 1_CONTROL-A_ATAC_mm10::1::382, 2_CONTROL-B_ATAC_mm10::1::386, 2_CONTROL-B_ATAC_mm10::1::387, 2_CONTROL-B_ATAC_mm10::1::388, 3_CONTROL-C_ATAC_mm10::1::401, 3_CONTROL-C_ATAC_mm10::1::402, 3_CONTROL-C_ATAC_mm10::1::403, 4_CRE-ERT2-A_ATAC_mm10::1::377, 4_CRE-ERT2-A_ATAC_mm10::1::378, 4_CRE-ERT2-A_ATAC_mm10::1…	-6983, -7, 729, 17433, -6855, 9, 17433, -6983, -7, 17433, -6951, -7, 17433, -6951, -7, 17433, -6855, 25, 17433	upstream, upstream, in gene, in gene, upstream, in gene, in gene, upstream, upstream, in gene, upstream, upstream, in gene, upstream, upstream, in gene, upstream, in gene, in gene	1	1	1	1	1	1	102.75	118.5	126.75	99	112.25	56.75	4	3_CONTROL-C_ATAC_mm10::1	210	Gene Plekhb2	Evt2, Phdc, evt-2, Plekhb2, AU018239, 2310009M15Rik	pleckstrin homology domain containing, family B (evectins) member 2	NM_145516.2, NM_175421.1		NP_663491.1, NP_780630.1
GeneID:50785	Hs6st1	1	36068400	36106446	38046	+	22	1_CONTROL-A_ATAC_mm10::1::403, 1_CONTROL-A_ATAC_mm10::1::404, 1_CONTROL-A_ATAC_mm10::1::405, 1_CONTROL-A_ATAC_mm10::1::406, 2_CONTROL-B_ATAC_mm10::1::411, 2_CONTROL-B_ATAC_mm10::1::412, 2_CONTROL-B_ATAC_mm10::1::413, 2_CONTROL-B_ATAC_mm10::1::414, 3_CONTROL-C_ATAC_mm10::1::425, 3_CONTROL-C_ATAC_mm10::1::426, 3_CONTROL-C_ATAC_mm10::1::427, 3_CONTROL-C_ATAC_mm10::1::428, 4_CRE-ERT2-A_ATAC_mm10::1::…	-3312, -112, 8848, 27184, -3312, -48, 8816, 27184, -3312, -80, 8848, 27216, -3312, -48, 20112, 27216, -3312, -80, 27184, -3312, -80, 27216	upstream, upstream, in gene, in gene, upstream, upstream, in gene, in gene, upstream, upstream, in gene, in gene, upstream, upstream, in gene, in gene, upstream, upstream, in gene, upstream, upstream, in gene	1	1	1	1	1	1	132.2	148	150	128.4	143	81	5	3_CONTROL-C_ATAC_mm10::1	358	Gene Hs6st1	6Ost1, Hs6st1	heparan sulfate 6-O-sulfotransferase 1	NM_015818.2	1417293_at	NP_056633.2
GeneID:320011	Uggt1	1	36140028	36244302	104274	-	26	1_CONTROL-A_ATAC_mm10::1::407, 1_CONTROL-A_ATAC_mm10::1::408, 1_CONTROL-A_ATAC_mm10::1::409, 1_CONTROL-A_ATAC_mm10::1::410, 1_CONTROL-A_ATAC_mm10::1::411, 2_CONTROL-B_ATAC_mm10::1::416, 2_CONTROL-B_ATAC_mm10::1::417, 2_CONTROL-B_ATAC_mm10::1::418, 2_CONTROL-B_ATAC_mm10::1::419, 2_CONTROL-B_ATAC_mm10::1::420, 3_CONTROL-C_ATAC_mm10::1::430, 3_CONTROL-C_ATAC_mm10::1::431, 3_CONTROL-C_ATAC_mm10::1::4…	109550, 99054, 94718, 14, -8658, 109550, 99054, 94734, 14, -8658, 109550, 99054, 94734, 14, -8658, 109550, 99070, 94702, 14, -8658, 109550, 14, -8658, 109550, 14, -8658	downstream, in gene, in gene, in gene, upstream, downstream, in gene, in gene, in gene, upstream, downstream, in gene, in gene, in gene, upstream, downstream, in gene, in gene, in gene, upstream, downstream, in gene, upstream, downstream, in gene, upstream	1	1	1	1	1	1	102	115.8	111	89.4	92.2	45.4	5	2_CONTROL-B_ATAC_mm10::1	278	Gene Uggt1	GT, UGT1, 0910001L17Rik, AI414429, Uggt1, C820010P03Rik, AI448372, Ugcgl1, AA589501, A930007H10Rik	UDP-glucose glycoprotein glucosyltransferase 1	NM_198899.2	1432318_at	NP_942602.2
GeneID:214854	Neurl3	1	36264602	36273425	8823	-	16	1_CONTROL-A_ATAC_mm10::1::412, 1_CONTROL-A_ATAC_mm10::1::413, 1_CONTROL-A_ATAC_mm10::1::414, 1_CONTROL-A_ATAC_mm10::1::415, 2_CONTROL-B_ATAC_mm10::1::421, 2_CONTROL-B_ATAC_mm10::1::422, 2_CONTROL-B_ATAC_mm10::1::423, 2_CONTROL-B_ATAC_mm10::1::424, 3_CONTROL-C_ATAC_mm10::1::435, 3_CONTROL-C_ATAC_mm10::1::436, 3_CONTROL-C_ATAC_mm10::1::437, 3_CONTROL-C_ATAC_mm10::1::438, 4_CRE-ERT2-A_ATAC_mm10::1::…	18577, 9265, -3983, -5999, 18577, 9233, -3983, -5967, 18641, 9265, -3983, -5999, -3983, -5999, -5935, -5967	downstream, downstream, upstream, upstream, downstream, downstream, upstream, upstream, downstream, downstream, upstream, upstream, upstream, upstream, upstream, upstream	1	1	1	1	1	1	46.25	45.75	53.25	39.5	28	24.75	4	3_CONTROL-C_ATAC_mm10::1	84	Gene Neurl3	Neurl3, Lincr, 2010300P06Rik	neuralized homolog 3 homolog (Drosophila)	NM_153408.2		NP_700457.1
GeneID:214855	Arid5a	1	36307733	36324029	16296	+	22	1_CONTROL-A_ATAC_mm10::1::416, 1_CONTROL-A_ATAC_mm10::1::417, 1_CONTROL-A_ATAC_mm10::1::418, 2_CONTROL-B_ATAC_mm10::1::425, 2_CONTROL-B_ATAC_mm10::1::426, 2_CONTROL-B_ATAC_mm10::1::427, 3_CONTROL-C_ATAC_mm10::1::439, 3_CONTROL-C_ATAC_mm10::1::440, 3_CONTROL-C_ATAC_mm10::1::441, 3_CONTROL-C_ATAC_mm10::1::442, 4_CRE-ERT2-A_ATAC_mm10::1::410, 4_CRE-ERT2-A_ATAC_mm10::1::411, 4_CRE-ERT2-A_ATAC_mm10::1…	11, 1995, 16459, 11, 1995, 16459, -4277, 11, 1995, 16459, -3957, 11, 1995, 16459, -4245, 11, 1995, 16459, -4229, 11, 1995, 16443	in gene, in gene, downstream, in gene, in gene, downstream, upstream, in gene, in gene, downstream, upstream, in gene, in gene, downstream, upstream, in gene, in gene, downstream, upstream, in gene, in gene, downstream	1	1	1	1	1	1	220	213.25	247	263.25	235.25	121.25	4	4_CRE-ERT2-A_ATAC_mm10::1	490	Gene Arid5a	Mrf1, D430024K22Rik, MGC36895, Arid5a	AT rich interactive domain 5A (MRF1-like)	NM_001172205.1, NM_001172206.1, NM_145996.4, NR_033310.1		NP_001165676.1, NP_001165677.1, NP_666108.2
GeneID:226976	Kansl3	1	36335730	36369181	33451	-	6	1_CONTROL-A_ATAC_mm10::1::419, 2_CONTROL-B_ATAC_mm10::1::428, 3_CONTROL-C_ATAC_mm10::1::443, 4_CRE-ERT2-A_ATAC_mm10::1::414, 5_CRE-ERT2-B_ATAC_mm10::1::397, 6_CRE-ERT2-C_ATAC_mm10::1::276	93, 45, 93, -3, -3, -3	in gene, in gene, in gene, upstream, upstream, upstream	1	1	1	1	1	1	112	145	167	103	117	47	1	3_CONTROL-C_ATAC_mm10::1	167	Gene Kansl3	AI431067, 4932435K23, C85723, Kiaa1310, mKIAA1310, AI647574, 4632411B12Rik, Kansl3	KAT8 regulatory NSL complex subunit 3	NM_172652.3	1429849_at	NP_766240.1
GeneID:214895	Lman2l	1	36423186	36445239	22053	-	6	1_CONTROL-A_ATAC_mm10::1::422, 2_CONTROL-B_ATAC_mm10::1::431, 3_CONTROL-C_ATAC_mm10::1::446, 4_CRE-ERT2-A_ATAC_mm10::1::417, 5_CRE-ERT2-B_ATAC_mm10::1::400, 6_CRE-ERT2-C_ATAC_mm10::1::279	-73, -73, -105, -105, -105, -105	upstream, upstream, upstream, upstream, upstream, upstream	1	1	1	1	1	1	507	556	559	512	511	246	1	3_CONTROL-C_ATAC_mm10::1	559	Gene Lman2l	VIPL, DKFZp564L2423, VIP36-like, Lman2l, A630028F14Rik	lectin, mannose-binding 2-like	NM_001013374.1	1435475_at	NP_001013392.1
GeneID:94220	Cnnm4	1	36471597	36508776	37179	+	33	1_CONTROL-A_ATAC_mm10::1::423, 1_CONTROL-A_ATAC_mm10::1::424, 1_CONTROL-A_ATAC_mm10::1::425, 1_CONTROL-A_ATAC_mm10::1::426, 1_CONTROL-A_ATAC_mm10::1::427, 1_CONTROL-A_ATAC_mm10::1::428, 1_CONTROL-A_ATAC_mm10::1::429, 2_CONTROL-B_ATAC_mm10::1::432, 2_CONTROL-B_ATAC_mm10::1::433, 2_CONTROL-B_ATAC_mm10::1::434, 2_CONTROL-B_ATAC_mm10::1::435, 2_CONTROL-B_ATAC_mm10::1::436, 3_CONTROL-C_ATAC_mm10::1::4…	19, 6835, 20979, 25331, 29843, 40243, 41011, 19, 6803, 20979, 29843, 40243, 19, 6803, 20979, 25315, 29875, 40243, -9581, 19, 20979, 25331, 40243, 40851, -9549, 19, 6803, 20979, 40243, 19, 20979, 40243, 40851	in gene, in gene, in gene, in gene, in gene, downstream, downstream, in gene, in gene, in gene, in gene, downstream, in gene, in gene, in gene, in gene, in gene, downstream, upstream, in gene, in gene, in gene, downstream, downstream, upstream, in gene, in gene, in gene, downstream, in gene, in gene, downstream, downstream	1	1	1	1	1	1	127.857	145.429	170.286	150.714	156.429	76.571	7	3_CONTROL-C_ATAC_mm10::1	602	Gene Cnnm4	Cnnm4, 5430430O18Rik, Acdp4	cyclin M4	NM_033570.2	1421635_at, 1431233_at, 1434847_at	NP_291048.2
GeneID:94218	Cnnm3	1	36511876	36528237	16361	+	19	1_CONTROL-A_ATAC_mm10::1::428, 1_CONTROL-A_ATAC_mm10::1::429, 1_CONTROL-A_ATAC_mm10::1::430, 1_CONTROL-A_ATAC_mm10::1::431, 2_CONTROL-B_ATAC_mm10::1::436, 2_CONTROL-B_ATAC_mm10::1::437, 2_CONTROL-B_ATAC_mm10::1::438, 3_CONTROL-C_ATAC_mm10::1::452, 3_CONTROL-C_ATAC_mm10::1::453, 3_CONTROL-C_ATAC_mm10::1::454, 4_CRE-ERT2-A_ATAC_mm10::1::422, 4_CRE-ERT2-A_ATAC_mm10::1::423, 4_CRE-ERT2-A_ATAC_mm10::1…	-36, 732, 11692, 16668, -36, 11836, 16620, -36, 11852, 16540, -36, 572, 11740, 16668, -36, 11836, 16540, -36, 572	upstream, in gene, in gene, downstream, upstream, in gene, downstream, upstream, in gene, downstream, upstream, in gene, in gene, downstream, upstream, in gene, downstream, upstream, in gene	1	1	1	1	1	1	181.333	201.667	241.333	178.333	190	90.333	3	3_CONTROL-C_ATAC_mm10::1	602	Gene Cnnm3	Cnnm3, Acdp3, Clp3	cyclin M3	NM_053186.2, NM_001039551.1	1420480_at, 1420481_at, 1420482_at, 1420483_at	NP_444416.2, NP_001034640.1
GeneID:78321	Ankrd23	1	36530534	36535729	5195	-	10	1_CONTROL-A_ATAC_mm10::1::430, 1_CONTROL-A_ATAC_mm10::1::431, 2_CONTROL-B_ATAC_mm10::1::437, 2_CONTROL-B_ATAC_mm10::1::438, 3_CONTROL-C_ATAC_mm10::1::453, 3_CONTROL-C_ATAC_mm10::1::454, 4_CRE-ERT2-A_ATAC_mm10::1::424, 4_CRE-ERT2-A_ATAC_mm10::1::425, 5_CRE-ERT2-B_ATAC_mm10::1::406, 5_CRE-ERT2-B_ATAC_mm10::1::407	12161, 7185, 12017, 7233, 12001, 7313, 12113, 7185, 12017, 7313	downstream, downstream, downstream, downstream, downstream, downstream, downstream, downstream, downstream, downstream	1	1	1	1	1	0	57.5	55	61	52.5	43.5	24	2	1_CONTROL-A_ATAC_mm10::1	68	Gene Ankrd23	MARP3, 2310041C05Rik, Ankrd23, 1110058D09Rik, Darp, AI853437	ankyrin repeat domain 23	NM_153502.3	1428183_at	NP_705722.2
GeneID:109346	Ankrd39	1	36538173	36547201	9028	-	19	1_CONTROL-A_ATAC_mm10::1::431, 1_CONTROL-A_ATAC_mm10::1::432, 1_CONTROL-A_ATAC_mm10::1::433, 2_CONTROL-B_ATAC_mm10::1::438, 2_CONTROL-B_ATAC_mm10::1::439, 2_CONTROL-B_ATAC_mm10::1::440, 3_CONTROL-C_ATAC_mm10::1::454, 3_CONTROL-C_ATAC_mm10::1::455, 3_CONTROL-C_ATAC_mm10::1::456, 4_CRE-ERT2-A_ATAC_mm10::1::425, 4_CRE-ERT2-A_ATAC_mm10::1::426, 4_CRE-ERT2-A_ATAC_mm10::1::427, 4_CRE-ERT2-A_ATAC_mm10::…	18657, -127, -9535, 18705, -127, -9535, 18785, -127, -9535, 18657, -127, -9535, -10111, 18785, -127, -9535, -127, -9503, -10111	downstream, upstream, upstream, downstream, upstream, upstream, downstream, upstream, upstream, downstream, upstream, upstream, upstream, downstream, upstream, upstream, upstream, upstream, upstream	1	1	1	1	1	1	416.667	451.333	454	450.333	414	205.667	3	4_CRE-ERT2-A_ATAC_mm10::1	990	Gene Ankrd39	Ankrd39, 9130416N05Rik, C030004B10Rik	ankyrin repeat domain 39	NM_026241.3	1428863_at	NP_080517.1
GeneID:20353	Sema4c	1	36548642	36558381	9739	-	14	1_CONTROL-A_ATAC_mm10::1::432, 1_CONTROL-A_ATAC_mm10::1::433, 2_CONTROL-B_ATAC_mm10::1::439, 2_CONTROL-B_ATAC_mm10::1::440, 3_CONTROL-C_ATAC_mm10::1::455, 3_CONTROL-C_ATAC_mm10::1::456, 4_CRE-ERT2-A_ATAC_mm10::1::426, 4_CRE-ERT2-A_ATAC_mm10::1::427, 4_CRE-ERT2-A_ATAC_mm10::1::428, 5_CRE-ERT2-B_ATAC_mm10::1::408, 5_CRE-ERT2-B_ATAC_mm10::1::409, 6_CRE-ERT2-C_ATAC_mm10::1::284, 6_CRE-ERT2-C_ATAC_mm1…	11053, 1645, 11053, 1645, 11053, 1645, 11053, 1645, 1069, 11053, 1645, 11053, 1677, 1069	downstream, in gene, downstream, in gene, downstream, in gene, downstream, in gene, in gene, downstream, in gene, downstream, in gene, in gene	1	1	1	1	1	1	601.5	653.5	647.5	652.5	600.5	294.5	2	4_CRE-ERT2-A_ATAC_mm10::1	990	Gene Sema4c	mKIAA1739, Semaf, Semacl1, AI426163, Semai, Sema4c	sema domain, immunoglobulin domain (Ig), transmembrane domain (TM) and short cytoplasmic domain, (semaphorin) 4C	NM_001126047.1	1433920_at	NP_001119519.1
GeneID:381337	Fam178b	1	36562696	36683183	120487	-	105	1_CONTROL-A_ATAC_mm10::1::433, 1_CONTROL-A_ATAC_mm10::1::434, 1_CONTROL-A_ATAC_mm10::1::435, 1_CONTROL-A_ATAC_mm10::1::436, 1_CONTROL-A_ATAC_mm10::1::437, 1_CONTROL-A_ATAC_mm10::1::438, 1_CONTROL-A_ATAC_mm10::1::439, 1_CONTROL-A_ATAC_mm10::1::440, 1_CONTROL-A_ATAC_mm10::1::441, 1_CONTROL-A_ATAC_mm10::1::442, 1_CONTROL-A_ATAC_mm10::1::443, 1_CONTROL-A_ATAC_mm10::1::444, 1_CONTROL-A_ATAC_mm10::1::4…	126447, 102799, 101754, 93487, 87471, 86895, 79535, 78703, 76047, 67791, 54367, 49071, 48079, 46479, 36815, 35327, 18543, 9967, -1073, -8273, 126447, 102799, 93487, 87471, 86927, 79599, 78671, 76079, 67791, 54351, 49071, 46479, 36815, 35343, 18607, 9903, -1137, -8273, 126447, 103071, 93519, 87439, 86863, 79599, 78703, 67791, 54351, 49071, 46575, 36847, 35407, 18607, 10095, -1137, -8273, 126447, 1…	downstream, in gene, in gene, in gene, in gene, in gene, in gene, in gene, in gene, in gene, in gene, in gene, in gene, in gene, in gene, in gene, in gene, in gene, upstream, upstream, downstream, in gene, in gene, in gene, in gene, in gene, in gene, in gene, in gene, in gene, in gene, in gene, in gene, in gene, in gene, in gene, upstream, upstream, downstream, in gene, in gene, in gene, in gene,…	1	1	1	1	1	1	112.143	117.857	121.952	116.143	114.952	67.476	21	4_CRE-ERT2-A_ATAC_mm10::1	431	Gene Fam178b	MGC60970, MGC141033, 1700024G10Rik, Fam178b, Gm990	family with sequence similarity 178, member B	NM_201365.2, NM_027957.1, NM_001126046.1	1428581_at	NP_958753.2, NP_082233.1, NP_001119518.1
GeneID:12859	Cox5b	1	36691487	36693388	1901	+	12	1_CONTROL-A_ATAC_mm10::1::451, 1_CONTROL-A_ATAC_mm10::1::452, 2_CONTROL-B_ATAC_mm10::1::456, 2_CONTROL-B_ATAC_mm10::1::457, 3_CONTROL-C_ATAC_mm10::1::471, 3_CONTROL-C_ATAC_mm10::1::472, 4_CRE-ERT2-A_ATAC_mm10::1::442, 4_CRE-ERT2-A_ATAC_mm10::1::443, 5_CRE-ERT2-B_ATAC_mm10::1::424, 5_CRE-ERT2-B_ATAC_mm10::1::425, 6_CRE-ERT2-C_ATAC_mm10::1::299, 6_CRE-ERT2-C_ATAC_mm10::1::300	-7231, -31, -7167, -31, -7167, -31, -7199, -31, -7167, 1, -7167, -31	upstream, upstream, upstream, upstream, upstream, upstream, upstream, upstream, upstream, in gene, upstream, upstream	1	1	1	1	1	1	212.5	226	243	196	227	114	2	3_CONTROL-C_ATAC_mm10::1	349	Gene Cox5b	MGC117683, Cox5b	cytochrome c oxidase subunit Vb	NM_009942.2		NP_034072.2
GeneID:226977	Actr1b	1	36699202	36709925	10723	-	12	1_CONTROL-A_ATAC_mm10::1::452, 1_CONTROL-A_ATAC_mm10::1::453, 2_CONTROL-B_ATAC_mm10::1::457, 2_CONTROL-B_ATAC_mm10::1::458, 3_CONTROL-C_ATAC_mm10::1::472, 3_CONTROL-C_ATAC_mm10::1::473, 4_CRE-ERT2-A_ATAC_mm10::1::443, 4_CRE-ERT2-A_ATAC_mm10::1::444, 5_CRE-ERT2-B_ATAC_mm10::1::425, 5_CRE-ERT2-B_ATAC_mm10::1::426, 6_CRE-ERT2-C_ATAC_mm10::1::300, 6_CRE-ERT2-C_ATAC_mm10::1::301	18469, -59, 18469, -59, 18469, -91, 18469, -59, 18437, -59, 18469, -59	downstream, upstream, downstream, upstream, downstream, upstream, downstream, upstream, downstream, upstream, downstream, upstream	1	1	1	1	1	1	375	422	434.5	343.5	364.5	162	2	2_CONTROL-B_ATAC_mm10::1	537	Gene Actr1b	MGC36526, Actr1b, 2310066K23Rik, AA960180, AI851923, Arp1b	ARP1 actin-related protein 1B, centractin beta	NM_146107.2	1426403_at	NP_666219.1
GeneID:71166	4933424G06Rik	1	36714538	36757960	43422	+	17	1_CONTROL-A_ATAC_mm10::1::453, 1_CONTROL-A_ATAC_mm10::1::454, 1_CONTROL-A_ATAC_mm10::1::455, 2_CONTROL-B_ATAC_mm10::1::458, 2_CONTROL-B_ATAC_mm10::1::459, 2_CONTROL-B_ATAC_mm10::1::460, 3_CONTROL-C_ATAC_mm10::1::473, 3_CONTROL-C_ATAC_mm10::1::474, 3_CONTROL-C_ATAC_mm10::1::475, 4_CRE-ERT2-A_ATAC_mm10::1::444, 4_CRE-ERT2-A_ATAC_mm10::1::445, 4_CRE-ERT2-A_ATAC_mm10::1::446, 5_CRE-ERT2-B_ATAC_mm10::…	-4554, 22934, 30198, -4554, 22998, 30166, -4522, 22934, 30070, -4554, 22998, 30006, -4554, 22998, 30166, -4554, 22998	upstream, in gene, in gene, upstream, in gene, in gene, upstream, in gene, in gene, upstream, in gene, in gene, upstream, in gene, in gene, upstream, in gene	1	1	1	1	1	1	204	223.667	231.667	170	173.667	77.333	3	2_CONTROL-B_ATAC_mm10::1	537	Gene 4933424G06Rik	1700104I15Rik, 4933424G06Rik	RIKEN cDNA 4933424G06 gene	NR_040290.1	1430235_at
GeneID:22637	Zap70	1	36761861	36782816	20955	+	5	1_CONTROL-A_ATAC_mm10::1::456, 2_CONTROL-B_ATAC_mm10::1::461, 3_CONTROL-C_ATAC_mm10::1::476, 4_CRE-ERT2-A_ATAC_mm10::1::447, 5_CRE-ERT2-B_ATAC_mm10::1::429	23003, 23003, 23003, 23003, 23003	downstream, downstream, downstream, downstream, downstream	1	1	1	1	1	0	80	86	78	66	59	22	1	2_CONTROL-B_ATAC_mm10::1	86	Gene Zap70	mur, TZK, ZAP-70, AI327364, mrtle, Srk, Zap70, 70kDa	zeta-chain (TCR) associated protein kinase	NM_009539.2	1422701_at	NP_033565.2
GeneID:56030	Tmem131	1	36792189	36939527	147338	-	45	1_CONTROL-A_ATAC_mm10::1::456, 1_CONTROL-A_ATAC_mm10::1::457, 1_CONTROL-A_ATAC_mm10::1::458, 1_CONTROL-A_ATAC_mm10::1::459, 1_CONTROL-A_ATAC_mm10::1::460, 1_CONTROL-A_ATAC_mm10::1::461, 1_CONTROL-A_ATAC_mm10::1::462, 1_CONTROL-A_ATAC_mm10::1::463, 2_CONTROL-B_ATAC_mm10::1::461, 2_CONTROL-B_ATAC_mm10::1::462, 2_CONTROL-B_ATAC_mm10::1::463, 2_CONTROL-B_ATAC_mm10::1::464, 2_CONTROL-B_ATAC_mm10::1::4…	154663, 108295, 78876, 77671, 46183, 19271, 17415, -345, 154663, 108295, 78855, 77671, 46247, 33975, 19239, 17415, -313, -10265, 154663, 108167, 78823, 77655, 46279, 19239, 17415, -313, -10265, 154663, 108327, 77799, 46247, 19271, 17415, -377, 154663, 108263, 77671, 19239, 17383, -377, 108423, 77543, 19255, 17383, -377	downstream, in gene, in gene, in gene, in gene, in gene, in gene, upstream, downstream, in gene, in gene, in gene, in gene, in gene, in gene, in gene, upstream, upstream, downstream, in gene, in gene, in gene, in gene, in gene, in gene, upstream, upstream, downstream, in gene, in gene, in gene, in gene, in gene, upstream, downstream, in gene, in gene, in gene, in gene, upstream, in gene, in gene,…	1	1	1	1	1	1	95.5	101.2	99.2	87.9	83.5	43	10	3_CONTROL-C_ATAC_mm10::1	411	Gene Tmem131	YR-23, CC28, Tmem131, mKIAA0257, D1Bwg0491e, Neg, 2610524E03Rik, RW1	transmembrane protein 131	NM_018872.2		NP_061360.2
GeneID:70853	Vwa3b	1	37029304	37187277	157973	+	26	1_CONTROL-A_ATAC_mm10::1::466, 1_CONTROL-A_ATAC_mm10::1::467, 1_CONTROL-A_ATAC_mm10::1::468, 1_CONTROL-A_ATAC_mm10::1::469, 1_CONTROL-A_ATAC_mm10::1::470, 2_CONTROL-B_ATAC_mm10::1::472, 2_CONTROL-B_ATAC_mm10::1::473, 2_CONTROL-B_ATAC_mm10::1::474, 2_CONTROL-B_ATAC_mm10::1::475, 2_CONTROL-B_ATAC_mm10::1::476, 3_CONTROL-C_ATAC_mm10::1::485, 3_CONTROL-C_ATAC_mm10::1::486, 3_CONTROL-C_ATAC_mm10::1::4…	-24, 31888, 52520, 93160, 165448, -24, 32008, 52648, 93160, 165480, -24, 31784, 52552, 93160, 165480, -24, 32168, 52552, 93160, -24, 32008, 52520, 93160, -24, 32200, 93160	upstream, in gene, in gene, in gene, downstream, upstream, in gene, in gene, in gene, downstream, upstream, in gene, in gene, in gene, downstream, upstream, in gene, in gene, in gene, upstream, in gene, in gene, in gene, upstream, in gene, in gene	1	1	1	1	1	1	110.2	109	120.2	95.2	93.2	51.6	5	3_CONTROL-C_ATAC_mm10::1	382	Gene Vwa3b	4921511C04Rik, MGC182824, A230074B11Rik, Vwa3b, Gm555	von Willebrand factor A domain containing 3B	XM_003086154.1, XM_003084438.1		XP_003086202.1, XP_003084486.1
GeneID:12790	Cnga3	1	37219261	37263384	44123	+	26	1_CONTROL-A_ATAC_mm10::1::471, 1_CONTROL-A_ATAC_mm10::1::472, 1_CONTROL-A_ATAC_mm10::1::473, 1_CONTROL-A_ATAC_mm10::1::474, 2_CONTROL-B_ATAC_mm10::1::477, 2_CONTROL-B_ATAC_mm10::1::478, 2_CONTROL-B_ATAC_mm10::1::479, 2_CONTROL-B_ATAC_mm10::1::480, 3_CONTROL-C_ATAC_mm10::1::490, 3_CONTROL-C_ATAC_mm10::1::491, 3_CONTROL-C_ATAC_mm10::1::492, 3_CONTROL-C_ATAC_mm10::1::493, 3_CONTROL-C_ATAC_mm10::1::4…	-669, 1027, 31555, 53347, -669, 995, 31555, 53347, -733, 1043, 21747, 31555, 53347, 1027, 13795, 29331, 31555, 53347, -733, 1027, 23715, 31555, 53347, 1043, 13763, 53347	upstream, in gene, in gene, downstream, upstream, in gene, in gene, downstream, upstream, in gene, in gene, in gene, downstream, in gene, in gene, in gene, in gene, downstream, upstream, in gene, in gene, in gene, downstream, in gene, in gene, downstream	1	1	1	1	1	1	60.25	61.375	63.875	64.25	51.625	32.375	8	3_CONTROL-C_ATAC_mm10::1	217	Gene Cnga3	CNG3, Cnga3	cyclic nucleotide gated channel alpha 3	NM_009918.1		NP_034048.1
GeneID:269180	Inpp4a	1	37299893	37410736	110843	+	51	1_CONTROL-A_ATAC_mm10::1::476, 1_CONTROL-A_ATAC_mm10::1::477, 1_CONTROL-A_ATAC_mm10::1::478, 1_CONTROL-A_ATAC_mm10::1::479, 1_CONTROL-A_ATAC_mm10::1::480, 1_CONTROL-A_ATAC_mm10::1::481, 1_CONTROL-A_ATAC_mm10::1::482, 1_CONTROL-A_ATAC_mm10::1::483, 1_CONTROL-A_ATAC_mm10::1::484, 2_CONTROL-B_ATAC_mm10::1::481, 2_CONTROL-B_ATAC_mm10::1::482, 2_CONTROL-B_ATAC_mm10::1::483, 2_CONTROL-B_ATAC_mm10::1::4…	331, 17259, 33067, 47595, 51147, 74507, 101995, 105355, 119659, 171, 17259, 33099, 47595, 51115, 74571, 101995, 105355, 119659, 171, 17259, 33067, 47563, 51147, 74507, 101995, 119659, 11, 17195, 33067, 47563, 51147, 74571, 93515, 101995, 105387, 119675, 11, 33067, 47595, 51147, 86859, 101995, 105419, 119643, 331, 33083, 47563, 51083, 86859, 105355, 119627	in gene, in gene, in gene, in gene, in gene, in gene, in gene, in gene, downstream, in gene, in gene, in gene, in gene, in gene, in gene, in gene, in gene, downstream, in gene, in gene, in gene, in gene, in gene, in gene, in gene, downstream, in gene, in gene, in gene, in gene, in gene, in gene, in gene, in gene, in gene, downstream, in gene, in gene, in gene, in gene, in gene, in gene, in gene, …	1	1	1	1	1	1	91.364	93	95.182	116.273	114.455	57.727	11	5_CRE-ERT2-B_ATAC_mm10::1	438	Gene Inpp4a	D130048C09Rik, 9630012D15, Inpp4a, 107kDa, R74740	inositol polyphosphate-4-phosphatase, type I	NM_172971.2, NM_030266.3	1421360_at, 1436616_at	NP_766559.2, NP_084542.2
GeneID:76178	Coa5	1	37417085	37430103	13018	-	12	1_CONTROL-A_ATAC_mm10::1::484, 1_CONTROL-A_ATAC_mm10::1::485, 2_CONTROL-B_ATAC_mm10::1::489, 2_CONTROL-B_ATAC_mm10::1::490, 3_CONTROL-C_ATAC_mm10::1::502, 3_CONTROL-C_ATAC_mm10::1::503, 4_CRE-ERT2-A_ATAC_mm10::1::474, 4_CRE-ERT2-A_ATAC_mm10::1::475, 5_CRE-ERT2-B_ATAC_mm10::1::453, 5_CRE-ERT2-B_ATAC_mm10::1::454, 6_CRE-ERT2-C_ATAC_mm10::1::322, 6_CRE-ERT2-C_ATAC_mm10::1::323	10551, -9, 10551, -9, 10551, 23, 10535, -9, 10567, -9, 10583, 23	in gene, upstream, in gene, upstream, in gene, in gene, in gene, upstream, in gene, upstream, in gene, in gene	1	1	1	1	1	1	250	266	288.5	270.5	239.5	119.5	2	3_CONTROL-C_ATAC_mm10::1	498	Gene Coa5	1700001A24Rik, 6330578E17Rik, Coa5, Pet191	cytochrome C oxidase assembly factor 5	NM_198006.4	1426355_a_at, 1426356_at	NP_932123.3
GeneID:67387	Unc50	1	37430172	37439124	8952	+	6	1_CONTROL-A_ATAC_mm10::1::485, 2_CONTROL-B_ATAC_mm10::1::490, 3_CONTROL-C_ATAC_mm10::1::503, 4_CRE-ERT2-A_ATAC_mm10::1::475, 5_CRE-ERT2-B_ATAC_mm10::1::454, 6_CRE-ERT2-C_ATAC_mm10::1::323	-60, -60, -92, -60, -60, -92	upstream, upstream, upstream, upstream, upstream, upstream	1	1	1	1	1	1	428	464	498	453	411	205	1	3_CONTROL-C_ATAC_mm10::1	498	Gene Unc50	UNCL, URP, Unc50, GMH1, 1110002A21Rik	unc-50 homolog (C. elegans)	NM_026123.3	1421982_a_at, 1435811_a_at, 1435812_at	NP_080399.1
GeneID:269181	Mgat4a	1	37439340	37536259	96919	-	27	1_CONTROL-A_ATAC_mm10::1::485, 1_CONTROL-A_ATAC_mm10::1::486, 1_CONTROL-A_ATAC_mm10::1::487, 1_CONTROL-A_ATAC_mm10::1::488, 2_CONTROL-B_ATAC_mm10::1::490, 2_CONTROL-B_ATAC_mm10::1::491, 2_CONTROL-B_ATAC_mm10::1::492, 2_CONTROL-B_ATAC_mm10::1::493, 3_CONTROL-C_ATAC_mm10::1::503, 3_CONTROL-C_ATAC_mm10::1::504, 3_CONTROL-C_ATAC_mm10::1::505, 3_CONTROL-C_ATAC_mm10::1::506, 3_CONTROL-C_ATAC_mm10::1::5…	106147, 23715, 23171, -4893, 106147, 23779, 23203, -4893, 106179, 57027, 23715, 23171, -4893, 106147, 24099, 23715, 23171, -4861, 106147, 23635, 23171, -4861, 106179, 24099, 23635, 23139, -4877	downstream, in gene, in gene, upstream, downstream, in gene, in gene, upstream, downstream, in gene, in gene, in gene, upstream, downstream, in gene, in gene, in gene, upstream, downstream, in gene, in gene, upstream, downstream, in gene, in gene, in gene, upstream	1	1	1	1	1	1	158.4	191.6	203.2	164.8	160.8	82.2	5	3_CONTROL-C_ATAC_mm10::1	498	Gene Mgat4a	9530018I07Rik, glcNAc-T-IVa, GnT-IVa, Mgat4a	mannoside acetylglucosaminyltransferase 4, isoenzyme A	NM_173870.2	1435641_at	NP_776295.1
GeneID:72097	2010300C02Rik	1	37611676	37719811	108135	-	32	1_CONTROL-A_ATAC_mm10::1::491, 1_CONTROL-A_ATAC_mm10::1::492, 1_CONTROL-A_ATAC_mm10::1::493, 1_CONTROL-A_ATAC_mm10::1::494, 1_CONTROL-A_ATAC_mm10::1::495, 2_CONTROL-B_ATAC_mm10::1::496, 2_CONTROL-B_ATAC_mm10::1::497, 2_CONTROL-B_ATAC_mm10::1::498, 2_CONTROL-B_ATAC_mm10::1::499, 2_CONTROL-B_ATAC_mm10::1::500, 3_CONTROL-C_ATAC_mm10::1::510, 3_CONTROL-C_ATAC_mm10::1::511, 3_CONTROL-C_ATAC_mm10::1::5…	84963, 80515, 41251, 22723, -221, 85027, 80515, 41219, 22723, -61, 84963, 80515, 41251, 22691, -157, -6237, 85027, 80515, 41251, 22691, -61, -6205, 84963, 80515, 41283, 22723, -61, -6205, 80515, 41331, 22707, -61	in gene, in gene, in gene, in gene, upstream, in gene, in gene, in gene, in gene, upstream, in gene, in gene, in gene, in gene, upstream, upstream, in gene, in gene, in gene, in gene, upstream, upstream, in gene, in gene, in gene, in gene, upstream, upstream, in gene, in gene, in gene, upstream	1	1	1	1	1	1	67.667	76.5	84.667	73	77.833	52.333	6	3_CONTROL-C_ATAC_mm10::1	180	Gene 2010300C02Rik	2010300C02Rik	RIKEN cDNA 2010300C02 gene	NM_028096.1		NP_082372.1
GeneID:100503734	Gm19863	1	37694447	37696664	2217	-	6	1_CONTROL-A_ATAC_mm10::1::494, 2_CONTROL-B_ATAC_mm10::1::499, 3_CONTROL-C_ATAC_mm10::1::513, 4_CRE-ERT2-A_ATAC_mm10::1::485, 5_CRE-ERT2-B_ATAC_mm10::1::463, 6_CRE-ERT2-C_ATAC_mm10::1::332	-424, -424, -456, -456, -424, -440	upstream, upstream, upstream, upstream, upstream, upstream	1	1	1	1	1	1	48	37	44	62	61	93	1	6_CRE-ERT2-C_ATAC_mm10::1	93	Gene Gm19863	Gm19863	predicted gene, 19863	XR_140433.1, XR_141899.1
GeneID:211484	Tsga10	1	37754776	37865079	110303	-	14	1_CONTROL-A_ATAC_mm10::1::496, 1_CONTROL-A_ATAC_mm10::1::497, 2_CONTROL-B_ATAC_mm10::1::502, 2_CONTROL-B_ATAC_mm10::1::503, 3_CONTROL-C_ATAC_mm10::1::517, 3_CONTROL-C_ATAC_mm10::1::518, 3_CONTROL-C_ATAC_mm10::1::519, 4_CRE-ERT2-A_ATAC_mm10::1::489, 4_CRE-ERT2-A_ATAC_mm10::1::490, 4_CRE-ERT2-A_ATAC_mm10::1::491, 5_CRE-ERT2-B_ATAC_mm10::1::467, 5_CRE-ERT2-B_ATAC_mm10::1::468, 6_CRE-ERT2-C_ATAC_mm10…	-73, -7145, -105, -7177, 62583, -105, -7145, 62599, -105, -7145, -105, -7145, 183, -7177	upstream, upstream, upstream, upstream, in gene, upstream, upstream, in gene, upstream, upstream, upstream, upstream, in gene, upstream	1	1	1	1	1	1	223	267.667	296	221.667	243.667	101	3	3_CONTROL-C_ATAC_mm10::1	743	Gene Tsga10	4933432N21Rik, Gm217, AI843383, Tsga10, Mtsga10	testis specific 10	NM_207228.2	1436045_at	NP_997111.1
GeneID:623661	Lipt1	1	37872206	37876298	4092	+	12	1_CONTROL-A_ATAC_mm10::1::496, 1_CONTROL-A_ATAC_mm10::1::497, 2_CONTROL-B_ATAC_mm10::1::502, 2_CONTROL-B_ATAC_mm10::1::503, 3_CONTROL-C_ATAC_mm10::1::518, 3_CONTROL-C_ATAC_mm10::1::519, 4_CRE-ERT2-A_ATAC_mm10::1::490, 4_CRE-ERT2-A_ATAC_mm10::1::491, 5_CRE-ERT2-B_ATAC_mm10::1::467, 5_CRE-ERT2-B_ATAC_mm10::1::468, 6_CRE-ERT2-C_ATAC_mm10::1::334, 6_CRE-ERT2-C_ATAC_mm10::1::335	-7054, 18, -7022, 50, -7022, 18, -7022, 18, -7022, 18, -7310, 50	upstream, in gene, upstream, in gene, upstream, in gene, upstream, in gene, upstream, in gene, upstream, in gene	1	1	1	1	1	1	321.5	386	420.5	308	352.5	143	2	3_CONTROL-C_ATAC_mm10::1	743	Gene Lipt1	EG623661, Lipt1, MGC28431	lipoyltransferase 1	NM_001037918.3		NP_001033007.2
GeneID:69028	Mitd1	1	37878890	37890411	11521	-	12	1_CONTROL-A_ATAC_mm10::1::497, 1_CONTROL-A_ATAC_mm10::1::498, 2_CONTROL-B_ATAC_mm10::1::503, 2_CONTROL-B_ATAC_mm10::1::504, 3_CONTROL-C_ATAC_mm10::1::519, 3_CONTROL-C_ATAC_mm10::1::520, 4_CRE-ERT2-A_ATAC_mm10::1::491, 4_CRE-ERT2-A_ATAC_mm10::1::492, 5_CRE-ERT2-B_ATAC_mm10::1::468, 5_CRE-ERT2-B_ATAC_mm10::1::469, 6_CRE-ERT2-C_ATAC_mm10::1::335, 6_CRE-ERT2-C_ATAC_mm10::1::336	18187, 43, 18155, 11, 18187, 11, 18187, -53, 18187, 43, 18155, 43	downstream, in gene, downstream, in gene, downstream, in gene, downstream, upstream, downstream, in gene, downstream, in gene	1	1	1	1	1	1	187	181.5	214.5	142	167.5	68.5	2	3_CONTROL-C_ATAC_mm10::1	331	Gene Mitd1	1500032H18Rik, Mitd1	MIT, microtubule interacting and transport, domain containing 1	NM_026913.2	1426133_a_at	NP_081189.1
GeneID:107734	Mrpl30	1	37890553	37898333	7780	+	11	1_CONTROL-A_ATAC_mm10::1::498, 1_CONTROL-A_ATAC_mm10::1::499, 2_CONTROL-B_ATAC_mm10::1::504, 2_CONTROL-B_ATAC_mm10::1::505, 3_CONTROL-C_ATAC_mm10::1::520, 3_CONTROL-C_ATAC_mm10::1::521, 4_CRE-ERT2-A_ATAC_mm10::1::492, 4_CRE-ERT2-A_ATAC_mm10::1::493, 5_CRE-ERT2-B_ATAC_mm10::1::469, 5_CRE-ERT2-B_ATAC_mm10::1::470, 6_CRE-ERT2-C_ATAC_mm10::1::336	-185, 12839, -153, 12839, -153, 12839, -89, 12807, -185, 12839, -185	upstream, downstream, upstream, downstream, upstream, downstream, upstream, downstream, upstream, downstream, upstream	1	1	1	1	1	1	179	170.5	199	146.5	164	64	2	3_CONTROL-C_ATAC_mm10::1	331	Gene Mrpl30	Mrpl30, MRP-L28, 2310001L22Rik, Rpml28	mitochondrial ribosomal protein L30	NM_027098.2	1423857_at	NP_081374.1
GeneID:332427	Lyg2	1	37905923	37916493	10570	-	10	1_CONTROL-A_ATAC_mm10::1::499, 1_CONTROL-A_ATAC_mm10::1::500, 2_CONTROL-B_ATAC_mm10::1::505, 2_CONTROL-B_ATAC_mm10::1::506, 3_CONTROL-C_ATAC_mm10::1::521, 3_CONTROL-C_ATAC_mm10::1::522, 4_CRE-ERT2-A_ATAC_mm10::1::493, 4_CRE-ERT2-A_ATAC_mm10::1::494, 5_CRE-ERT2-B_ATAC_mm10::1::470, 5_CRE-ERT2-B_ATAC_mm10::1::471	13101, -6291, 13101, -6259, 13101, -6275, 13133, -6259, 13101, -6259	downstream, upstream, downstream, upstream, downstream, upstream, downstream, upstream, downstream, upstream	1	1	1	1	1	0	90	98.5	106	81	69.5	21.5	2	3_CONTROL-C_ATAC_mm10::1	145	Gene Lyg2	Gm776, Lyg2	lysozyme G-like 2	NM_001033427.3		NP_001028599.1
GeneID:69541	Lyg1	1	37946738	37957759	11021	-	11	1_CONTROL-A_ATAC_mm10::1::501, 1_CONTROL-A_ATAC_mm10::1::502, 2_CONTROL-B_ATAC_mm10::1::507, 2_CONTROL-B_ATAC_mm10::1::508, 3_CONTROL-C_ATAC_mm10::1::523, 3_CONTROL-C_ATAC_mm10::1::524, 4_CRE-ERT2-A_ATAC_mm10::1::495, 4_CRE-ERT2-A_ATAC_mm10::1::496, 5_CRE-ERT2-B_ATAC_mm10::1::472, 5_CRE-ERT2-B_ATAC_mm10::1::473, 6_CRE-ERT2-C_ATAC_mm10::1::337	863, -2081, 863, -2017, 927, -2065, 927, -1985, 959, -2113, -1985	in gene, upstream, in gene, upstream, in gene, upstream, in gene, upstream, in gene, upstream, upstream	1	1	1	1	1	1	40.5	49.5	58	42	32	23.5	2	3_CONTROL-C_ATAC_mm10::1	70	Gene Lyg1	Lyg1, 2300002O18Rik	lysozyme G-like 1	NM_027111.3	1429334_at	NP_081387.1
GeneID:98258	Txndc9	1	37983867	37997208	13341	-	16	1_CONTROL-A_ATAC_mm10::1::503, 1_CONTROL-A_ATAC_mm10::1::504, 1_CONTROL-A_ATAC_mm10::1::505, 2_CONTROL-B_ATAC_mm10::1::509, 2_CONTROL-B_ATAC_mm10::1::510, 2_CONTROL-B_ATAC_mm10::1::511, 3_CONTROL-C_ATAC_mm10::1::525, 3_CONTROL-C_ATAC_mm10::1::526, 3_CONTROL-C_ATAC_mm10::1::527, 4_CRE-ERT2-A_ATAC_mm10::1::497, 4_CRE-ERT2-A_ATAC_mm10::1::498, 5_CRE-ERT2-B_ATAC_mm10::1::474, 5_CRE-ERT2-B_ATAC_mm10::…	11224, -104, -840, 11288, -104, -840, 11288, -40, -840, -104, -872, 11288, -104, -840, -56, -872	in gene, upstream, upstream, in gene, upstream, upstream, in gene, upstream, upstream, upstream, upstream, in gene, upstream, upstream, upstream, upstream	1	1	1	1	1	1	387.667	434	448	419.667	417.667	165	3	3_CONTROL-C_ATAC_mm10::1	865	Gene Txndc9	Txndc9, AI098020, APACD	thioredoxin domain containing 9	NM_172054.4	1424512_a_at, 1436108_at	NP_742051.1
GeneID:226982	Eif5b	1	37998010	38055579	57569	+	18	1_CONTROL-A_ATAC_mm10::1::504, 1_CONTROL-A_ATAC_mm10::1::505, 1_CONTROL-A_ATAC_mm10::1::506, 2_CONTROL-B_ATAC_mm10::1::510, 2_CONTROL-B_ATAC_mm10::1::511, 2_CONTROL-B_ATAC_mm10::1::512, 3_CONTROL-C_ATAC_mm10::1::526, 3_CONTROL-C_ATAC_mm10::1::527, 3_CONTROL-C_ATAC_mm10::1::528, 4_CRE-ERT2-A_ATAC_mm10::1::497, 4_CRE-ERT2-A_ATAC_mm10::1::498, 4_CRE-ERT2-A_ATAC_mm10::1::499, 5_CRE-ERT2-B_ATAC_mm10::…	-698, 38, 37702, -698, 38, 37702, -762, 38, 37702, -698, 70, 37702, -698, 38, 37702, -746, 70, 37734	upstream, in gene, in gene, upstream, in gene, in gene, upstream, in gene, in gene, upstream, in gene, in gene, upstream, in gene, in gene, upstream, in gene, in gene	1	1	1	1	1	1	391	435	459	475.333	461	184.333	3	3_CONTROL-C_ATAC_mm10::1	865	Gene Eif5b	BC018347, A030003E17Rik, Eif5b, IF2	eukaryotic translation initiation factor 5B	NM_198303.2	1434604_at, 1434605_at, 1435592_at	NP_938045.2
GeneID:56210	Rev1	1	38052786	38129662	76876	-	10	1_CONTROL-A_ATAC_mm10::1::507, 1_CONTROL-A_ATAC_mm10::1::508, 2_CONTROL-B_ATAC_mm10::1::513, 2_CONTROL-B_ATAC_mm10::1::514, 3_CONTROL-C_ATAC_mm10::1::529, 4_CRE-ERT2-A_ATAC_mm10::1::500, 5_CRE-ERT2-B_ATAC_mm10::1::478, 5_CRE-ERT2-B_ATAC_mm10::1::479, 5_CRE-ERT2-B_ATAC_mm10::1::480, 6_CRE-ERT2-C_ATAC_mm10::1::341	510, -386, 478, -386, -386, -386, 510, -386, -9858, -386	in gene, upstream, in gene, upstream, upstream, upstream, in gene, upstream, upstream, upstream	1	1	1	1	1	1	153	188	215.5	194	221.5	82.5	2	3_CONTROL-C_ATAC_mm10::1	412	Gene Rev1	1110027I23Rik, Rev1, AU022044, MGC66950, Rev1l	REV1 homolog (S. cerevisiae)	NM_019570.3	1422624_at	NP_062516.2
GeneID:16764	Aff3	1	38177327	38664955	487628	-	91	1_CONTROL-A_ATAC_mm10::1::509, 1_CONTROL-A_ATAC_mm10::1::510, 1_CONTROL-A_ATAC_mm10::1::511, 1_CONTROL-A_ATAC_mm10::1::512, 1_CONTROL-A_ATAC_mm10::1::513, 1_CONTROL-A_ATAC_mm10::1::514, 1_CONTROL-A_ATAC_mm10::1::515, 1_CONTROL-A_ATAC_mm10::1::516, 1_CONTROL-A_ATAC_mm10::1::517, 1_CONTROL-A_ATAC_mm10::1::518, 1_CONTROL-A_ATAC_mm10::1::519, 1_CONTROL-A_ATAC_mm10::1::520, 1_CONTROL-A_ATAC_mm10::1::5…	479227, 466299, 451435, 442619, 402395, 371931, 356699, 330555, 271803, 270219, 262939, 254331, 228528, 214107, 111579, 37851, 479227, 466299, 442619, 402427, 401499, 371835, 356699, 330555, 271803, 270251, 262939, 254331, 228475, 214075, 111696, 37563, 25115, 479227, 466363, 442619, 402427, 401499, 371899, 356699, 330523, 271803, 270235, 269659, 262939, 254331, 228475, 214075, 111707, 37467, 250…	in gene, in gene, in gene, in gene, in gene, in gene, in gene, in gene, in gene, in gene, in gene, in gene, in gene, in gene, in gene, in gene, in gene, in gene, in gene, in gene, in gene, in gene, in gene, in gene, in gene, in gene, in gene, in gene, in gene, in gene, in gene, in gene, in gene, in gene, in gene, in gene, in gene, in gene, in gene, in gene, in gene, in gene, in gene, in gene, in …	1	1	1	1	1	1	122.571	126.619	127.238	109.381	104.524	53.857	21	2_CONTROL-B_ATAC_mm10::1	698	Gene Aff3	A730046J16, Aff3, 3222402O04Rik, LAF-4, Laf4	AF4/FMR2 family, member 3	NM_010678.2	1430435_at, 1433939_at	NP_034808.2
GeneID:381338	Lonrf2	1	38794509	38821215	26706	-	12	1_CONTROL-A_ATAC_mm10::1::528, 1_CONTROL-A_ATAC_mm10::1::529, 1_CONTROL-A_ATAC_mm10::1::530, 2_CONTROL-B_ATAC_mm10::1::535, 2_CONTROL-B_ATAC_mm10::1::536, 3_CONTROL-C_ATAC_mm10::1::550, 3_CONTROL-C_ATAC_mm10::1::551, 3_CONTROL-C_ATAC_mm10::1::552, 4_CRE-ERT2-A_ATAC_mm10::1::519, 4_CRE-ERT2-A_ATAC_mm10::1::520, 5_CRE-ERT2-B_ATAC_mm10::1::497, 6_CRE-ERT2-C_ATAC_mm10::1::352	34703, 33631, 21647, 33599, 21663, 34655, 33567, 21663, 33567, 21663, 33599, 33535	downstream, downstream, in gene, downstream, in gene, downstream, downstream, in gene, downstream, in gene, downstream, downstream	1	1	1	1	1	1	50.333	50.667	60.333	48.667	42.333	23.667	3	3_CONTROL-C_ATAC_mm10::1	91	Gene Lonrf2	Lonrf2, 2900060P06Rik, AI851349	LON peptidase N-terminal domain and ring finger 2	NM_001029878.1	1429965_at	NP_001025049.1
GeneID:98388	Chst10	1	38863872	38898160	34288	-	20	1_CONTROL-A_ATAC_mm10::1::535, 1_CONTROL-A_ATAC_mm10::1::536, 1_CONTROL-A_ATAC_mm10::1::537, 1_CONTROL-A_ATAC_mm10::1::538, 2_CONTROL-B_ATAC_mm10::1::541, 2_CONTROL-B_ATAC_mm10::1::542, 2_CONTROL-B_ATAC_mm10::1::543, 2_CONTROL-B_ATAC_mm10::1::544, 3_CONTROL-C_ATAC_mm10::1::557, 3_CONTROL-C_ATAC_mm10::1::558, 3_CONTROL-C_ATAC_mm10::1::559, 3_CONTROL-C_ATAC_mm10::1::560, 4_CRE-ERT2-A_ATAC_mm10::1::…	41808, 21008, 4400, 80, 41744, 21040, 4432, 80, 41776, 21008, 4432, 80, 41776, 21040, 80, 41744, 20992, 4928, 80, 144	downstream, in gene, in gene, in gene, downstream, in gene, in gene, in gene, downstream, in gene, in gene, in gene, downstream, in gene, in gene, downstream, in gene, in gene, in gene, in gene	1	1	1	1	1	1	105.25	126.25	151	85.75	98.75	47	4	3_CONTROL-C_ATAC_mm10::1	334	Gene Chst10	AU041319, AI507003, Hnk-1st, ST, Chst10	carbohydrate sulfotransferase 10	NM_145142.2	1426620_at	NP_660124.2
GeneID:433292	Nms	1	38939149	38950276	11127	+	6	1_CONTROL-A_ATAC_mm10::1::541, 2_CONTROL-B_ATAC_mm10::1::547, 3_CONTROL-C_ATAC_mm10::1::563, 3_CONTROL-C_ATAC_mm10::1::564, 4_CRE-ERT2-A_ATAC_mm10::1::529, 5_CRE-ERT2-B_ATAC_mm10::1::507	-2157, -2157, -4333, -2221, -2157, -2157	upstream, upstream, upstream, upstream, upstream, upstream	1	1	1	1	1	0	31	34	44.5	31.5	27.5	13.5	2	3_CONTROL-C_ATAC_mm10::1	52	Gene Nms	AB164466, Nms	neuromedin S	NM_001011684.2		NP_001011684.3
GeneID:68833	Pdcl3	1	38987814	38997236	9422	+	12	1_CONTROL-A_ATAC_mm10::1::542, 2_CONTROL-B_ATAC_mm10::1::548, 3_CONTROL-C_ATAC_mm10::1::565, 4_CRE-ERT2-A_ATAC_mm10::1::530, 5_CRE-ERT2-B_ATAC_mm10::1::508, 6_CRE-ERT2-C_ATAC_mm10::1::356, 1_CONTROL-A_ATAC_mm10::1::543, 2_CONTROL-B_ATAC_mm10::1::549, 3_CONTROL-C_ATAC_mm10::1::566, 4_CRE-ERT2-A_ATAC_mm10::1::531, 5_CRE-ERT2-B_ATAC_mm10::1::509, 6_CRE-ERT2-C_ATAC_mm10::1::357	-166, -166, -134, -166, -134, -166, 13530, 13466, 13466, 13530, 13530, 13466	upstream, upstream, upstream, upstream, upstream, upstream, downstream, downstream, downstream, downstream, downstream, downstream	1	1	1	1	1	1	266	294	332.5	297.5	269.5	105	2	3_CONTROL-C_ATAC_mm10::1	511	Gene Pdcl3	1110061A19Rik, C80025, Pdcl3, Viaf1	phosducin-like 3	NM_026850.4	1424002_at	NP_081126.2
GeneID:18143	Npas2	1	39194272	39363240	168968	+	34	1_CONTROL-A_ATAC_mm10::1::550, 1_CONTROL-A_ATAC_mm10::1::551, 1_CONTROL-A_ATAC_mm10::1::552, 1_CONTROL-A_ATAC_mm10::1::553, 1_CONTROL-A_ATAC_mm10::1::554, 1_CONTROL-A_ATAC_mm10::1::555, 2_CONTROL-B_ATAC_mm10::1::554, 2_CONTROL-B_ATAC_mm10::1::555, 2_CONTROL-B_ATAC_mm10::1::556, 2_CONTROL-B_ATAC_mm10::1::557, 2_CONTROL-B_ATAC_mm10::1::558, 2_CONTROL-B_ATAC_mm10::1::559, 2_CONTROL-B_ATAC_mm10::1::5…	-224, 2576, 87392, 123872, 146592, 173536, -192, 2592, 87392, 123840, 146592, 147680, 173536, -192, 87392, 123872, 146592, 173536, -160, 2560, 87392, 123872, 146624, 173536, -144, 2656, 87392, 123840, 146592, 173536, -160, 2656, 123760, 173504	upstream, in gene, in gene, in gene, in gene, downstream, upstream, in gene, in gene, in gene, in gene, in gene, downstream, upstream, in gene, in gene, in gene, downstream, upstream, in gene, in gene, in gene, in gene, downstream, upstream, in gene, in gene, in gene, in gene, downstream, upstream, in gene, in gene, downstream	1	1	1	1	1	1	126.714	131	146.143	141.857	135.143	64.143	7	3_CONTROL-C_ATAC_mm10::1	691	Gene Npas2	MGC129355, MOP4, bHLHe9, Npas2	neuronal PAS domain protein 2	NM_008719.2	1421036_at, 1421037_at	NP_032745.2
GeneID:100041999	Gm3617	1	39314864	39315486	622	+	6	1_CONTROL-A_ATAC_mm10::1::553, 2_CONTROL-B_ATAC_mm10::1::557, 3_CONTROL-C_ATAC_mm10::1::573, 4_CRE-ERT2-A_ATAC_mm10::1::540, 5_CRE-ERT2-B_ATAC_mm10::1::518, 6_CRE-ERT2-C_ATAC_mm10::1::363	3280, 3248, 3280, 3280, 3248, 3168	downstream, downstream, downstream, downstream, downstream, downstream	1	1	1	1	1	1	60	46	49	47	51	26	1	1_CONTROL-A_ATAC_mm10::1	60	Gene Gm3617	Gm3617	ribosomal protein L17 pseudogene
GeneID:114641	Rpl31	1	39367851	39371911	4060	+	7	1_CONTROL-A_ATAC_mm10::1::555, 2_CONTROL-B_ATAC_mm10::1::560, 3_CONTROL-C_ATAC_mm10::1::575, 4_CRE-ERT2-A_ATAC_mm10::1::542, 5_CRE-ERT2-B_ATAC_mm10::1::520, 5_CRE-ERT2-B_ATAC_mm10::1::521, 6_CRE-ERT2-C_ATAC_mm10::1::364	-43, -43, -43, -43, -43, 9141, -75	upstream, upstream, upstream, upstream, upstream, downstream, upstream	1	1	1	1	1	1	305.5	305	349	349.5	345.5	142.5	2	3_CONTROL-C_ATAC_mm10::1	691	Gene Rpl31	MGC107628, MGC106651, Rpl31	ribosomal protein L31	NM_053257.3, NM_001252218.1, NM_001252219.1		NP_444487.1, NP_001239147.1, NP_001239148.1
GeneID:54610	Tbc1d8	1	39371495	39478747	107252	-	35	1_CONTROL-A_ATAC_mm10::1::555, 1_CONTROL-A_ATAC_mm10::1::556, 1_CONTROL-A_ATAC_mm10::1::557, 1_CONTROL-A_ATAC_mm10::1::558, 1_CONTROL-A_ATAC_mm10::1::559, 1_CONTROL-A_ATAC_mm10::1::560, 2_CONTROL-B_ATAC_mm10::1::560, 2_CONTROL-B_ATAC_mm10::1::561, 2_CONTROL-B_ATAC_mm10::1::562, 2_CONTROL-B_ATAC_mm10::1::563, 2_CONTROL-B_ATAC_mm10::1::564, 2_CONTROL-B_ATAC_mm10::1::565, 2_CONTROL-B_ATAC_mm10::1::5…	110939, 91067, 86363, 60731, 34795, -101, 110939, 91067, 86331, 60731, 34811, 28219, -85, 110939, 91131, 86331, 60731, 34779, 28219, -69, 110939, 91067, 86395, 34747, -101, 110939, 101755, 91067, 86395, 34811, 28219, -101, 110971, 34779, -133	downstream, in gene, in gene, in gene, in gene, upstream, downstream, in gene, in gene, in gene, in gene, in gene, upstream, downstream, in gene, in gene, in gene, in gene, in gene, upstream, downstream, in gene, in gene, in gene, upstream, downstream, in gene, in gene, in gene, in gene, in gene, upstream, downstream, in gene, upstream	1	1	1	1	1	1	146.75	161.625	182.875	164.75	159.625	78.375	8	3_CONTROL-C_ATAC_mm10::1	691	Gene Tbc1d8	Tbc1d8, HBLP1, VRP, AD3	TBC1 domain family, member 8	NM_018775.4	1416996_at	NP_061245.3
GeneID:52846	Cnot11	1	39535802	39546881	11079	+	18	1_CONTROL-A_ATAC_mm10::1::563, 1_CONTROL-A_ATAC_mm10::1::564, 1_CONTROL-A_ATAC_mm10::1::565, 2_CONTROL-B_ATAC_mm10::1::569, 2_CONTROL-B_ATAC_mm10::1::570, 3_CONTROL-C_ATAC_mm10::1::584, 3_CONTROL-C_ATAC_mm10::1::585, 3_CONTROL-C_ATAC_mm10::1::586, 4_CRE-ERT2-A_ATAC_mm10::1::550, 4_CRE-ERT2-A_ATAC_mm10::1::551, 4_CRE-ERT2-A_ATAC_mm10::1::552, 5_CRE-ERT2-B_ATAC_mm10::1::529, 5_CRE-ERT2-B_ATAC_mm10:…	-8218, -5354, -122, -8186, -122, -8218, -5370, -122, -8186, -122, 20166, -8218, -5386, -122, 20358, -8154, -122, 20198	upstream, upstream, upstream, upstream, upstream, upstream, upstream, upstream, upstream, upstream, downstream, upstream, upstream, upstream, downstream, upstream, upstream, downstream	1	1	1	1	1	1	174	165.75	176.5	150.25	154	67	4	3_CONTROL-C_ATAC_mm10::1	567	Gene Cnot11	D1Bwg0212e, C40, 2410015L18Rik, Cnot11	CCR4-NOT transcription complex, subunit 11	NM_028043.2	1428533_at	NP_082319.1
GeneID:100217461	Snord89	1	39548747	39548840	93	-	3	4_CRE-ERT2-A_ATAC_mm10::1::552, 5_CRE-ERT2-B_ATAC_mm10::1::532, 6_CRE-ERT2-C_ATAC_mm10::1::370	-7128, -7320, -7160	upstream, upstream, upstream	0	0	0	1	1	1	16	23	19	26	28	24	1	5_CRE-ERT2-B_ATAC_mm10::1	28	Gene Snord89	MBII-289, Snord89	small nucleolar RNA, C/D box 89	NR_028555.2
GeneID:67702	Rnf149	1	39551296	39577347	26051	-	17	1_CONTROL-A_ATAC_mm10::1::566, 1_CONTROL-A_ATAC_mm10::1::567, 2_CONTROL-B_ATAC_mm10::1::571, 2_CONTROL-B_ATAC_mm10::1::572, 2_CONTROL-B_ATAC_mm10::1::573, 3_CONTROL-C_ATAC_mm10::1::587, 3_CONTROL-C_ATAC_mm10::1::588, 4_CRE-ERT2-A_ATAC_mm10::1::552, 4_CRE-ERT2-A_ATAC_mm10::1::553, 4_CRE-ERT2-A_ATAC_mm10::1::554, 5_CRE-ERT2-B_ATAC_mm10::1::532, 5_CRE-ERT2-B_ATAC_mm10::1::533, 5_CRE-ERT2-B_ATAC_mm10…	9123, -93, 15267, 9123, -61, 9059, -93, 21379, 9059, -157, 21187, 9059, -125, 21347, 9123, 611, -93	in gene, upstream, in gene, in gene, upstream, in gene, upstream, in gene, in gene, upstream, in gene, in gene, upstream, in gene, in gene, in gene, upstream	1	1	1	1	1	1	94.5	93	103.5	90.25	104.75	44.25	4	5_CRE-ERT2-B_ATAC_mm10::1	285	Gene Rnf149	AV037261, Greul4, Rnf149, 1600023E10Rik, Gm15832, C76763, OTTMUSG00000026591	ring finger protein 149	NM_001033135.3	1429321_at	NP_001028307.2
GeneID:263764	Creg2	1	39618406	39651182	32776	-	12	1_CONTROL-A_ATAC_mm10::1::568, 1_CONTROL-A_ATAC_mm10::1::569, 2_CONTROL-B_ATAC_mm10::1::574, 2_CONTROL-B_ATAC_mm10::1::575, 3_CONTROL-C_ATAC_mm10::1::589, 3_CONTROL-C_ATAC_mm10::1::590, 4_CRE-ERT2-A_ATAC_mm10::1::556, 4_CRE-ERT2-A_ATAC_mm10::1::557, 5_CRE-ERT2-B_ATAC_mm10::1::536, 5_CRE-ERT2-B_ATAC_mm10::1::537, 6_CRE-ERT2-C_ATAC_mm10::1::374, 6_CRE-ERT2-C_ATAC_mm10::1::375	4654, 238, 4654, 302, 4654, 238, 4654, 238, 4654, 270, 4654, 270	in gene, in gene, in gene, in gene, in gene, in gene, in gene, in gene, in gene, in gene, in gene, in gene	1	1	1	1	1	1	213	226.5	222	211	204	84.5	2	3_CONTROL-C_ATAC_mm10::1	279	Gene Creg2	Creg2, A830098L22Rik	cellular repressor of E1A-stimulated genes 2	NM_170597.4		NP_733485.1
GeneID:619289	Rfx8	1	39665301	39720989	55688	-	17	1_CONTROL-A_ATAC_mm10::1::570, 1_CONTROL-A_ATAC_mm10::1::571, 1_CONTROL-A_ATAC_mm10::1::572, 2_CONTROL-B_ATAC_mm10::1::576, 2_CONTROL-B_ATAC_mm10::1::577, 2_CONTROL-B_ATAC_mm10::1::578, 3_CONTROL-C_ATAC_mm10::1::591, 3_CONTROL-C_ATAC_mm10::1::592, 3_CONTROL-C_ATAC_mm10::1::593, 4_CRE-ERT2-A_ATAC_mm10::1::558, 4_CRE-ERT2-A_ATAC_mm10::1::559, 4_CRE-ERT2-A_ATAC_mm10::1::560, 5_CRE-ERT2-B_ATAC_mm10::…	34941, 19549, 6461, 34941, 19549, 6557, 34941, 19549, 6525, 34941, 19613, 6637, 34941, 19613, 6621, 35005, 19549	in gene, in gene, in gene, in gene, in gene, in gene, in gene, in gene, in gene, in gene, in gene, in gene, in gene, in gene, in gene, in gene, in gene	1	1	1	1	1	1	116.333	138.333	136	98.333	93.333	51.333	3	3_CONTROL-C_ATAC_mm10::1	185	Gene Rfx8	Rfx8, 4933400N17Rik	regulatory factor X 8	NM_001145660.1	1435724_at	NP_001139132.1
GeneID:100042065	Gm3646	1	39804141	39805332	1191	-	5	1_CONTROL-A_ATAC_mm10::1::579, 2_CONTROL-B_ATAC_mm10::1::586, 3_CONTROL-C_ATAC_mm10::1::600, 4_CRE-ERT2-A_ATAC_mm10::1::569, 5_CRE-ERT2-B_ATAC_mm10::1::549	-417, -492, -460, -428, -444	upstream, upstream, upstream, upstream, upstream	1	1	1	1	1	0	39	29	34	31	38	18	1	1_CONTROL-A_ATAC_mm10::1	39	Gene Gm3646	Gm3646	predicted gene 3646	NM_001177348.1		NP_001170819.1
GeneID:73426	1700066B17Rik	1	39842428	39847330	4902	-	6	1_CONTROL-A_ATAC_mm10::1::580, 2_CONTROL-B_ATAC_mm10::1::587, 3_CONTROL-C_ATAC_mm10::1::601, 4_CRE-ERT2-A_ATAC_mm10::1::570, 5_CRE-ERT2-B_ATAC_mm10::1::550, 6_CRE-ERT2-C_ATAC_mm10::1::383	8354, 8354, 8354, 8354, 8354, 8354	downstream, downstream, downstream, downstream, downstream, downstream	1	1	1	1	1	1	335	329	344	199	263	95	1	3_CONTROL-C_ATAC_mm10::1	344	Gene 1700066B17Rik	1700066B17Rik	RIKEN cDNA 1700066B17 gene	NR_040465.1
GeneID:26921	Map4k4	1	39900913	40026310	125397	+	109	1_CONTROL-A_ATAC_mm10::1::581, 1_CONTROL-A_ATAC_mm10::1::582, 1_CONTROL-A_ATAC_mm10::1::583, 1_CONTROL-A_ATAC_mm10::1::584, 1_CONTROL-A_ATAC_mm10::1::585, 1_CONTROL-A_ATAC_mm10::1::586, 1_CONTROL-A_ATAC_mm10::1::587, 1_CONTROL-A_ATAC_mm10::1::588, 1_CONTROL-A_ATAC_mm10::1::589, 1_CONTROL-A_ATAC_mm10::1::590, 1_CONTROL-A_ATAC_mm10::1::591, 1_CONTROL-A_ATAC_mm10::1::592, 1_CONTROL-A_ATAC_mm10::1::5…	-241, 607, 1455, 1839, 10735, 17903, 21903, 22607, 30399, 35759, 41087, 42095, 46927, 69295, 71631, 76591, 82175, 100175, 132943, -5569, -209, 559, 1327, 6191, 10735, 17855, 21935, 22639, 30351, 34767, 35759, 41071, 42095, 46895, 69263, 71631, 76431, 81999, 100175, 133071, -177, 527, 1423, 6191, 10735, 17839, 21903, 22607, 30383, 34799, 35759, 41071, 42095, 46927, 69311, 71599, 76399, 100175, 133…	upstream, in gene, in gene, in gene, in gene, in gene, in gene, in gene, in gene, in gene, in gene, in gene, in gene, in gene, in gene, in gene, in gene, in gene, downstream, upstream, upstream, in gene, in gene, in gene, in gene, in gene, in gene, in gene, in gene, in gene, in gene, in gene, in gene, in gene, in gene, in gene, in gene, in gene, in gene, downstream, upstream, in gene, in gene, in…	1	1	1	1	1	1	129.259	136.185	143.519	135.333	132.963	57.519	27	3_CONTROL-C_ATAC_mm10::1	974	Gene Map4k4	AU045934, Nik, HGK, AW046177, Map4k4, AU043147, 9430080K19Rik	mitogen-activated protein kinase kinase kinase kinase 4	NM_008696.2, NM_001252200.1, NM_001252201.1, NM_001252202.1	1422615_at, 1434184_s_at	NP_032722.2, NP_001239129.1, NP_001239130.1, NP_001239131.1
GeneID:100047133	Gm16894	1	40076212	40085851	9639	-	6	1_CONTROL-A_ATAC_mm10::1::602, 2_CONTROL-B_ATAC_mm10::1::611, 3_CONTROL-C_ATAC_mm10::1::622, 4_CRE-ERT2-A_ATAC_mm10::1::593, 5_CRE-ERT2-B_ATAC_mm10::1::569, 6_CRE-ERT2-C_ATAC_mm10::1::397	-69, -69, -5, -69, -69, -69	upstream, upstream, upstream, upstream, upstream, upstream	1	1	1	1	1	1	65	77	68	74	88	38	1	5_CRE-ERT2-B_ATAC_mm10::1	88	Gene Gm16894	Gm16894	predicted gene, 16894	NR_037980.1
GeneID:16178	Il1r2	1	40084768	40125225	40457	+	18	1_CONTROL-A_ATAC_mm10::1::602, 1_CONTROL-A_ATAC_mm10::1::603, 1_CONTROL-A_ATAC_mm10::1::604, 2_CONTROL-B_ATAC_mm10::1::611, 2_CONTROL-B_ATAC_mm10::1::612, 2_CONTROL-B_ATAC_mm10::1::613, 3_CONTROL-C_ATAC_mm10::1::622, 3_CONTROL-C_ATAC_mm10::1::623, 3_CONTROL-C_ATAC_mm10::1::624, 4_CRE-ERT2-A_ATAC_mm10::1::593, 4_CRE-ERT2-A_ATAC_mm10::1::594, 4_CRE-ERT2-A_ATAC_mm10::1::595, 5_CRE-ERT2-B_ATAC_mm10::…	1152, 31808, 32992, 1152, 31872, 32976, 1088, 31872, 32960, 1152, 31872, 33024, 1152, 31840, 32976, 1152, 31872, 32992	in gene, in gene, in gene, in gene, in gene, in gene, in gene, in gene, in gene, in gene, in gene, in gene, in gene, in gene, in gene, in gene, in gene, in gene	1	1	1	1	1	1	92	81.667	84.667	101.667	91.333	59	3	4_CRE-ERT2-A_ATAC_mm10::1	118	Gene Il1r2	Il1r2, Il1r-2, CD121b	interleukin 1 receptor, type II	NM_010555.4	1419532_at	NP_034685.1
GeneID:16177	Il1r1	1	40225080	40316177	91097	+	6	1_CONTROL-A_ATAC_mm10::1::606, 2_CONTROL-B_ATAC_mm10::1::615, 3_CONTROL-C_ATAC_mm10::1::628, 4_CRE-ERT2-A_ATAC_mm10::1::598, 5_CRE-ERT2-B_ATAC_mm10::1::574, 6_CRE-ERT2-C_ATAC_mm10::1::404	41544, 41560, 41544, 41544, 41512, 41544	in gene, in gene, in gene, in gene, in gene, in gene	1	1	1	1	1	1	82	105	140	94	97	47	1	3_CONTROL-C_ATAC_mm10::1	140	Gene Il1r1	MGC129154, CD121a, Il1r1, IL-iR, Il1r-1, CD121b	interleukin 1 receptor, type I	NM_008362.2, NM_001123382.1		NP_032388.1, NP_001116854.1
GeneID:110895	Slc9a4	1	40580227	40630731	50504	+	4	2_CONTROL-B_ATAC_mm10::1::617, 3_CONTROL-C_ATAC_mm10::1::631, 4_CRE-ERT2-A_ATAC_mm10::1::600, 6_CRE-ERT2-C_ATAC_mm10::1::405	39005, 39005, 39005, 39005	in gene, in gene, in gene, in gene	0	1	1	1	0	1	29	43	45	33	12	29	1	3_CONTROL-C_ATAC_mm10::1	45	Gene Slc9a4	NHE4, Slc9a4, AW990558, D730009J23Rik	solute carrier family 9 (sodium/hydrogen exchanger), member 4	NM_177084.3		NP_796058.1
GeneID:226999	Slc9a2	1	40681712	40768885	87173	+	6	1_CONTROL-A_ATAC_mm10::1::609, 2_CONTROL-B_ATAC_mm10::1::618, 3_CONTROL-C_ATAC_mm10::1::633, 4_CRE-ERT2-A_ATAC_mm10::1::601, 5_CRE-ERT2-B_ATAC_mm10::1::577, 6_CRE-ERT2-C_ATAC_mm10::1::406	32, 48, 16, 48, 16, 48	in gene, in gene, in gene, in gene, in gene, in gene	1	1	1	1	1	1	78	68	103	68	66	43	1	3_CONTROL-C_ATAC_mm10::1	103	Gene Slc9a2	2210416H12Rik, MGC124410, Slc9a2, NHE2, MGC124408, 4932415O19Rik, AV333884	solute carrier family 9 (sodium/hydrogen exchanger), member 2	NM_001033289.2		NP_001028461.2
GeneID:211798	Mfsd9	1	40772040	40790657	18617	-	10	1_CONTROL-A_ATAC_mm10::1::610, 1_CONTROL-A_ATAC_mm10::1::611, 2_CONTROL-B_ATAC_mm10::1::619, 2_CONTROL-B_ATAC_mm10::1::620, 3_CONTROL-C_ATAC_mm10::1::634, 3_CONTROL-C_ATAC_mm10::1::635, 4_CRE-ERT2-A_ATAC_mm10::1::602, 4_CRE-ERT2-A_ATAC_mm10::1::603, 5_CRE-ERT2-B_ATAC_mm10::1::578, 6_CRE-ERT2-C_ATAC_mm10::1::407	33, -6911, 33, -6879, 33, -6847, 609, -6911, -6911, -6847	in gene, upstream, in gene, upstream, in gene, upstream, in gene, upstream, upstream, upstream	1	1	1	1	1	1	60.333	60	61.333	36.667	33.333	26	3	3_CONTROL-C_ATAC_mm10::1	102	Gene Mfsd9	4931419K03Rik, Mfsd9	major facilitator superfamily domain containing 9	NM_172499.2		NP_766087.1
GeneID:381339	Tmem182	1	40805601	40855267	49666	+	20	1_CONTROL-A_ATAC_mm10::1::611, 1_CONTROL-A_ATAC_mm10::1::612, 1_CONTROL-A_ATAC_mm10::1::613, 2_CONTROL-B_ATAC_mm10::1::620, 2_CONTROL-B_ATAC_mm10::1::621, 2_CONTROL-B_ATAC_mm10::1::622, 2_CONTROL-B_ATAC_mm10::1::623, 3_CONTROL-C_ATAC_mm10::1::635, 3_CONTROL-C_ATAC_mm10::1::636, 3_CONTROL-C_ATAC_mm10::1::637, 4_CRE-ERT2-A_ATAC_mm10::1::603, 4_CRE-ERT2-A_ATAC_mm10::1::604, 4_CRE-ERT2-A_ATAC_mm10::1…	-8033, -2625, 19071, -8065, -2689, 19087, 39199, -8097, 19071, 39199, -8033, 19071, 39199, 42079, -8033, 19103, 39199, 42079, -8097, 42175	upstream, upstream, in gene, upstream, upstream, in gene, in gene, upstream, in gene, in gene, upstream, in gene, in gene, in gene, upstream, in gene, in gene, in gene, upstream, in gene	1	1	1	1	1	1	52	50.2	64.8	43	42.4	30.6	5	3_CONTROL-C_ATAC_mm10::1	110	Gene Tmem182	2310079P10Rik, AI414494, Tmem182	transmembrane protein 182	NM_001081198.1	1428899_at	NP_001074667.1
GeneID:74897	4930448I06Rik	1	41167560	41181252	13692	-	12	1_CONTROL-A_ATAC_mm10::1::618, 1_CONTROL-A_ATAC_mm10::1::619, 2_CONTROL-B_ATAC_mm10::1::628, 2_CONTROL-B_ATAC_mm10::1::629, 2_CONTROL-B_ATAC_mm10::1::630, 3_CONTROL-C_ATAC_mm10::1::642, 3_CONTROL-C_ATAC_mm10::1::643, 4_CRE-ERT2-A_ATAC_mm10::1::612, 4_CRE-ERT2-A_ATAC_mm10::1::613, 5_CRE-ERT2-B_ATAC_mm10::1::587, 5_CRE-ERT2-B_ATAC_mm10::1::588, 6_CRE-ERT2-C_ATAC_mm10::1::411	23428, 22884, 23396, 22884, 14628, 23444, 22852, 23396, 22820, 23396, 22852, 23396	downstream, downstream, downstream, downstream, downstream, downstream, downstream, downstream, downstream, downstream, downstream, downstream	1	1	1	1	1	1	62.667	60	66.667	68.667	59.333	38.667	3	4_CRE-ERT2-A_ATAC_mm10::1	154	Gene 4930448I06Rik	4930448I06Rik	RIKEN cDNA 4930448I06 gene	NR_040475.1
GeneID:791306	Gm9915	1	42229726	42231108	1382	+	10	1_CONTROL-A_ATAC_mm10::1::635, 1_CONTROL-A_ATAC_mm10::1::636, 2_CONTROL-B_ATAC_mm10::1::648, 2_CONTROL-B_ATAC_mm10::1::649, 3_CONTROL-C_ATAC_mm10::1::660, 3_CONTROL-C_ATAC_mm10::1::661, 4_CRE-ERT2-A_ATAC_mm10::1::628, 4_CRE-ERT2-A_ATAC_mm10::1::629, 5_CRE-ERT2-B_ATAC_mm10::1::603, 6_CRE-ERT2-C_ATAC_mm10::1::422	98, 1090, 98, 1090, 66, 1122, 130, 1122, 66, 98	in gene, in gene, in gene, in gene, in gene, in gene, in gene, in gene, in gene, in gene	1	1	1	1	1	1	109	133	143.5	69	65	26.5	2	3_CONTROL-C_ATAC_mm10::1	146	Gene Gm9915	Gm9915, ENSMUSG00000053640	predicted gene 9915	XR_168379.1, XR_168792.1
GeneID:66297	2610017I09Rik	1	42648200	42694825	46625	-	46	1_CONTROL-A_ATAC_mm10::1::641, 1_CONTROL-A_ATAC_mm10::1::642, 1_CONTROL-A_ATAC_mm10::1::643, 1_CONTROL-A_ATAC_mm10::1::644, 1_CONTROL-A_ATAC_mm10::1::645, 1_CONTROL-A_ATAC_mm10::1::646, 1_CONTROL-A_ATAC_mm10::1::647, 1_CONTROL-A_ATAC_mm10::1::648, 1_CONTROL-A_ATAC_mm10::1::649, 2_CONTROL-B_ATAC_mm10::1::653, 2_CONTROL-B_ATAC_mm10::1::654, 2_CONTROL-B_ATAC_mm10::1::655, 2_CONTROL-B_ATAC_mm10::1::6…	27049, 10281, 7977, 3081, 1289, 809, -887, -9111, -9591, 27081, 10281, 7881, 3081, 1289, 809, -887, -9175, 27145, 10313, 7977, 1321, 841, -887, -9143, 27113, 10281, 8393, 3081, 809, 41, -887, -9111, 27081, 10377, 7977, 3081, 825, -887, -9175, 18249, 10377, 9801, 8276, 3081, -887, -9527	in gene, in gene, in gene, in gene, in gene, in gene, upstream, upstream, upstream, in gene, in gene, in gene, in gene, in gene, in gene, upstream, upstream, in gene, in gene, in gene, in gene, in gene, upstream, upstream, in gene, in gene, in gene, in gene, in gene, in gene, upstream, upstream, in gene, in gene, in gene, in gene, in gene, upstream, upstream, in gene, in gene, in gene, in gene, i…	1	1	1	1	1	1	197	200.7	207.2	178.2	191.6	89.6	10	1_CONTROL-A_ATAC_mm10::1	866	Gene 2610017I09Rik	2610017I09Rik	RIKEN cDNA 2610017I09 gene	NR_027826.1	1435678_at
GeneID:18993	Pou3f3	1	42697146	42700210	3064	+	27	1_CONTROL-A_ATAC_mm10::1::644, 1_CONTROL-A_ATAC_mm10::1::645, 1_CONTROL-A_ATAC_mm10::1::646, 1_CONTROL-A_ATAC_mm10::1::647, 1_CONTROL-A_ATAC_mm10::1::648, 1_CONTROL-A_ATAC_mm10::1::649, 2_CONTROL-B_ATAC_mm10::1::656, 2_CONTROL-B_ATAC_mm10::1::657, 2_CONTROL-B_ATAC_mm10::1::658, 2_CONTROL-B_ATAC_mm10::1::659, 2_CONTROL-B_ATAC_mm10::1::660, 3_CONTROL-C_ATAC_mm10::1::670, 3_CONTROL-C_ATAC_mm10::1::6…	-5402, -3610, -3130, -1434, 6790, 7270, -5402, -3610, -3130, -1434, 6854, -3642, -3162, -1434, 6822, -5402, -3130, -2362, -1434, 6790, -5402, -3146, -1434, 6854, -5402, -1434, 7206	upstream, upstream, upstream, upstream, downstream, downstream, upstream, upstream, upstream, upstream, downstream, upstream, upstream, upstream, downstream, upstream, upstream, upstream, upstream, downstream, upstream, upstream, upstream, downstream, upstream, upstream, downstream	1	1	1	1	1	1	281.833	276.833	286.167	246.667	265	113.5	6	1_CONTROL-A_ATAC_mm10::1	866	Gene Pou3f3	Brn1, Pou3f3, Skin1, Brn-1, Otf8	POU domain, class 3, transcription factor 3	NM_008900.2	1422331_at, 1435197_at	NP_032926.2
GeneID:73100	2900092D14Rik	1	42700336	42703176	2840	+	32	1_CONTROL-A_ATAC_mm10::1::644, 1_CONTROL-A_ATAC_mm10::1::645, 1_CONTROL-A_ATAC_mm10::1::646, 1_CONTROL-A_ATAC_mm10::1::647, 1_CONTROL-A_ATAC_mm10::1::648, 1_CONTROL-A_ATAC_mm10::1::649, 1_CONTROL-A_ATAC_mm10::1::650, 2_CONTROL-B_ATAC_mm10::1::656, 2_CONTROL-B_ATAC_mm10::1::657, 2_CONTROL-B_ATAC_mm10::1::658, 2_CONTROL-B_ATAC_mm10::1::659, 2_CONTROL-B_ATAC_mm10::1::660, 2_CONTROL-B_ATAC_mm10::1::6…	-8592, -6800, -6320, -4624, 3600, 4080, 10832, -8592, -6800, -6320, -4624, 3664, 10896, -6832, -6352, -4624, 3632, 10848, -8592, -6320, -5552, -4624, 3600, 10832, -8592, -6336, -4624, 3664, 10896, -8592, -4624, 4016	upstream, upstream, upstream, upstream, downstream, downstream, downstream, upstream, upstream, upstream, upstream, downstream, downstream, upstream, upstream, upstream, downstream, downstream, upstream, upstream, upstream, upstream, downstream, downstream, upstream, upstream, upstream, downstream, downstream, upstream, upstream, downstream	1	1	1	1	1	1	264.571	257.571	272.714	240.429	254.143	104.429	7	1_CONTROL-A_ATAC_mm10::1	866	Gene 2900092D14Rik	2900092D14Rik	RIKEN cDNA 2900092D14 gene	NR_027891.1	1429857_at
GeneID:69527	Mrps9	1	42851233	42905683	54450	+	21	1_CONTROL-A_ATAC_mm10::1::655, 1_CONTROL-A_ATAC_mm10::1::656, 1_CONTROL-A_ATAC_mm10::1::657, 1_CONTROL-A_ATAC_mm10::1::658, 2_CONTROL-B_ATAC_mm10::1::666, 2_CONTROL-B_ATAC_mm10::1::667, 2_CONTROL-B_ATAC_mm10::1::668, 2_CONTROL-B_ATAC_mm10::1::669, 3_CONTROL-C_ATAC_mm10::1::680, 3_CONTROL-C_ATAC_mm10::1::681, 3_CONTROL-C_ATAC_mm10::1::682, 3_CONTROL-C_ATAC_mm10::1::683, 4_CRE-ERT2-A_ATAC_mm10::1::…	-65, 25727, 26223, 63999, -65, 25647, 26239, 63999, -65, 25727, 26207, 63999, -65, 26175, 63999, -65, 26207, 63999, -65, 26239, 64015	upstream, in gene, in gene, downstream, upstream, in gene, in gene, downstream, upstream, in gene, in gene, downstream, upstream, in gene, downstream, upstream, in gene, downstream, upstream, in gene, downstream	1	1	1	1	1	1	144	149.5	155.75	134.25	139.25	73.25	4	2_CONTROL-B_ATAC_mm10::1	445	Gene Mrps9	mg637, Mrps9, 2310002A08Rik, MGC144643, AW322516, Mrp-S9	mitochondrial ribosomal protein S9	NM_023514.4	1418034_at, 1435843_x_at	NP_076003.3
GeneID:93690	Gpr45	1	42952872	43035449	82577	+	13	1_CONTROL-A_ATAC_mm10::1::660, 1_CONTROL-A_ATAC_mm10::1::661, 2_CONTROL-B_ATAC_mm10::1::671, 2_CONTROL-B_ATAC_mm10::1::672, 3_CONTROL-C_ATAC_mm10::1::685, 3_CONTROL-C_ATAC_mm10::1::686, 4_CRE-ERT2-A_ATAC_mm10::1::653, 4_CRE-ERT2-A_ATAC_mm10::1::654, 4_CRE-ERT2-A_ATAC_mm10::1::655, 5_CRE-ERT2-B_ATAC_mm10::1::625, 5_CRE-ERT2-B_ATAC_mm10::1::626, 5_CRE-ERT2-B_ATAC_mm10::1::627, 6_CRE-ERT2-C_ATAC_mm1…	376, 88216, 408, 88216, 440, 88344, -1608, 408, 88216, -1608, 376, 88344, 440	in gene, downstream, in gene, downstream, in gene, downstream, upstream, in gene, downstream, upstream, in gene, downstream, in gene	1	1	1	1	1	1	40.667	56	55.667	51	55	26.667	3	3_CONTROL-C_ATAC_mm10::1	111	Gene Gpr45	Gpr45, AW046772, 9230112G11Rik	G protein-coupled receptor 45	NM_053107.4		NP_444337.3
GeneID:73122	Tgfbrap1	1	43047269	43098622	51353	-	23	1_CONTROL-A_ATAC_mm10::1::661, 1_CONTROL-A_ATAC_mm10::1::662, 1_CONTROL-A_ATAC_mm10::1::663, 1_CONTROL-A_ATAC_mm10::1::664, 2_CONTROL-B_ATAC_mm10::1::672, 2_CONTROL-B_ATAC_mm10::1::673, 2_CONTROL-B_ATAC_mm10::1::674, 2_CONTROL-B_ATAC_mm10::1::675, 3_CONTROL-C_ATAC_mm10::1::686, 3_CONTROL-C_ATAC_mm10::1::687, 3_CONTROL-C_ATAC_mm10::1::688, 3_CONTROL-C_ATAC_mm10::1::689, 4_CRE-ERT2-A_ATAC_mm10::1::…	57534, 32574, 5854, -2, 57534, 32574, 5918, -34, 57406, 32574, 5918, -2, 57534, 32574, 5918, -2, 57406, 32574, 6046, -34, 32606, 6030, -34	downstream, in gene, in gene, upstream, downstream, in gene, in gene, upstream, downstream, in gene, in gene, upstream, downstream, in gene, in gene, upstream, downstream, in gene, in gene, upstream, in gene, in gene, upstream	1	1	1	1	1	1	213.25	238	239.25	184.5	199.5	87.25	4	2_CONTROL-B_ATAC_mm10::1	463	Gene Tgfbrap1	Tgfbrap1, Trap1, AU024090, AU042859, 3110018K12Rik, AW742551	transforming growth factor, beta receptor associated protein 1	NM_001013025.2	1428425_at, 1428426_s_at	NP_001013043.1
GeneID:98404	AI597479	1	43098710	43115946	17236	+	19	1_CONTROL-A_ATAC_mm10::1::663, 1_CONTROL-A_ATAC_mm10::1::664, 1_CONTROL-A_ATAC_mm10::1::665, 1_CONTROL-A_ATAC_mm10::1::666, 2_CONTROL-B_ATAC_mm10::1::674, 2_CONTROL-B_ATAC_mm10::1::675, 2_CONTROL-B_ATAC_mm10::1::676, 2_CONTROL-B_ATAC_mm10::1::677, 3_CONTROL-C_ATAC_mm10::1::688, 3_CONTROL-C_ATAC_mm10::1::689, 3_CONTROL-C_ATAC_mm10::1::690, 4_CRE-ERT2-A_ATAC_mm10::1::657, 4_CRE-ERT2-A_ATAC_mm10::1:…	-5942, -86, 11994, 14378, -6006, -54, 12010, 14378, -6006, -86, 14378, -6006, -86, 14378, -6134, -54, 14378, -6118, -54	upstream, upstream, in gene, in gene, upstream, upstream, in gene, in gene, upstream, upstream, in gene, upstream, upstream, in gene, upstream, upstream, in gene, upstream, upstream	1	1	1	1	1	1	161.75	196	193.5	142.5	155.25	62.25	4	2_CONTROL-B_ATAC_mm10::1	463	Gene AI597479	AI597479		NM_133818.1	1417247_at	NP_598579.1
GeneID:14200	Fhl2	1	43123074	43163961	40887	-	20	1_CONTROL-A_ATAC_mm10::1::666, 1_CONTROL-A_ATAC_mm10::1::667, 1_CONTROL-A_ATAC_mm10::1::668, 1_CONTROL-A_ATAC_mm10::1::669, 2_CONTROL-B_ATAC_mm10::1::677, 2_CONTROL-B_ATAC_mm10::1::678, 2_CONTROL-B_ATAC_mm10::1::679, 3_CONTROL-C_ATAC_mm10::1::690, 3_CONTROL-C_ATAC_mm10::1::691, 3_CONTROL-C_ATAC_mm10::1::692, 3_CONTROL-C_ATAC_mm10::1::693, 4_CRE-ERT2-A_ATAC_mm10::1::659, 4_CRE-ERT2-A_ATAC_mm10::1:…	50873, 24153, 22265, -71, 50873, 24153, -7, 50873, 24153, 22201, -39, 50873, 27353, 24153, 25, 50873, 24153, 57, 24153, 25	downstream, in gene, in gene, upstream, downstream, in gene, upstream, downstream, in gene, in gene, upstream, downstream, in gene, in gene, in gene, downstream, in gene, in gene, in gene, in gene	1	1	1	1	1	1	81.8	92.8	89.4	71.4	69	42.2	5	3_CONTROL-C_ATAC_mm10::1	178	Gene Fhl2	Fhl2, C76204, SLIM3	four and a half LIM domains 2	NM_010212.3	1419184_a_at	NP_034342.1
GeneID:17974	Nck2	1	43445751	43570518	124767	+	27	1_CONTROL-A_ATAC_mm10::1::678, 1_CONTROL-A_ATAC_mm10::1::679, 1_CONTROL-A_ATAC_mm10::1::680, 2_CONTROL-B_ATAC_mm10::1::688, 2_CONTROL-B_ATAC_mm10::1::689, 2_CONTROL-B_ATAC_mm10::1::690, 2_CONTROL-B_ATAC_mm10::1::691, 2_CONTROL-B_ATAC_mm10::1::692, 2_CONTROL-B_ATAC_mm10::1::693, 3_CONTROL-C_ATAC_mm10::1::701, 3_CONTROL-C_ATAC_mm10::1::702, 3_CONTROL-C_ATAC_mm10::1::703, 3_CONTROL-C_ATAC_mm10::1::7…	-151, 58665, 116393, -55, 28905, 29321, 52201, 58665, 116425, -87, 7145, 28777, 52233, 58665, -55, 22121, 28841, 52265, 58665, 116425, -23, 28841, 52233, 58665, -23, 28841, 58601	upstream, in gene, in gene, upstream, in gene, in gene, in gene, in gene, in gene, upstream, in gene, in gene, in gene, in gene, upstream, in gene, in gene, in gene, in gene, in gene, upstream, in gene, in gene, in gene, upstream, in gene, in gene	1	1	1	1	1	1	51.375	60.25	67.375	50.75	58.875	37.75	8	3_CONTROL-C_ATAC_mm10::1	194	Gene Nck2	4833426I10Rik, Nck2, Grb4, NCKbeta, Nck-2	non-catalytic region of tyrosine kinase adaptor protein 2	NM_010879.3	1416796_at, 1416797_at	NP_035009.3
GeneID:100861934	LOC100861934	1	43457273	43462222	4949	+	2	3_CONTROL-C_ATAC_mm10::1::702, 4_CRE-ERT2-A_ATAC_mm10::1::672	-4377, 10599	upstream, downstream	0	0	1	1	0	0	10.5	18.5	24.5	20	18	16.5	2	4_CRE-ERT2-A_ATAC_mm10::1	28	Gene LOC100861934		uncharacterized LOC100861934	XM_003688768.1	1429481_at	XP_003688816.1
GeneID:78896	1500015O10Rik	1	43730602	43742564	11962	+	10	1_CONTROL-A_ATAC_mm10::1::687, 1_CONTROL-A_ATAC_mm10::1::688, 2_CONTROL-B_ATAC_mm10::1::700, 2_CONTROL-B_ATAC_mm10::1::701, 3_CONTROL-C_ATAC_mm10::1::712, 3_CONTROL-C_ATAC_mm10::1::713, 4_CRE-ERT2-A_ATAC_mm10::1::683, 5_CRE-ERT2-B_ATAC_mm10::1::653, 5_CRE-ERT2-B_ATAC_mm10::1::654, 6_CRE-ERT2-C_ATAC_mm10::1::457	86, 7734, 86, 7734, 22, 7734, 86, 22, 7734, 86	in gene, in gene, in gene, in gene, in gene, in gene, in gene, in gene, in gene, in gene	1	1	1	1	1	1	237	259	245.5	265	238.5	143	2	4_CRE-ERT2-A_ATAC_mm10::1	501	Gene 1500015O10Rik	1500015O10Rik, Ecrg4	RIKEN cDNA 1500015O10 gene	NM_024283.3	1423261_at	NP_077245.2
GeneID:67883	Uxs1	1	43750231	43827708	77477	-	11	1_CONTROL-A_ATAC_mm10::1::689, 1_CONTROL-A_ATAC_mm10::1::690, 2_CONTROL-B_ATAC_mm10::1::702, 2_CONTROL-B_ATAC_mm10::1::703, 3_CONTROL-C_ATAC_mm10::1::714, 3_CONTROL-C_ATAC_mm10::1::715, 4_CRE-ERT2-A_ATAC_mm10::1::684, 5_CRE-ERT2-B_ATAC_mm10::1::655, 5_CRE-ERT2-B_ATAC_mm10::1::656, 6_CRE-ERT2-C_ATAC_mm10::1::458, 6_CRE-ERT2-C_ATAC_mm10::1::459	67452, -228, 67452, -228, 67388, -228, -228, 5948, -228, 67452, -228	in gene, upstream, in gene, upstream, in gene, upstream, upstream, in gene, upstream, in gene, upstream	1	1	1	1	1	1	237.667	225	236.667	193	239	110	3	1_CONTROL-A_ATAC_mm10::1	668	Gene Uxs1	AI451869, AW550562, 1600025I13Rik, Uxs1, AI649125	UDP-glucuronate decarboxylase 1	NM_026430.3	1426275_a_at	NP_080706.1
GeneID:22019	Tpp2	1	43934007	44002971	68964	+	6	1_CONTROL-A_ATAC_mm10::1::693, 2_CONTROL-B_ATAC_mm10::1::706, 3_CONTROL-C_ATAC_mm10::1::718, 4_CRE-ERT2-A_ATAC_mm10::1::687, 5_CRE-ERT2-B_ATAC_mm10::1::658, 6_CRE-ERT2-C_ATAC_mm10::1::461	-151, -151, -183, -151, -151, -151	upstream, upstream, upstream, upstream, upstream, upstream	1	1	1	1	1	1	1269	1270	1280	1439	1291	500	1	4_CRE-ERT2-A_ATAC_mm10::1	1439	Gene Tpp2	TppII, Tpp2, TPP-2	tripeptidyl peptidase II	NM_009418.2	1421893_a_at, 1421894_a_at, 1430575_a_at, 1430576_at	NP_033444.1
GeneID:75623	Tex30	1	44086617	44102388	15771	-	6	1_CONTROL-A_ATAC_mm10::1::697, 2_CONTROL-B_ATAC_mm10::1::710, 3_CONTROL-C_ATAC_mm10::1::722, 4_CRE-ERT2-A_ATAC_mm10::1::690, 5_CRE-ERT2-B_ATAC_mm10::1::662, 6_CRE-ERT2-C_ATAC_mm10::1::462	-76, -44, -44, -44, -44, -60	upstream, upstream, upstream, upstream, upstream, upstream	1	1	1	1	1	1	376	448	549	340	410	229	1	3_CONTROL-C_ATAC_mm10::1	549	Gene Tex30	MGC118304, 1700029F09Rik, Tex30, 3110030D08Rik	testis expressed 30	NM_029368.1	1428593_at	NP_083644.1
GeneID:72050	Kdelc1	1	44106546	44118773	12227	-	18	1_CONTROL-A_ATAC_mm10::1::697, 1_CONTROL-A_ATAC_mm10::1::698, 1_CONTROL-A_ATAC_mm10::1::699, 2_CONTROL-B_ATAC_mm10::1::710, 2_CONTROL-B_ATAC_mm10::1::711, 2_CONTROL-B_ATAC_mm10::1::712, 3_CONTROL-C_ATAC_mm10::1::722, 3_CONTROL-C_ATAC_mm10::1::723, 3_CONTROL-C_ATAC_mm10::1::724, 4_CRE-ERT2-A_ATAC_mm10::1::690, 4_CRE-ERT2-A_ATAC_mm10::1::691, 4_CRE-ERT2-A_ATAC_mm10::1::692, 5_CRE-ERT2-B_ATAC_mm10::…	16309, -75, -1195, 16341, -75, -1131, 16341, -75, -1195, 16341, -75, -1131, 16341, -75, -1131, 16325, -75, -1211	downstream, upstream, upstream, downstream, upstream, upstream, downstream, upstream, upstream, downstream, upstream, upstream, downstream, upstream, upstream, downstream, upstream, upstream	1	1	1	1	1	1	424.333	436.667	500	418.333	444.333	219.333	3	3_CONTROL-C_ATAC_mm10::1	662	Gene Kdelc1	EP58, Kdelc1, 5730416C13Rik, Kdel1, 1810049A15Rik	KDEL (Lys-Asp-Glu-Leu) containing 1	NM_023645.3	1436443_a_at	NP_076134.1
GeneID:246229	Bivm	1	44119968	44144771	24803	+	18	1_CONTROL-A_ATAC_mm10::1::698, 1_CONTROL-A_ATAC_mm10::1::699, 1_CONTROL-A_ATAC_mm10::1::700, 2_CONTROL-B_ATAC_mm10::1::711, 2_CONTROL-B_ATAC_mm10::1::712, 2_CONTROL-B_ATAC_mm10::1::713, 3_CONTROL-C_ATAC_mm10::1::723, 3_CONTROL-C_ATAC_mm10::1::724, 3_CONTROL-C_ATAC_mm10::1::725, 4_CRE-ERT2-A_ATAC_mm10::1::691, 4_CRE-ERT2-A_ATAC_mm10::1::692, 4_CRE-ERT2-A_ATAC_mm10::1::693, 5_CRE-ERT2-B_ATAC_mm10::…	-1120, 0, 27904, -1120, -64, 27936, -1120, 0, 27904, -1120, -64, 27936, -1120, -64, 27872, -1120, 16, 27840	upstream, in gene, downstream, upstream, upstream, downstream, upstream, in gene, downstream, upstream, upstream, downstream, upstream, upstream, downstream, upstream, in gene, downstream	1	1	1	1	1	1	476	474.333	492.333	442.333	464.667	202.333	3	3_CONTROL-C_ATAC_mm10::1	662	Gene Bivm	AI854267, Bivm	basic, immunoglobulin-like variable motif containing	NM_144558.4	1434288_at	NP_653141.3
GeneID:22592	Ercc5	1	44147744	44181260	33516	+	6	1_CONTROL-A_ATAC_mm10::1::700, 2_CONTROL-B_ATAC_mm10::1::713, 3_CONTROL-C_ATAC_mm10::1::725, 4_CRE-ERT2-A_ATAC_mm10::1::693, 5_CRE-ERT2-B_ATAC_mm10::1::665, 6_CRE-ERT2-C_ATAC_mm10::1::465	128, 160, 128, 160, 96, 64	in gene, in gene, in gene, in gene, in gene, in gene	1	1	1	1	1	1	531	561	526	412	471	178	1	2_CONTROL-B_ATAC_mm10::1	561	Gene Ercc5	Xpg, Ercc5, MGC176031	excision repair cross-complementing rodent repair deficiency, complementation group 5	NM_011729.2		NP_035859.2
GeneID:403183	Mettl21e	1	44204070	44218931	14861	-	5	1_CONTROL-A_ATAC_mm10::1::701, 2_CONTROL-B_ATAC_mm10::1::714, 3_CONTROL-C_ATAC_mm10::1::726, 4_CRE-ERT2-A_ATAC_mm10::1::694, 5_CRE-ERT2-B_ATAC_mm10::1::666	-13, -93, -45, -45, -13	upstream, upstream, upstream, upstream, upstream	1	1	1	1	1	0	39	40	39	39	48	9	1	5_CRE-ERT2-B_ATAC_mm10::1	48	Gene Mettl21e	4832428D23Rik, Gm991, Mettl21e	methyltransferase like 21E	NM_207281.3		NP_997164.1
GeneID:70676	Gulp1	1	44551671	44796836	245165	+	20	1_CONTROL-A_ATAC_mm10::1::703, 1_CONTROL-A_ATAC_mm10::1::704, 1_CONTROL-A_ATAC_mm10::1::705, 2_CONTROL-B_ATAC_mm10::1::716, 2_CONTROL-B_ATAC_mm10::1::717, 2_CONTROL-B_ATAC_mm10::1::718, 2_CONTROL-B_ATAC_mm10::1::719, 3_CONTROL-C_ATAC_mm10::1::728, 3_CONTROL-C_ATAC_mm10::1::729, 3_CONTROL-C_ATAC_mm10::1::730, 4_CRE-ERT2-A_ATAC_mm10::1::695, 4_CRE-ERT2-A_ATAC_mm10::1::696, 4_CRE-ERT2-A_ATAC_mm10::1…	-55, 33641, 40233, -23, 1737, 33673, 40297, -23, 33609, 40249, -87, 33257, 40265, -23, 33609, 40265, 25, 852, 33257, 40281	upstream, in gene, in gene, upstream, in gene, in gene, in gene, upstream, in gene, in gene, upstream, in gene, in gene, upstream, in gene, in gene, in gene, in gene, in gene, in gene	1	1	1	1	1	1	81.5	91	87	86.25	93	43.25	4	4_CRE-ERT2-A_ATAC_mm10::1	141	Gene Gulp1	3110030A04Rik, Gulp1, Ced6, Gulp-2, CED-6, 5730529O06Rik, GULP	GULP, engulfment adaptor PTB domain containing 1	NM_028450.3	1432092_a_at, 1434423_at	NP_082726.2
GeneID:12825	Col3a1	1	45311538	45349706	38168	+	4	1_CONTROL-A_ATAC_mm10::1::707, 2_CONTROL-B_ATAC_mm10::1::721, 3_CONTROL-C_ATAC_mm10::1::732, 4_CRE-ERT2-A_ATAC_mm10::1::700	2606, 2606, 2606, 2606	in gene, in gene, in gene, in gene	1	1	1	1	0	0	57	64	72	43	31	26	1	3_CONTROL-C_ATAC_mm10::1	72	Gene Col3a1	Col3a-1, Col3a1, KIAA4231, MMS10-W, AW550625, Ms10w, mKIAA4231	collagen, type III, alpha 1	NM_009930.2	1427883_a_at, 1427884_at	NP_034060.2
GeneID:12832	Col5a2	1	45374331	45503282	128951	-	17	1_CONTROL-A_ATAC_mm10::1::708, 1_CONTROL-A_ATAC_mm10::1::709, 2_CONTROL-B_ATAC_mm10::1::722, 2_CONTROL-B_ATAC_mm10::1::723, 2_CONTROL-B_ATAC_mm10::1::724, 2_CONTROL-B_ATAC_mm10::1::725, 2_CONTROL-B_ATAC_mm10::1::726, 3_CONTROL-C_ATAC_mm10::1::733, 3_CONTROL-C_ATAC_mm10::1::734, 4_CRE-ERT2-A_ATAC_mm10::1::701, 4_CRE-ERT2-A_ATAC_mm10::1::702, 4_CRE-ERT2-A_ATAC_mm10::1::703, 5_CRE-ERT2-B_ATAC_mm10::…	71186, 146, 108802, 71186, 47202, 12626, 146, 71186, 178, 71186, 12658, 146, 71186, 12658, 146, 71250, 162	in gene, in gene, in gene, in gene, in gene, in gene, in gene, in gene, in gene, in gene, in gene, in gene, in gene, in gene, in gene, in gene, in gene	1	1	1	1	1	1	44	50	45	40.6	38.4	23.8	5	1_CONTROL-A_ATAC_mm10::1	95	Gene Col5a2	1110014L14Rik, Col5a2, D230017N05	collagen, type V, alpha 2	NM_007737.2	1422437_at	NP_031763.2
GeneID:73674	Wdr75	1	45795501	45823613	28112	+	12	1_CONTROL-A_ATAC_mm10::1::715, 1_CONTROL-A_ATAC_mm10::1::716, 2_CONTROL-B_ATAC_mm10::1::733, 2_CONTROL-B_ATAC_mm10::1::734, 3_CONTROL-C_ATAC_mm10::1::740, 3_CONTROL-C_ATAC_mm10::1::741, 3_CONTROL-C_ATAC_mm10::1::742, 4_CRE-ERT2-A_ATAC_mm10::1::708, 4_CRE-ERT2-A_ATAC_mm10::1::709, 5_CRE-ERT2-B_ATAC_mm10::1::682, 5_CRE-ERT2-B_ATAC_mm10::1::683, 6_CRE-ERT2-C_ATAC_mm10::1::475	-45, 29843, -45, 29843, -45, 21523, 29843, -45, 29843, -45, 29843, -45	upstream, downstream, upstream, downstream, upstream, in gene, downstream, upstream, downstream, upstream, downstream, upstream	1	1	1	1	1	1	145.667	152.333	146	123.667	123.667	62	3	2_CONTROL-B_ATAC_mm10::1	341	Gene Wdr75	MGC143988, Wdr75, FLJ12545, C77608, 2410118I19Rik, 1300003A18Rik	WD repeat domain 75	NM_028599.2		NP_082875.1
GeneID:53945	Slc40a1	1	45908070	45925594	17524	-	9	1_CONTROL-A_ATAC_mm10::1::718, 1_CONTROL-A_ATAC_mm10::1::719, 2_CONTROL-B_ATAC_mm10::1::736, 2_CONTROL-B_ATAC_mm10::1::737, 3_CONTROL-C_ATAC_mm10::1::744, 3_CONTROL-C_ATAC_mm10::1::745, 4_CRE-ERT2-A_ATAC_mm10::1::711, 5_CRE-ERT2-B_ATAC_mm10::1::685, 6_CRE-ERT2-C_ATAC_mm10::1::477	20282, -70, 20346, -54, 20218, -38, -70, -38, -70	downstream, upstream, downstream, upstream, downstream, upstream, upstream, upstream, upstream	1	1	1	1	1	1	46.5	57	69	56.5	59	27.5	2	3_CONTROL-C_ATAC_mm10::1	109	Gene Slc40a1	Ol5, IREG1, Fpn1, Pcm, MTP1, MTP, Slc39a1, Slc40a1, Dusg, Slc11a3	solute carrier family 40 (iron-regulated transporter), member 1	NM_016917.2	1417061_at	NP_058613.2
GeneID:100042453	Gm3852	1	46010235	46012263	2028	-	7	1_CONTROL-A_ATAC_mm10::1::720, 2_CONTROL-B_ATAC_mm10::1::738, 3_CONTROL-C_ATAC_mm10::1::746, 3_CONTROL-C_ATAC_mm10::1::747, 4_CRE-ERT2-A_ATAC_mm10::1::712, 5_CRE-ERT2-B_ATAC_mm10::1::686, 6_CRE-ERT2-C_ATAC_mm10::1::478	-6265, -6329, -6329, -10169, -6265, -6265, -6329	upstream, upstream, upstream, upstream, upstream, upstream, upstream	1	1	1	1	1	1	51.5	55	46	57.5	44	24	2	4_CRE-ERT2-A_ATAC_mm10::1	71	Gene Gm3852	Gm3852	Blcap pseudogene
GeneID:212225	Gm4776	1	46020415	46030437	10022	-	12	1_CONTROL-A_ATAC_mm10::1::720, 1_CONTROL-A_ATAC_mm10::1::721, 2_CONTROL-B_ATAC_mm10::1::738, 2_CONTROL-B_ATAC_mm10::1::739, 3_CONTROL-C_ATAC_mm10::1::746, 3_CONTROL-C_ATAC_mm10::1::747, 4_CRE-ERT2-A_ATAC_mm10::1::712, 4_CRE-ERT2-A_ATAC_mm10::1::713, 4_CRE-ERT2-A_ATAC_mm10::1::714, 5_CRE-ERT2-B_ATAC_mm10::1::686, 5_CRE-ERT2-B_ATAC_mm10::1::687, 6_CRE-ERT2-C_ATAC_mm10::1::478	11909, 8005, 11845, 7973, 11845, 8005, 11909, 7989, -123, 11909, 8005, 11845	downstream, in gene, downstream, in gene, downstream, in gene, downstream, in gene, upstream, downstream, in gene, downstream	1	1	1	1	1	1	40	41	36	50.333	37.333	20.333	3	4_CRE-ERT2-A_ATAC_mm10::1	71	Gene Gm4776	MGC183644, 4930509O22, Gm4776, EG212225	sperm motility kinase W	NR_037690.1, NR_037691.1
GeneID:227058	Dnahc7b	1	46066738	46373550	306812	+	9	1_CONTROL-A_ATAC_mm10::1::722, 1_CONTROL-A_ATAC_mm10::1::723, 2_CONTROL-B_ATAC_mm10::1::740, 2_CONTROL-B_ATAC_mm10::1::741, 3_CONTROL-C_ATAC_mm10::1::748, 3_CONTROL-C_ATAC_mm10::1::749, 4_CRE-ERT2-A_ATAC_mm10::1::715, 5_CRE-ERT2-B_ATAC_mm10::1::688, 6_CRE-ERT2-C_ATAC_mm10::1::479	366, 9294, 302, 9230, 366, 9230, 366, 366, 110	in gene, in gene, in gene, in gene, in gene, in gene, in gene, in gene, in gene	1	1	1	1	1	1	110	106.5	103	62	62	42.5	2	2_CONTROL-B_ATAC_mm10::1	153	Gene Dnahc7b	Dnahc7b, Gm107	dynein, axonemal, heavy chain 7B	NM_001160386.1		NP_001153858.1
GeneID:100101919	Dnahc7c	1	46421053	46807470	386417	+	5	1_CONTROL-A_ATAC_mm10::1::724, 2_CONTROL-B_ATAC_mm10::1::742, 3_CONTROL-C_ATAC_mm10::1::750, 4_CRE-ERT2-A_ATAC_mm10::1::716, 5_CRE-ERT2-B_ATAC_mm10::1::689	-1917, -1821, -1789, -1789, -1789	upstream, upstream, upstream, upstream, upstream	1	1	1	1	1	0	47	58	56	45	54	22	1	2_CONTROL-B_ATAC_mm10::1	58	Gene Dnahc7c	Dnahc7c	dynein, axonemal, heavy chain 7C	XM_003084436.1, XM_003946055.1		XP_003084484.1, XP_003946104.1
GeneID:227059	Slc39a10	1	46807544	46853509	45965	-	13	1_CONTROL-A_ATAC_mm10::1::725, 1_CONTROL-A_ATAC_mm10::1::726, 1_CONTROL-A_ATAC_mm10::1::727, 2_CONTROL-B_ATAC_mm10::1::743, 2_CONTROL-B_ATAC_mm10::1::744, 3_CONTROL-C_ATAC_mm10::1::751, 3_CONTROL-C_ATAC_mm10::1::752, 4_CRE-ERT2-A_ATAC_mm10::1::717, 4_CRE-ERT2-A_ATAC_mm10::1::718, 5_CRE-ERT2-B_ATAC_mm10::1::690, 5_CRE-ERT2-B_ATAC_mm10::1::691, 6_CRE-ERT2-C_ATAC_mm10::1::480, 6_CRE-ERT2-C_ATAC_mm10…	677, -91, -1019, 677, -91, 613, -91, 613, -91, 613, -91, 677, -91	in gene, upstream, upstream, in gene, upstream, in gene, upstream, in gene, upstream, in gene, upstream, in gene, upstream	1	1	1	1	1	1	324	413	421	311.5	329	150	2	3_CONTROL-C_ATAC_mm10::1	640	Gene Slc39a10	5430433I10, mKIAA1265, Slc39a10, 2900042E17Rik	solute carrier family 39 (zinc transporter), member 10	NM_172653.2	1433751_at	NP_766241.2
GeneID:56363	Tmeff2	1	50927523	51187270	259747	+	48	1_CONTROL-A_ATAC_mm10::1::733, 1_CONTROL-A_ATAC_mm10::1::734, 1_CONTROL-A_ATAC_mm10::1::735, 2_CONTROL-B_ATAC_mm10::1::749, 2_CONTROL-B_ATAC_mm10::1::750, 3_CONTROL-C_ATAC_mm10::1::756, 3_CONTROL-C_ATAC_mm10::1::757, 4_CRE-ERT2-A_ATAC_mm10::1::724, 4_CRE-ERT2-A_ATAC_mm10::1::725, 4_CRE-ERT2-A_ATAC_mm10::1::726, 5_CRE-ERT2-B_ATAC_mm10::1::696, 5_CRE-ERT2-B_ATAC_mm10::1::697, 5_CRE-ERT2-B_ATAC_mm10…	-195, 13277, 34973, -163, 34973, -131, 34973, -131, 12765, 13277, -131, 12765, 13261, -131, 106909, 148957, 163069, 169437, 187341, 221117, 106845, 148925, 163037, 169501, 187325, 198429, 221117, 106893, 148925, 169469, 187325, 198365, 221117, 106845, 148925, 163037, 169501, 187325, 198429, 221117, 106877, 148925, 163037, 169469, 187389, 221117, 148957, 187346	upstream, in gene, in gene, upstream, in gene, upstream, in gene, upstream, in gene, in gene, upstream, in gene, in gene, upstream, in gene, in gene, in gene, in gene, in gene, in gene, in gene, in gene, in gene, in gene, in gene, in gene, in gene, in gene, in gene, in gene, in gene, in gene, in gene, in gene, in gene, in gene, in gene, in gene, in gene, in gene, in gene, in gene, in gene, in gen…	1	1	1	1	1	1	92	100.818	105.364	113.545	104.455	45.727	11	3_CONTROL-C_ATAC_mm10::1	748	Gene Tmeff2	7630402F16Rik, 4832418D20Rik, Tmeff2	transmembrane protein with EGF-like and two follistatin-like domains 2	NM_019790.4	1419073_at	NP_062764.1
GeneID:442821	9330175M20Rik	1	51218386	51333779	115393	-	27	1_CONTROL-A_ATAC_mm10::1::742, 1_CONTROL-A_ATAC_mm10::1::743, 1_CONTROL-A_ATAC_mm10::1::744, 1_CONTROL-A_ATAC_mm10::1::745, 2_CONTROL-B_ATAC_mm10::1::758, 2_CONTROL-B_ATAC_mm10::1::759, 2_CONTROL-B_ATAC_mm10::1::760, 2_CONTROL-B_ATAC_mm10::1::761, 3_CONTROL-C_ATAC_mm10::1::764, 3_CONTROL-C_ATAC_mm10::1::765, 3_CONTROL-C_ATAC_mm10::1::766, 3_CONTROL-C_ATAC_mm10::1::767, 4_CRE-ERT2-A_ATAC_mm10::1::…	117299, 43795, 42995, -301, 117267, 43747, 42963, -301, 117299, 43731, 42931, -365, 117363, 43859, 42947, 18131, -397, 117299, 43843, 42963, 18163, -333, 117299, 43795, 42963, 18131, -365	downstream, in gene, in gene, upstream, downstream, in gene, in gene, upstream, downstream, in gene, in gene, upstream, downstream, in gene, in gene, in gene, upstream, downstream, in gene, in gene, in gene, upstream, downstream, in gene, in gene, in gene, upstream	1	1	1	1	1	1	91.4	88.6	79.8	72.2	84.6	58.4	5	3_CONTROL-C_ATAC_mm10::1	150	Gene 9330175M20Rik	9330175M20Rik	RIKEN cDNA 9330175M20 gene	NR_045151.2
GeneID:20324	Sdpr	1	51289126	51302960	13834	+	12	1_CONTROL-A_ATAC_mm10::1::743, 1_CONTROL-A_ATAC_mm10::1::744, 2_CONTROL-B_ATAC_mm10::1::759, 2_CONTROL-B_ATAC_mm10::1::760, 3_CONTROL-C_ATAC_mm10::1::765, 3_CONTROL-C_ATAC_mm10::1::766, 4_CRE-ERT2-A_ATAC_mm10::1::735, 4_CRE-ERT2-A_ATAC_mm10::1::736, 5_CRE-ERT2-B_ATAC_mm10::1::706, 5_CRE-ERT2-B_ATAC_mm10::1::707, 6_CRE-ERT2-C_ATAC_mm10::1::490, 6_CRE-ERT2-C_ATAC_mm10::1::491	858, 1658, 906, 1690, 922, 1722, 794, 1706, 810, 1690, 858, 1690	in gene, in gene, in gene, in gene, in gene, in gene, in gene, in gene, in gene, in gene, in gene, in gene	1	1	1	1	1	1	79.5	74.5	57.5	69.5	72.5	55	2	2_CONTROL-B_ATAC_mm10::1	98	Gene Sdpr	Sdpr		NM_138741.1	1416778_at, 1416779_at	NP_620080.1
GeneID:109019	Nabp1	1	51469488	51478399	8911	-	8	1_CONTROL-A_ATAC_mm10::1::747, 2_CONTROL-B_ATAC_mm10::1::763, 3_CONTROL-C_ATAC_mm10::1::770, 3_CONTROL-C_ATAC_mm10::1::771, 3_CONTROL-C_ATAC_mm10::1::772, 4_CRE-ERT2-A_ATAC_mm10::1::740, 5_CRE-ERT2-B_ATAC_mm10::1::711, 6_CRE-ERT2-C_ATAC_mm10::1::495	-97, -65, 11807, 10143, -65, -97, -97, -97	upstream, upstream, downstream, downstream, upstream, upstream, upstream, upstream	1	1	1	1	1	1	265	269	286	291.333	299.333	151.333	3	5_CRE-ERT2-B_ATAC_mm10::1	870	Gene Nabp1	Nabp1, Obfc2a, AI852561, 4930488J04Rik, 4933440J18Rik, 4930442A21Rik, 4930434H03Rik, 5830411E10Rik, Nbp1		NM_028696.3	1426806_at, 1430623_s_at	NP_082972.2
GeneID:17912	Myo1b	1	51749765	51915974	166209	-	23	1_CONTROL-A_ATAC_mm10::1::755, 1_CONTROL-A_ATAC_mm10::1::756, 1_CONTROL-A_ATAC_mm10::1::757, 2_CONTROL-B_ATAC_mm10::1::772, 2_CONTROL-B_ATAC_mm10::1::773, 2_CONTROL-B_ATAC_mm10::1::774, 2_CONTROL-B_ATAC_mm10::1::775, 3_CONTROL-C_ATAC_mm10::1::780, 3_CONTROL-C_ATAC_mm10::1::781, 3_CONTROL-C_ATAC_mm10::1::782, 3_CONTROL-C_ATAC_mm10::1::783, 3_CONTROL-C_ATAC_mm10::1::784, 4_CRE-ERT2-A_ATAC_mm10::1::…	36422, 6598, 838, 126502, 36454, 6630, 838, 171958, 126454, 36406, 6598, 806, 126438, 36358, 838, 230, 36406, 838, 166, 126470, 36454, 838, 102	in gene, in gene, in gene, in gene, in gene, in gene, in gene, downstream, in gene, in gene, in gene, in gene, in gene, in gene, in gene, in gene, in gene, in gene, in gene, in gene, in gene, in gene, in gene	1	1	1	1	1	1	56.4	63.8	62.4	53.4	53	35.6	5	3_CONTROL-C_ATAC_mm10::1	178	Gene Myo1b	myosin-1b, AA406997, Myo1b	myosin IB	NM_010863.3, NM_001161817.1	1427450_x_at	NP_034993.2, NP_001155289.1
GeneID:667014	Gm8420	1	51940674	51941299	625	-	3	1_CONTROL-A_ATAC_mm10::1::758, 2_CONTROL-B_ATAC_mm10::1::776, 3_CONTROL-C_ATAC_mm10::1::785	-3693, -3693, -3693	upstream, upstream, upstream	1	1	1	0	0	0	39	40	42	19	26	17	1	3_CONTROL-C_ATAC_mm10::1	42	Gene Gm8420	EG667014, Gm8420	ribosomal protein L15 pseudogene
GeneID:20849	Stat4	1	52008244	52107184	98940	+	30	1_CONTROL-A_ATAC_mm10::1::762, 1_CONTROL-A_ATAC_mm10::1::763, 1_CONTROL-A_ATAC_mm10::1::764, 1_CONTROL-A_ATAC_mm10::1::765, 1_CONTROL-A_ATAC_mm10::1::766, 1_CONTROL-A_ATAC_mm10::1::767, 2_CONTROL-B_ATAC_mm10::1::780, 2_CONTROL-B_ATAC_mm10::1::781, 2_CONTROL-B_ATAC_mm10::1::782, 2_CONTROL-B_ATAC_mm10::1::783, 2_CONTROL-B_ATAC_mm10::1::784, 2_CONTROL-B_ATAC_mm10::1::785, 3_CONTROL-C_ATAC_mm10::1::7…	-9556, -3924, 31036, 71596, 90764, 105612, -9524, -3972, 31052, 71596, 90780, 105612, -9492, -3924, 31052, 71596, 78156, 105612, -3972, 31020, 71596, 103212, 105612, -3988, 31052, 71596, 105612, 31052, 43468, 105612	upstream, upstream, in gene, in gene, in gene, downstream, upstream, upstream, in gene, in gene, in gene, downstream, upstream, upstream, in gene, in gene, in gene, downstream, upstream, in gene, in gene, downstream, downstream, upstream, in gene, in gene, downstream, in gene, in gene, downstream	1	1	1	1	1	1	78.333	81.556	87.444	62.111	66.222	36	9	3_CONTROL-C_ATAC_mm10::1	440	Gene Stat4	Stat4	signal transducer and activator of transcription 4	NM_011487.4		NP_035617.1
GeneID:100042634	Gm3940	1	52090584	52091072	488	-	3	1_CONTROL-A_ATAC_mm10::1::766, 2_CONTROL-B_ATAC_mm10::1::784, 3_CONTROL-C_ATAC_mm10::1::793	-7936, -7952, 4672	upstream, upstream, downstream	1	1	1	0	0	0	28	22.5	27	14.5	10.5	12	2	1_CONTROL-A_ATAC_mm10::1	40	Gene Gm3940	Gm3940	ribosomal protein L23A pseudogene
GeneID:20846	Stat1	1	52119438	52161865	42427	+	21	1_CONTROL-A_ATAC_mm10::1::767, 1_CONTROL-A_ATAC_mm10::1::768, 1_CONTROL-A_ATAC_mm10::1::769, 2_CONTROL-B_ATAC_mm10::1::785, 2_CONTROL-B_ATAC_mm10::1::786, 2_CONTROL-B_ATAC_mm10::1::787, 3_CONTROL-C_ATAC_mm10::1::794, 3_CONTROL-C_ATAC_mm10::1::795, 3_CONTROL-C_ATAC_mm10::1::796, 4_CRE-ERT2-A_ATAC_mm10::1::756, 4_CRE-ERT2-A_ATAC_mm10::1::757, 4_CRE-ERT2-A_ATAC_mm10::1::758, 4_CRE-ERT2-A_ATAC_mm10::…	-5582, -14, 27346, -5582, -14, 27346, -5582, -14, 27346, -7982, -5582, -46, 27346, 47442, -5582, -46, 27346, 47538, -5582, -110, 27346	upstream, upstream, in gene, upstream, upstream, in gene, upstream, upstream, in gene, upstream, upstream, upstream, in gene, downstream, upstream, upstream, in gene, downstream, upstream, upstream, in gene	1	1	1	1	1	1	153.6	179	186.4	143.4	153.4	66.8	5	3_CONTROL-C_ATAC_mm10::1	440	Gene Stat1	2010005J02Rik, Stat1, AA408197	signal transducer and activator of transcription 1	NM_001205313.1, NM_009283.4, NM_001205314.1	1420915_at	NP_001192242.1, NP_033309.3, NP_001192243.1
GeneID:14660	Gls	1	52163449	52233232	69783	-	12	1_CONTROL-A_ATAC_mm10::1::770, 1_CONTROL-A_ATAC_mm10::1::771, 2_CONTROL-B_ATAC_mm10::1::788, 3_CONTROL-C_ATAC_mm10::1::797, 4_CRE-ERT2-A_ATAC_mm10::1::760, 4_CRE-ERT2-A_ATAC_mm10::1::761, 4_CRE-ERT2-A_ATAC_mm10::1::762, 5_CRE-ERT2-B_ATAC_mm10::1::730, 5_CRE-ERT2-B_ATAC_mm10::1::731, 5_CRE-ERT2-B_ATAC_mm10::1::732, 6_CRE-ERT2-C_ATAC_mm10::1::511, 6_CRE-ERT2-C_ATAC_mm10::1::512	752, -80, -80, -80, 66352, 736, -48, 66256, 720, -48, 784, -48	in gene, upstream, upstream, upstream, in gene, in gene, upstream, in gene, in gene, upstream, in gene, upstream	1	1	1	1	1	1	417.5	425	417.5	470	461	210.5	2	4_CRE-ERT2-A_ATAC_mm10::1	887	Gene Gls	Gls, 6330442B14, B230365M23Rik, AI314027	glutaminase	NM_001081081.2, NM_001113383.1	1434657_at, 1436299_at	NP_001074550.1, NP_001106854.1
GeneID:17936	Nab1	1	52455849	52500448	44599	-	6	1_CONTROL-A_ATAC_mm10::1::774, 2_CONTROL-B_ATAC_mm10::1::792, 3_CONTROL-C_ATAC_mm10::1::800, 4_CRE-ERT2-A_ATAC_mm10::1::766, 5_CRE-ERT2-B_ATAC_mm10::1::736, 6_CRE-ERT2-C_ATAC_mm10::1::515	-224, 24, -64, -64, 64, -64	upstream, in gene, upstream, upstream, in gene, upstream	1	1	1	1	1	1	61	68	93	82	89	44	1	3_CONTROL-C_ATAC_mm10::1	93	Gene Nab1	Nab1		NM_008667.3	1417624_at	NP_032693.2
GeneID:227094	Tmem194b	1	52630705	52651919	21214	+	12	1_CONTROL-A_ATAC_mm10::1::777, 1_CONTROL-A_ATAC_mm10::1::778, 2_CONTROL-B_ATAC_mm10::1::794, 2_CONTROL-B_ATAC_mm10::1::795, 3_CONTROL-C_ATAC_mm10::1::803, 3_CONTROL-C_ATAC_mm10::1::804, 4_CRE-ERT2-A_ATAC_mm10::1::770, 4_CRE-ERT2-A_ATAC_mm10::1::771, 5_CRE-ERT2-B_ATAC_mm10::1::738, 5_CRE-ERT2-B_ATAC_mm10::1::739, 6_CRE-ERT2-C_ATAC_mm10::1::517, 6_CRE-ERT2-C_ATAC_mm10::1::518	-17, 17647, -49, 17647, -17, 17647, -17, 17647, -17, 17615, -81, 17647	upstream, in gene, upstream, in gene, upstream, in gene, upstream, in gene, upstream, in gene, upstream, in gene	1	1	1	1	1	1	225	236.5	219.5	195.5	202.5	87	2	3_CONTROL-C_ATAC_mm10::1	277	Gene Tmem194b	9830163O08, Tmem194b, 5330401P04Rik	transmembrane protein 194B	NM_001142647.1, NR_024590.1		NP_001136119.1
GeneID:98682	Mfsd6	1	52656304	52727318	71014	-	25	1_CONTROL-A_ATAC_mm10::1::778, 1_CONTROL-A_ATAC_mm10::1::779, 1_CONTROL-A_ATAC_mm10::1::780, 1_CONTROL-A_ATAC_mm10::1::781, 2_CONTROL-B_ATAC_mm10::1::795, 2_CONTROL-B_ATAC_mm10::1::796, 2_CONTROL-B_ATAC_mm10::1::797, 2_CONTROL-B_ATAC_mm10::1::798, 3_CONTROL-C_ATAC_mm10::1::804, 3_CONTROL-C_ATAC_mm10::1::805, 3_CONTROL-C_ATAC_mm10::1::806, 3_CONTROL-C_ATAC_mm10::1::807, 3_CONTROL-C_ATAC_mm10::1::8…	78966, 14166, 9014, 502, 78966, 14166, 9014, 454, 78966, 50390, 14166, 9030, 310, 78966, 50454, 14166, 9014, 502, 78998, 14166, 9046, 150, 78966, 9030, 470	downstream, in gene, in gene, in gene, downstream, in gene, in gene, in gene, downstream, in gene, in gene, in gene, in gene, downstream, in gene, in gene, in gene, in gene, downstream, in gene, in gene, in gene, downstream, in gene, in gene	1	1	1	1	1	1	124.2	130.6	130.4	116.2	97.4	45.2	5	2_CONTROL-B_ATAC_mm10::1	236	Gene Mfsd6	Mfsd6, AI836200, MMR2, AW212394, 9630025I22Rik, 2210010L05Rik	major facilitator superfamily domain containing 6	NM_178081.4, NM_133829.2	1419124_at, 1424463_at, 1424464_s_at	NP_835182.1, NP_598590.2
GeneID:16329	Inpp1	1	52789418	52817688	28270	-	11	1_CONTROL-A_ATAC_mm10::1::784, 2_CONTROL-B_ATAC_mm10::1::802, 3_CONTROL-C_ATAC_mm10::1::812, 3_CONTROL-C_ATAC_mm10::1::813, 3_CONTROL-C_ATAC_mm10::1::814, 4_CRE-ERT2-A_ATAC_mm10::1::778, 4_CRE-ERT2-A_ATAC_mm10::1::779, 4_CRE-ERT2-A_ATAC_mm10::1::780, 5_CRE-ERT2-B_ATAC_mm10::1::746, 6_CRE-ERT2-C_ATAC_mm10::1::522, 6_CRE-ERT2-C_ATAC_mm10::1::523	-40, -40, 18168, -40, -3112, 18200, -40, -3048, -40, 600, -40	upstream, upstream, in gene, upstream, upstream, in gene, upstream, upstream, upstream, in gene, upstream	1	1	1	1	1	1	64.333	78.333	71.333	69.667	72	38.333	3	2_CONTROL-B_ATAC_mm10::1	173	Gene Inpp1	AV137389, 2300002C06Rik, Inpp1	inositol polyphosphate-1-phosphatase	NM_008384.2	1418045_at	NP_032410.2
GeneID:227095	Hibch	1	52845046	52920860	75814	+	12	1_CONTROL-A_ATAC_mm10::1::785, 1_CONTROL-A_ATAC_mm10::1::786, 2_CONTROL-B_ATAC_mm10::1::803, 2_CONTROL-B_ATAC_mm10::1::804, 3_CONTROL-C_ATAC_mm10::1::815, 3_CONTROL-C_ATAC_mm10::1::816, 4_CRE-ERT2-A_ATAC_mm10::1::781, 4_CRE-ERT2-A_ATAC_mm10::1::782, 5_CRE-ERT2-B_ATAC_mm10::1::747, 5_CRE-ERT2-B_ATAC_mm10::1::748, 6_CRE-ERT2-C_ATAC_mm10::1::524, 6_CRE-ERT2-C_ATAC_mm10::1::525	-118, 9178, -118, 9130, -118, 9130, -118, 9146, -118, 9146, -118, 9162	upstream, in gene, upstream, in gene, upstream, in gene, upstream, in gene, upstream, in gene, upstream, in gene	1	1	1	1	1	1	341	343.5	392.5	362.5	398.5	172	2	5_CRE-ERT2-B_ATAC_mm10::1	737	Gene Hibch	MGC31364, Hibch, 2610509I15Rik, AI648812	3-hydroxyisobutyryl-Coenzyme A hydrolase	NM_146108.1		NP_666220.1
GeneID:67080	1700019D03Rik	1	52925127	52952840	27713	-	8	1_CONTROL-A_ATAC_mm10::1::787, 1_CONTROL-A_ATAC_mm10::1::788, 2_CONTROL-B_ATAC_mm10::1::805, 2_CONTROL-B_ATAC_mm10::1::806, 3_CONTROL-C_ATAC_mm10::1::817, 3_CONTROL-C_ATAC_mm10::1::818, 4_CRE-ERT2-A_ATAC_mm10::1::783, 5_CRE-ERT2-B_ATAC_mm10::1::749	1160, -4120, 1160, -4088, 1128, -4088, 1160, 1160	in gene, upstream, in gene, upstream, in gene, upstream, in gene, in gene	1	1	1	1	1	0	51	69.5	56	54	45	15	2	2_CONTROL-B_ATAC_mm10::1	103	Gene 1700019D03Rik	smAKAP, 1700019D03Rik, 2410136C24Rik, AA410151, MGC58779	RIKEN cDNA 1700019D03 gene	NM_144953.2	1430368_s_at	NP_659202.1
GeneID:17700	Mstn	1	53061663	53068079	6416	+	9	1_CONTROL-A_ATAC_mm10::1::791, 1_CONTROL-A_ATAC_mm10::1::792, 2_CONTROL-B_ATAC_mm10::1::809, 2_CONTROL-B_ATAC_mm10::1::810, 3_CONTROL-C_ATAC_mm10::1::822, 3_CONTROL-C_ATAC_mm10::1::823, 4_CRE-ERT2-A_ATAC_mm10::1::785, 5_CRE-ERT2-B_ATAC_mm10::1::751, 6_CRE-ERT2-C_ATAC_mm10::1::527	-8383, -959, -8383, -975, -8383, -959, -959, -943, -959	upstream, upstream, upstream, upstream, upstream, upstream, upstream, upstream, upstream	1	1	1	1	1	1	40.5	41	39	32.5	35	28	2	2_CONTROL-B_ATAC_mm10::1	52	Gene Mstn	MGC124263, Cmpt, Gdf8, MGC124261, Mstn, MGC124262	myostatin	NM_010834.2		NP_034964.1
GeneID:227099	Pms1	1	53189187	53296996	107809	-	21	1_CONTROL-A_ATAC_mm10::1::794, 1_CONTROL-A_ATAC_mm10::1::795, 1_CONTROL-A_ATAC_mm10::1::796, 1_CONTROL-A_ATAC_mm10::1::797, 2_CONTROL-B_ATAC_mm10::1::812, 2_CONTROL-B_ATAC_mm10::1::813, 2_CONTROL-B_ATAC_mm10::1::814, 2_CONTROL-B_ATAC_mm10::1::815, 3_CONTROL-C_ATAC_mm10::1::825, 3_CONTROL-C_ATAC_mm10::1::826, 3_CONTROL-C_ATAC_mm10::1::827, 3_CONTROL-C_ATAC_mm10::1::828, 4_CRE-ERT2-A_ATAC_mm10::1::…	72100, 24196, 14980, -108, 72100, 24132, 14980, -92, 72068, 24180, 14980, -92, 72036, 24164, 15012, 4, 72100, 24164, 15044, -92, 4	in gene, in gene, in gene, upstream, in gene, in gene, in gene, upstream, in gene, in gene, in gene, upstream, in gene, in gene, in gene, in gene, in gene, in gene, in gene, upstream, in gene	1	1	1	1	1	1	151.25	167.75	174.5	158.5	142.25	74.5	4	3_CONTROL-C_ATAC_mm10::1	537	Gene Pms1	Pms1, MGC36491	postmeiotic segregation increased 1 (S. cerevisiae)	NM_153556.1		NP_705784.1
GeneID:227102	Ormdl1	1	53297095	53310245	13150	+	12	1_CONTROL-A_ATAC_mm10::1::797, 1_CONTROL-A_ATAC_mm10::1::798, 2_CONTROL-B_ATAC_mm10::1::815, 2_CONTROL-B_ATAC_mm10::1::816, 3_CONTROL-C_ATAC_mm10::1::828, 3_CONTROL-C_ATAC_mm10::1::829, 4_CRE-ERT2-A_ATAC_mm10::1::790, 4_CRE-ERT2-A_ATAC_mm10::1::791, 5_CRE-ERT2-B_ATAC_mm10::1::756, 5_CRE-ERT2-B_ATAC_mm10::1::757, 6_CRE-ERT2-C_ATAC_mm10::1::528, 6_CRE-ERT2-C_ATAC_mm10::1::529	9, 16505, -7, 16521, -7, 16633, -103, 16521, -7, 16505, -103, 16761	in gene, downstream, upstream, downstream, upstream, downstream, upstream, downstream, upstream, downstream, upstream, downstream	1	1	1	1	1	1	284	329.5	331.5	296	281	138.5	2	3_CONTROL-C_ATAC_mm10::1	537	Gene Ormdl1	Ormdl1, C730042F17Rik	ORM1-like 1 (S. cerevisiae)	NM_145517.4		NP_663492.3
GeneID:72085	Osgepl1	1	53313663	53324064	10401	+	6	1_CONTROL-A_ATAC_mm10::1::798, 2_CONTROL-B_ATAC_mm10::1::816, 3_CONTROL-C_ATAC_mm10::1::829, 4_CRE-ERT2-A_ATAC_mm10::1::791, 5_CRE-ERT2-B_ATAC_mm10::1::757, 6_CRE-ERT2-C_ATAC_mm10::1::529	-63, -47, 65, -47, -63, 193	upstream, upstream, in gene, upstream, upstream, in gene	1	1	1	1	1	1	117	168	126	86	91	33	1	2_CONTROL-B_ATAC_mm10::1	168	Gene Osgepl1	AA416452, MGC13061, 2610001M19Rik, Osgepl1	O-sialoglycoprotein endopeptidase-like 1	NM_028091.3	1428557_a_at, 1428558_at, 1435127_a_at	NP_082367.2
GeneID:70396	Asnsd1	1	53344644	53352699	8055	-	6	1_CONTROL-A_ATAC_mm10::1::799, 2_CONTROL-B_ATAC_mm10::1::817, 3_CONTROL-C_ATAC_mm10::1::830, 4_CRE-ERT2-A_ATAC_mm10::1::792, 5_CRE-ERT2-B_ATAC_mm10::1::758, 6_CRE-ERT2-C_ATAC_mm10::1::530	27, 27, 59, 27, -5, 27	in gene, in gene, in gene, in gene, upstream, in gene	1	1	1	1	1	1	404	441	415	314	339	114	1	2_CONTROL-B_ATAC_mm10::1	441	Gene Asnsd1	2210409M21Rik, Asnsd1	asparagine synthetase domain containing 1	NM_133728.2	1430656_a_at	NP_598489.2
GeneID:627872	Dnahc7a	1	53397002	53706784	309782	-	15	1_CONTROL-A_ATAC_mm10::1::800, 1_CONTROL-A_ATAC_mm10::1::801, 1_CONTROL-A_ATAC_mm10::1::802, 2_CONTROL-B_ATAC_mm10::1::818, 2_CONTROL-B_ATAC_mm10::1::819, 2_CONTROL-B_ATAC_mm10::1::820, 3_CONTROL-C_ATAC_mm10::1::831, 3_CONTROL-C_ATAC_mm10::1::832, 3_CONTROL-C_ATAC_mm10::1::833, 4_CRE-ERT2-A_ATAC_mm10::1::793, 4_CRE-ERT2-A_ATAC_mm10::1::794, 5_CRE-ERT2-B_ATAC_mm10::1::759, 5_CRE-ERT2-B_ATAC_mm10::…	283456, 58640, -6688, 283456, 58640, -6688, 283472, 58688, -6688, 283456, -6672, 283456, 58688, 283472, -6672	in gene, in gene, upstream, in gene, in gene, upstream, in gene, in gene, upstream, in gene, upstream, in gene, in gene, in gene, upstream	1	1	1	1	1	1	62.667	58.667	49.667	40	44.667	31	3	1_CONTROL-A_ATAC_mm10::1	115	Gene Dnahc7a	Dnahc7a, Gm992, Dnahc7	dynein, axonemal, heavy chain 7A	NM_001252070.1		NP_001238999.1
GeneID:98267	Stk17b	1	53755512	53785215	29703	-	6	1_CONTROL-A_ATAC_mm10::1::803, 2_CONTROL-B_ATAC_mm10::1::821, 3_CONTROL-C_ATAC_mm10::1::834, 4_CRE-ERT2-A_ATAC_mm10::1::795, 5_CRE-ERT2-B_ATAC_mm10::1::761, 6_CRE-ERT2-C_ATAC_mm10::1::533	31, 31, 31, 31, -1, -1	in gene, in gene, in gene, in gene, upstream, upstream	1	1	1	1	1	1	248	315	287	321	335	138	1	5_CRE-ERT2-B_ATAC_mm10::1	335	Gene Stk17b	AI120141, Drak2, 3110009A03Rik, Stk17b	serine/threonine kinase 17b (apoptosis-inducing)	NM_133810.3	1423452_at, 1430165_at	NP_598571.2
GeneID:329152	Hecw2	1	53806874	54195034	388160	-	57	1_CONTROL-A_ATAC_mm10::1::804, 1_CONTROL-A_ATAC_mm10::1::805, 1_CONTROL-A_ATAC_mm10::1::806, 1_CONTROL-A_ATAC_mm10::1::807, 1_CONTROL-A_ATAC_mm10::1::808, 2_CONTROL-B_ATAC_mm10::1::822, 2_CONTROL-B_ATAC_mm10::1::823, 2_CONTROL-B_ATAC_mm10::1::824, 2_CONTROL-B_ATAC_mm10::1::825, 2_CONTROL-B_ATAC_mm10::1::826, 3_CONTROL-C_ATAC_mm10::1::835, 3_CONTROL-C_ATAC_mm10::1::836, 3_CONTROL-C_ATAC_mm10::1::8…	371130, 365786, 285722, 267290, 254682, 371098, 365754, 285722, 267258, 254682, 371114, 365786, 304458, 285722, 267290, 254682, 380826, 371130, 365786, 304442, 285722, 267258, 254682, 380762, 371130, 365786, 285722, 267258, 254682, 371130, 285722, 254650, 179098, 155738, 75258, 35418, 698, -6, 179130, 155770, 35450, 698, 155738, 75258, 35450, 698, 155786, 120410, 35386, 730, 155802, 35386, 746, 3…	in gene, in gene, in gene, in gene, in gene, in gene, in gene, in gene, in gene, in gene, in gene, in gene, in gene, in gene, in gene, in gene, in gene, in gene, in gene, in gene, in gene, in gene, in gene, in gene, in gene, in gene, in gene, in gene, in gene, in gene, in gene, in gene, in gene, in gene, in gene, in gene, in gene, upstream, in gene, in gene, in gene, in gene, in gene, in gene, in…	1	1	1	1	1	1	71.286	63.286	67.786	61.357	56.286	40	14	4_CRE-ERT2-A_ATAC_mm10::1	222	Gene Hecw2	Hecw2, mKIAA1301, A730039N16Rik, D030049F17Rik, Nedl2, Gm971	HECT, C2 and WW domain containing E3 ubiquitin protein ligase 2	NM_001001883.3, NM_172655.3		NP_001001883.1, NP_766243.2
GeneID:78016	Ccdc150	1	54250683	54368727	118044	+	18	1_CONTROL-A_ATAC_mm10::1::815, 1_CONTROL-A_ATAC_mm10::1::816, 1_CONTROL-A_ATAC_mm10::1::817, 2_CONTROL-B_ATAC_mm10::1::831, 2_CONTROL-B_ATAC_mm10::1::832, 2_CONTROL-B_ATAC_mm10::1::833, 3_CONTROL-C_ATAC_mm10::1::845, 3_CONTROL-C_ATAC_mm10::1::846, 3_CONTROL-C_ATAC_mm10::1::847, 4_CRE-ERT2-A_ATAC_mm10::1::807, 4_CRE-ERT2-A_ATAC_mm10::1::808, 4_CRE-ERT2-A_ATAC_mm10::1::809, 5_CRE-ERT2-B_ATAC_mm10::…	-27, 106133, 126981, 5, 106117, 126981, 5, 106117, 126981, -27, 106053, 126981, 5, 106117, 126981, -27, 106181, 126997	upstream, in gene, downstream, in gene, in gene, downstream, in gene, in gene, downstream, upstream, in gene, downstream, in gene, in gene, downstream, upstream, in gene, downstream	1	1	1	1	1	1	232.667	252.667	266.333	228.333	219.667	124	3	3_CONTROL-C_ATAC_mm10::1	687	Gene Ccdc150	Ccdc150, 4930511H11Rik	coiled-coil domain containing 150	NM_030025.2	1430754_at	NP_084301.2
GeneID:98488	Gtf3c3	1	54397581	54438971	41390	-	6	1_CONTROL-A_ATAC_mm10::1::819, 2_CONTROL-B_ATAC_mm10::1::835, 3_CONTROL-C_ATAC_mm10::1::849, 4_CRE-ERT2-A_ATAC_mm10::1::810, 5_CRE-ERT2-B_ATAC_mm10::1::774, 6_CRE-ERT2-C_ATAC_mm10::1::544	-5, -5, -5, -5, -37, -5	upstream, upstream, upstream, upstream, upstream, upstream	1	1	1	1	1	1	177	188	199	193	188	91	1	3_CONTROL-C_ATAC_mm10::1	199	Gene Gtf3c3	TF3C-gamma, AL022818, TFIIIC102, Gtf3c3	general transcription factor IIIC, polypeptide 3	NM_001033194.2		NP_001028366.1
GeneID:241062	Pgap1	1	54473000	54557684	84684	-	11	1_CONTROL-A_ATAC_mm10::1::820, 1_CONTROL-A_ATAC_mm10::1::821, 2_CONTROL-B_ATAC_mm10::1::836, 2_CONTROL-B_ATAC_mm10::1::837, 3_CONTROL-C_ATAC_mm10::1::850, 3_CONTROL-C_ATAC_mm10::1::851, 4_CRE-ERT2-A_ATAC_mm10::1::811, 4_CRE-ERT2-A_ATAC_mm10::1::812, 5_CRE-ERT2-B_ATAC_mm10::1::775, 6_CRE-ERT2-C_ATAC_mm10::1::545, 6_CRE-ERT2-C_ATAC_mm10::1::546	72596, 20, 72628, 20, 72596, 20, 72564, 20, 20, 72660, 52	in gene, in gene, in gene, in gene, in gene, in gene, in gene, in gene, in gene, in gene, in gene	1	1	1	1	1	1	214.5	233	275.5	211	217	109	2	3_CONTROL-C_ATAC_mm10::1	494	Gene Pgap1	5033403E17Rik, Pgap1, A530084K22, oto, 9030223K07Rik, D230012E17Rik	post-GPI attachment to proteins 1	NM_001163314.2	1431169_at, 1436317_at	NP_001156786.1
GeneID:329154	Ankrd44	1	54645340	54926387	281047	-	62	1_CONTROL-A_ATAC_mm10::1::823, 1_CONTROL-A_ATAC_mm10::1::824, 1_CONTROL-A_ATAC_mm10::1::825, 1_CONTROL-A_ATAC_mm10::1::826, 1_CONTROL-A_ATAC_mm10::1::827, 1_CONTROL-A_ATAC_mm10::1::828, 1_CONTROL-A_ATAC_mm10::1::829, 1_CONTROL-A_ATAC_mm10::1::830, 1_CONTROL-A_ATAC_mm10::1::831, 1_CONTROL-A_ATAC_mm10::1::832, 1_CONTROL-A_ATAC_mm10::1::833, 2_CONTROL-B_ATAC_mm10::1::839, 2_CONTROL-B_ATAC_mm10::1::8…	278995, 260275, 235539, 210771, 185171, 134787, 99539, 61587, 58771, 29763, -13, 278995, 260275, 235891, 210739, 185107, 134867, 99539, 58771, 29843, 3523, -13, 278899, 260211, 235683, 210771, 185107, 134835, 99539, 61587, 58739, 29779, -13, 278995, 260211, 212979, 210803, 185235, 160307, 134803, 99539, 61587, -13, 260211, 212995, 210835, 185203, 160307, 134803, 99603, 61587, 58739, -13, 260211, …	in gene, in gene, in gene, in gene, in gene, in gene, in gene, in gene, in gene, in gene, upstream, in gene, in gene, in gene, in gene, in gene, in gene, in gene, in gene, in gene, in gene, upstream, in gene, in gene, in gene, in gene, in gene, in gene, in gene, in gene, in gene, in gene, upstream, in gene, in gene, in gene, in gene, in gene, in gene, in gene, in gene, in gene, upstream, in gene,…	1	1	1	1	1	1	49.867	53.933	57.133	53.533	54.733	34.933	15	3_CONTROL-C_ATAC_mm10::1	233	Gene Ankrd44	E130014H08Rik, A130096K20, 4930444A19Rik, Ankrd44	ankyrin repeat domain 44	NM_001081433.3	1434856_at	NP_001074902.2
GeneID:81898	Sf3b1	1	54985169	55027478	42309	-	8	1_CONTROL-A_ATAC_mm10::1::834, 2_CONTROL-B_ATAC_mm10::1::850, 3_CONTROL-C_ATAC_mm10::1::865, 3_CONTROL-C_ATAC_mm10::1::866, 3_CONTROL-C_ATAC_mm10::1::867, 4_CRE-ERT2-A_ATAC_mm10::1::824, 5_CRE-ERT2-B_ATAC_mm10::1::788, 6_CRE-ERT2-C_ATAC_mm10::1::557	-10, -10, 48054, 14774, -10, -10, 22, 22	upstream, upstream, downstream, in gene, upstream, upstream, in gene, in gene	1	1	1	1	1	1	134	148.333	156.667	111.333	112	61	3	3_CONTROL-C_ATAC_mm10::1	403	Gene Sf3b1	SAP155, Targ4, Prp10, TA-8, 155kDa, 2810001M05Rik, Sf3b1, AA409119, SF3b155	splicing factor 3b, subunit 1	NM_031179.2	1418561_at, 1418562_at	NP_112456.2
GeneID:67876	Coq10b	1	55052770	55072702	19932	+	6	1_CONTROL-A_ATAC_mm10::1::835, 2_CONTROL-B_ATAC_mm10::1::851, 3_CONTROL-C_ATAC_mm10::1::868, 4_CRE-ERT2-A_ATAC_mm10::1::825, 5_CRE-ERT2-B_ATAC_mm10::1::789, 6_CRE-ERT2-C_ATAC_mm10::1::558	-66, -66, -66, -34, -66, -66	upstream, upstream, upstream, upstream, upstream, upstream	1	1	1	1	1	1	840	842	913	917	932	386	1	5_CRE-ERT2-B_ATAC_mm10::1	932	Gene Coq10b	AV002237, Coq10b, 1500041J02Rik, AW742641, 1700030I21Rik, 9530077A17Rik	coenzyme Q10 homolog B (S. cerevisiae)	NM_026424.3, NM_001039710.1	1428487_s_at	NP_080700.3, NP_001034799.1
GeneID:15510	Hspd1	1	55077834	55087932	10098	-	6	1_CONTROL-A_ATAC_mm10::1::836, 2_CONTROL-B_ATAC_mm10::1::852, 3_CONTROL-C_ATAC_mm10::1::869, 4_CRE-ERT2-A_ATAC_mm10::1::826, 5_CRE-ERT2-B_ATAC_mm10::1::790, 6_CRE-ERT2-C_ATAC_mm10::1::559	-228, -228, -228, -132, -228, -228	upstream, upstream, upstream, upstream, upstream, upstream	1	1	1	1	1	1	518	600	650	490	556	200	1	3_CONTROL-C_ATAC_mm10::1	650	Gene Hspd1	Hspd1, Hsp60, 60kDa	heat shock protein 1 (chaperonin)	NM_010477.4	1426351_at	NP_034607.3
GeneID:15528	Hspe1	1	55088148	55091317	3169	+	6	1_CONTROL-A_ATAC_mm10::1::836, 2_CONTROL-B_ATAC_mm10::1::852, 3_CONTROL-C_ATAC_mm10::1::869, 4_CRE-ERT2-A_ATAC_mm10::1::826, 5_CRE-ERT2-B_ATAC_mm10::1::790, 6_CRE-ERT2-C_ATAC_mm10::1::559	12, 12, 12, -84, 12, 12	in gene, in gene, in gene, upstream, in gene, in gene	1	1	1	1	1	1	518	600	650	490	556	200	1	3_CONTROL-C_ATAC_mm10::1	650	Gene Hspe1	mt-cpn10, 10kDa, Hspe1, Hsp10, MGC117526	heat shock protein 1 (chaperonin 10)	NM_008303.4	1422579_at	NP_032329.1
GeneID:19070	Mob4	1	55131245	55154899	23654	+	12	1_CONTROL-A_ATAC_mm10::1::837, 1_CONTROL-A_ATAC_mm10::1::838, 2_CONTROL-B_ATAC_mm10::1::853, 2_CONTROL-B_ATAC_mm10::1::854, 3_CONTROL-C_ATAC_mm10::1::870, 3_CONTROL-C_ATAC_mm10::1::871, 4_CRE-ERT2-A_ATAC_mm10::1::827, 4_CRE-ERT2-A_ATAC_mm10::1::828, 5_CRE-ERT2-B_ATAC_mm10::1::791, 5_CRE-ERT2-B_ATAC_mm10::1::792, 6_CRE-ERT2-C_ATAC_mm10::1::560, 6_CRE-ERT2-C_ATAC_mm10::1::561	-109, 30067, -109, 30099, -109, 30099, -109, 30099, -109, 30067, -109, 30131	upstream, downstream, upstream, downstream, upstream, downstream, upstream, downstream, upstream, downstream, upstream, downstream	1	1	1	1	1	1	208	218.5	287	256	294	121.5	2	3_CONTROL-C_ATAC_mm10::1	412	Gene Mob4	Mobkl3, Prei3, Phocn, 2610109B12Rik, Mob4	MOB family member 4, phocein	NM_025283.3	1423167_at, 1423168_at	NP_079559.2
GeneID:74013	Rftn2	1	55170159	55226782	56623	-	40	1_CONTROL-A_ATAC_mm10::1::838, 1_CONTROL-A_ATAC_mm10::1::839, 1_CONTROL-A_ATAC_mm10::1::840, 1_CONTROL-A_ATAC_mm10::1::841, 1_CONTROL-A_ATAC_mm10::1::842, 1_CONTROL-A_ATAC_mm10::1::843, 1_CONTROL-A_ATAC_mm10::1::844, 2_CONTROL-B_ATAC_mm10::1::854, 2_CONTROL-B_ATAC_mm10::1::855, 2_CONTROL-B_ATAC_mm10::1::856, 2_CONTROL-B_ATAC_mm10::1::857, 2_CONTROL-B_ATAC_mm10::1::858, 2_CONTROL-B_ATAC_mm10::1::8…	65470, 33278, 24862, 5246, 2622, 1214, 142, 65438, 33310, 24862, 5310, 2622, 1214, 222, 65438, 33246, 24862, 5278, 2622, 1214, 190, 65438, 33278, 24862, 5246, 2622, 1342, 174, 65470, 33278, 24862, 5278, 2622, 1214, 158, 65406, 33310, 24862, 5246, 2654	downstream, in gene, in gene, in gene, in gene, in gene, in gene, downstream, in gene, in gene, in gene, in gene, in gene, in gene, downstream, in gene, in gene, in gene, in gene, in gene, in gene, downstream, in gene, in gene, in gene, in gene, in gene, in gene, downstream, in gene, in gene, in gene, in gene, in gene, in gene, downstream, in gene, in gene, in gene, in gene	1	1	1	1	1	1	115.571	125	130.429	125.429	130.429	64.429	7	5_CRE-ERT2-B_ATAC_mm10::1	241	Gene Rftn2	2700010E02Rik, 3222401M22Rik, Rftn2, KIAA0084	raftlin family member 2	NM_028713.1	1428895_at	NP_082989.1
GeneID:628004	Gm10561	1	55226298	55235106	8808	+	28	1_CONTROL-A_ATAC_mm10::1::841, 1_CONTROL-A_ATAC_mm10::1::842, 1_CONTROL-A_ATAC_mm10::1::843, 1_CONTROL-A_ATAC_mm10::1::844, 1_CONTROL-A_ATAC_mm10::1::845, 2_CONTROL-B_ATAC_mm10::1::857, 2_CONTROL-B_ATAC_mm10::1::858, 2_CONTROL-B_ATAC_mm10::1::859, 2_CONTROL-B_ATAC_mm10::1::860, 2_CONTROL-B_ATAC_mm10::1::861, 3_CONTROL-C_ATAC_mm10::1::874, 3_CONTROL-C_ATAC_mm10::1::875, 3_CONTROL-C_ATAC_mm10::1::8…	-4762, -2138, -730, 342, 10854, -4826, -2138, -730, 262, 10854, -4794, -2138, -730, 294, 10886, -4762, -2138, -858, 310, 10870, -4794, -2138, -730, 326, 10886, -4762, -2170, 10886	upstream, upstream, upstream, in gene, downstream, upstream, upstream, upstream, in gene, downstream, upstream, upstream, upstream, in gene, downstream, upstream, upstream, upstream, in gene, downstream, upstream, upstream, upstream, in gene, downstream, upstream, upstream, downstream	1	1	1	1	1	1	165.2	185.4	186	146.8	164.4	66.6	5	5_CRE-ERT2-B_ATAC_mm10::1	447	Gene Gm10561	EG628004, ENSMUSG00000073675, Gm10561	predicted gene 10561	XR_168381.1, XR_168797.1
GeneID:212679	Mars2	1	55237177	55240058	2881	+	6	1_CONTROL-A_ATAC_mm10::1::845, 2_CONTROL-B_ATAC_mm10::1::861, 3_CONTROL-C_ATAC_mm10::1::878, 4_CRE-ERT2-A_ATAC_mm10::1::835, 5_CRE-ERT2-B_ATAC_mm10::1::799, 6_CRE-ERT2-C_ATAC_mm10::1::566	-25, -25, 7, -9, 7, 7	upstream, upstream, in gene, upstream, in gene, in gene	1	1	1	1	1	1	397	435	436	384	447	176	1	5_CRE-ERT2-B_ATAC_mm10::1	447	Gene Mars2	MetRS, Mars2, C730026E21Rik	methionine-tRNA synthetase 2 (mitochondrial)	NM_175439.3		NP_780648.1
GeneID:75388	Boll	1	55300069	55363469	63400	-	4	1_CONTROL-A_ATAC_mm10::1::846, 2_CONTROL-B_ATAC_mm10::1::862, 3_CONTROL-C_ATAC_mm10::1::879, 5_CRE-ERT2-B_ATAC_mm10::1::800	22125, 22125, 22125, 22157	in gene, in gene, in gene, in gene	1	1	1	0	1	0	53	68	53	29	45	8	1	2_CONTROL-B_ATAC_mm10::1	68	Gene Boll	Boll, 4930554P13Rik, 4930597B14Rik	bol, boule-like (Drosophila)	NM_029267.3, NM_001113367.1	1427599_at, 1432529_at, 1432530_s_at	NP_083543.2, NP_001106838.1
GeneID:227120	Plcl1	1	55405946	55754285	348339	+	62	1_CONTROL-A_ATAC_mm10::1::848, 1_CONTROL-A_ATAC_mm10::1::849, 1_CONTROL-A_ATAC_mm10::1::850, 1_CONTROL-A_ATAC_mm10::1::851, 1_CONTROL-A_ATAC_mm10::1::852, 1_CONTROL-A_ATAC_mm10::1::853, 1_CONTROL-A_ATAC_mm10::1::854, 1_CONTROL-A_ATAC_mm10::1::855, 1_CONTROL-A_ATAC_mm10::1::856, 1_CONTROL-A_ATAC_mm10::1::857, 2_CONTROL-B_ATAC_mm10::1::864, 2_CONTROL-B_ATAC_mm10::1::865, 2_CONTROL-B_ATAC_mm10::1::8…	-5882, -122, 48294, 83494, 95222, 123046, 213078, 254022, 330566, 336166, -5882, -122, 48358, 83494, 95206, 123094, 213062, 226822, 254054, 330566, 336134, 349958, -122, 48358, 83494, 122982, 213126, 226918, 253990, 260054, 330566, 336166, 350022, -5850, -122, 48310, 83494, 95238, 123030, 213126, 226854, 253990, 330566, 336166, -5850, -122, 48358, 83494, 122950, 213126, 226950, 254102, 330566, 33…	upstream, upstream, in gene, in gene, in gene, in gene, in gene, in gene, in gene, in gene, upstream, upstream, in gene, in gene, in gene, in gene, in gene, in gene, in gene, in gene, in gene, downstream, upstream, in gene, in gene, in gene, in gene, in gene, in gene, in gene, in gene, in gene, downstream, upstream, upstream, in gene, in gene, in gene, in gene, in gene, in gene, in gene, in gene,…	1	1	1	1	1	1	112.5	120.786	129.786	110.286	108.786	55.714	14	3_CONTROL-C_ATAC_mm10::1	746	Gene Plcl1	Plcl1, PLCE, PLDL1, PRIP-1, KIAA1092, C230017K02Rik, PLCL, PLC-L	phospholipase C-like 1	NM_001114663.1		NP_001108135.1
GeneID:329159	9130227L01Rik	1	55931241	55972098	40857	+	4	2_CONTROL-B_ATAC_mm10::1::882, 2_CONTROL-B_ATAC_mm10::1::883, 3_CONTROL-C_ATAC_mm10::1::898, 3_CONTROL-C_ATAC_mm10::1::899	-8745, 29207, -8745, 29175	upstream, in gene, upstream, in gene	0	1	1	0	0	0	31	35	39	14.5	25	20	2	3_CONTROL-C_ATAC_mm10::1	45	Gene 9130227L01Rik	9130227L01Rik	RIKEN cDNA 9130227L01 gene	NR_045837.1
GeneID:212712	Satb2	1	56793981	56971334	177353	-	23	1_CONTROL-A_ATAC_mm10::1::866, 1_CONTROL-A_ATAC_mm10::1::867, 1_CONTROL-A_ATAC_mm10::1::868, 2_CONTROL-B_ATAC_mm10::1::886, 2_CONTROL-B_ATAC_mm10::1::887, 2_CONTROL-B_ATAC_mm10::1::888, 2_CONTROL-B_ATAC_mm10::1::889, 3_CONTROL-C_ATAC_mm10::1::903, 3_CONTROL-C_ATAC_mm10::1::904, 3_CONTROL-C_ATAC_mm10::1::905, 3_CONTROL-C_ATAC_mm10::1::906, 4_CRE-ERT2-A_ATAC_mm10::1::855, 4_CRE-ERT2-A_ATAC_mm10::1:…	154070, 137830, -2074, 154022, 137894, 5894, -2074, 154118, 137862, 5830, -2074, 154054, 137830, 5830, -890, 154102, 137830, 5830, -922, -2074, 137814, -922, -2170	in gene, in gene, upstream, in gene, in gene, in gene, upstream, in gene, in gene, in gene, upstream, in gene, in gene, in gene, upstream, in gene, in gene, in gene, upstream, upstream, in gene, upstream, upstream	1	1	1	1	1	1	90.75	110	103.5	88.75	106.25	41.25	4	5_CRE-ERT2-B_ATAC_mm10::1	267	Gene Satb2	Satb2, mKIAA1034	special AT-rich sequence binding protein 2	NM_139146.2	1425904_at, 1427017_at	NP_631885.1
GeneID:329160	9130024F11Rik	1	56971469	56975196	3727	+	12	1_CONTROL-A_ATAC_mm10::1::868, 2_CONTROL-B_ATAC_mm10::1::888, 2_CONTROL-B_ATAC_mm10::1::889, 3_CONTROL-C_ATAC_mm10::1::905, 3_CONTROL-C_ATAC_mm10::1::906, 4_CRE-ERT2-A_ATAC_mm10::1::857, 4_CRE-ERT2-A_ATAC_mm10::1::858, 5_CRE-ERT2-B_ATAC_mm10::1::820, 5_CRE-ERT2-B_ATAC_mm10::1::821, 5_CRE-ERT2-B_ATAC_mm10::1::822, 6_CRE-ERT2-C_ATAC_mm10::1::580, 6_CRE-ERT2-C_ATAC_mm10::1::581	1939, -6029, 1939, -5965, 1939, -5965, 755, -5965, 787, 1939, 787, 2035	in gene, upstream, in gene, upstream, in gene, upstream, in gene, upstream, in gene, in gene, in gene, in gene	1	1	1	1	1	1	112	157	127	123	150.5	66	2	5_CRE-ERT2-B_ATAC_mm10::1	267	Gene 9130024F11Rik	9130024F11Rik, B530002L08, EG329160	RIKEN cDNA 9130024F11 gene	NR_024325.1, NR_024326.1
GeneID:407809	BC055402	1	57200645	57214996	14351	-	18	1_CONTROL-A_ATAC_mm10::1::873, 1_CONTROL-A_ATAC_mm10::1::874, 1_CONTROL-A_ATAC_mm10::1::875, 2_CONTROL-B_ATAC_mm10::1::893, 2_CONTROL-B_ATAC_mm10::1::894, 2_CONTROL-B_ATAC_mm10::1::895, 2_CONTROL-B_ATAC_mm10::1::896, 3_CONTROL-C_ATAC_mm10::1::911, 3_CONTROL-C_ATAC_mm10::1::912, 3_CONTROL-C_ATAC_mm10::1::913, 4_CRE-ERT2-A_ATAC_mm10::1::863, 4_CRE-ERT2-A_ATAC_mm10::1::864, 4_CRE-ERT2-A_ATAC_mm10::1…	13508, 9236, -9868, 13524, 9236, -4044, -9868, 13508, 9236, -9868, 13492, 9236, -4076, -9900, 13524, 9236, -9900, -9868	in gene, in gene, upstream, in gene, in gene, upstream, upstream, in gene, in gene, upstream, in gene, in gene, upstream, upstream, in gene, in gene, upstream, upstream	1	1	1	1	1	1	72.25	80.25	82.25	65.75	69.25	35.5	4	5_CRE-ERT2-B_ATAC_mm10::1	159	Gene BC055402	BC055402	cDNA sequence BC055402	NR_037990.1
GeneID:75323	4930558J18Rik	1	57359222	57377544	18322	-	8	1_CONTROL-A_ATAC_mm10::1::879, 2_CONTROL-B_ATAC_mm10::1::901, 3_CONTROL-C_ATAC_mm10::1::918, 4_CRE-ERT2-A_ATAC_mm10::1::870, 4_CRE-ERT2-A_ATAC_mm10::1::871, 5_CRE-ERT2-B_ATAC_mm10::1::832, 6_CRE-ERT2-C_ATAC_mm10::1::588, 6_CRE-ERT2-C_ATAC_mm10::1::589	8, -56, -24, -24, -600, -24, -24, -568	in gene, upstream, upstream, upstream, upstream, upstream, upstream, upstream	1	1	1	1	1	1	287	331	407	314	383	175	1	3_CONTROL-C_ATAC_mm10::1	407	Gene 4930558J18Rik	4930558J18Rik	RIKEN cDNA 4930558J18 gene	NR_037999.1
GeneID:73467	1700066M21Rik	1	57377620	57385423	7803	+	18	1_CONTROL-A_ATAC_mm10::1::879, 1_CONTROL-A_ATAC_mm10::1::880, 1_CONTROL-A_ATAC_mm10::1::881, 2_CONTROL-B_ATAC_mm10::1::901, 2_CONTROL-B_ATAC_mm10::1::902, 2_CONTROL-B_ATAC_mm10::1::903, 3_CONTROL-C_ATAC_mm10::1::918, 3_CONTROL-C_ATAC_mm10::1::919, 3_CONTROL-C_ATAC_mm10::1::920, 4_CRE-ERT2-A_ATAC_mm10::1::870, 4_CRE-ERT2-A_ATAC_mm10::1::871, 4_CRE-ERT2-A_ATAC_mm10::1::872, 4_CRE-ERT2-A_ATAC_mm10::…	-84, 10412, 16636, -20, 10444, 16636, -52, 10412, 16620, -52, 524, 10444, 10988, -52, 10444, -52, 492, 10444	upstream, downstream, downstream, upstream, downstream, downstream, upstream, downstream, downstream, upstream, in gene, downstream, downstream, upstream, downstream, upstream, in gene, downstream	1	1	1	1	1	1	216.25	234	250.5	221	209.25	94.5	4	2_CONTROL-B_ATAC_mm10::1	511	Gene 1700066M21Rik	1700066M21Rik, AI428479	RIKEN cDNA 1700066M21 gene	NM_028546.1	1431183_at, 1434422_at	NP_082822.1
GeneID:68736	Tyw5	1	57388244	57406674	18430	-	27	1_CONTROL-A_ATAC_mm10::1::879, 1_CONTROL-A_ATAC_mm10::1::880, 1_CONTROL-A_ATAC_mm10::1::881, 1_CONTROL-A_ATAC_mm10::1::882, 1_CONTROL-A_ATAC_mm10::1::883, 2_CONTROL-B_ATAC_mm10::1::901, 2_CONTROL-B_ATAC_mm10::1::902, 2_CONTROL-B_ATAC_mm10::1::903, 2_CONTROL-B_ATAC_mm10::1::904, 2_CONTROL-B_ATAC_mm10::1::905, 3_CONTROL-C_ATAC_mm10::1::918, 3_CONTROL-C_ATAC_mm10::1::919, 3_CONTROL-C_ATAC_mm10::1::9…	29138, 18642, 12418, 5810, 82, 29074, 18610, 12418, 5810, 50, 29106, 18642, 12434, 5794, 66, 28530, 18610, 18066, 5810, -46, 29106, 18610, 5810, 66, 28562, 18610, -14	downstream, downstream, in gene, in gene, in gene, downstream, downstream, in gene, in gene, in gene, downstream, downstream, in gene, in gene, in gene, downstream, downstream, in gene, in gene, upstream, downstream, downstream, in gene, in gene, downstream, downstream, upstream	1	1	1	1	1	1	171	191.167	205.667	182.5	175.167	76	6	2_CONTROL-B_ATAC_mm10::1	511	Gene Tyw5	MGC117744, FLJ37953, 1110034B05Rik, Tyw5	tRNA-yW synthesizing protein 5	NM_001037742.2, NR_004860.1, NM_001114102.1	1434692_at	NP_001032831.2, NP_001107574.1
GeneID:68115	9430016H08Rik	1	57406548	57415958	9410	+	17	1_CONTROL-A_ATAC_mm10::1::882, 1_CONTROL-A_ATAC_mm10::1::883, 1_CONTROL-A_ATAC_mm10::1::884, 2_CONTROL-B_ATAC_mm10::1::904, 2_CONTROL-B_ATAC_mm10::1::905, 2_CONTROL-B_ATAC_mm10::1::906, 3_CONTROL-C_ATAC_mm10::1::921, 3_CONTROL-C_ATAC_mm10::1::922, 3_CONTROL-C_ATAC_mm10::1::923, 4_CRE-ERT2-A_ATAC_mm10::1::874, 4_CRE-ERT2-A_ATAC_mm10::1::875, 4_CRE-ERT2-A_ATAC_mm10::1::876, 5_CRE-ERT2-B_ATAC_mm10::…	-5684, 44, 17308, -5684, 76, 17292, -5668, 60, 17292, -5684, 172, 17324, -5684, 60, 17292, 140, 17308	upstream, in gene, downstream, upstream, in gene, downstream, upstream, in gene, downstream, upstream, in gene, downstream, upstream, in gene, downstream, in gene, downstream	1	1	1	1	1	1	97.667	111.667	117	93.667	101.333	36.667	3	3_CONTROL-C_ATAC_mm10::1	141	Gene 9430016H08Rik	9430016H08Rik, C78988, AA409999	RIKEN cDNA 9430016H08 gene	NM_001081181.2	1424075_at	NP_001074650.1
GeneID:67198	Spats2l	1	57774861	57948397	173536	+	55	1_CONTROL-A_ATAC_mm10::1::892, 1_CONTROL-A_ATAC_mm10::1::893, 1_CONTROL-A_ATAC_mm10::1::894, 1_CONTROL-A_ATAC_mm10::1::895, 1_CONTROL-A_ATAC_mm10::1::896, 1_CONTROL-A_ATAC_mm10::1::897, 1_CONTROL-A_ATAC_mm10::1::898, 1_CONTROL-A_ATAC_mm10::1::899, 1_CONTROL-A_ATAC_mm10::1::900, 2_CONTROL-B_ATAC_mm10::1::913, 2_CONTROL-B_ATAC_mm10::1::914, 2_CONTROL-B_ATAC_mm10::1::915, 2_CONTROL-B_ATAC_mm10::1::9…	19, 7731, 15155, 72363, 75219, 87411, 110195, 115667, 174547, -77, 7811, 15139, 75219, 87411, 110195, 115667, 174547, 19, 7763, 15123, 72435, 75235, 87411, 97395, 110195, 115667, 172851, 174515, -733, 19, 7795, 15123, 75219, 87411, 97363, 110195, 115667, 174515, -13, 7747, 15155, 75235, 87443, 110195, 115571, 174515, 403, 7731, 15155, 55827, 75219, 87379, 110195, 115667, 145971	in gene, in gene, in gene, in gene, in gene, in gene, in gene, in gene, downstream, upstream, in gene, in gene, in gene, in gene, in gene, in gene, downstream, in gene, in gene, in gene, in gene, in gene, in gene, in gene, in gene, in gene, in gene, downstream, upstream, in gene, in gene, in gene, in gene, in gene, in gene, in gene, in gene, downstream, upstream, in gene, in gene, in gene, in gen…	1	1	1	1	1	1	89.538	95.615	102.692	85.462	77.692	43	13	2_CONTROL-B_ATAC_mm10::1	267	Gene Spats2l	AW413586, AI480531, AA987173, AI842453, A230104H11Rik, Spats2l, 2810022L02Rik	spermatogenesis associated, serine-rich 2-like	NM_144882.4, NM_001164566.1	1425913_a_at, 1436091_at	NP_659131.2, NP_001158038.1
GeneID:51960	Kctd18	1	57955101	57970084	14983	-	12	1_CONTROL-A_ATAC_mm10::1::900, 1_CONTROL-A_ATAC_mm10::1::901, 2_CONTROL-B_ATAC_mm10::1::920, 2_CONTROL-B_ATAC_mm10::1::921, 3_CONTROL-C_ATAC_mm10::1::940, 3_CONTROL-C_ATAC_mm10::1::941, 3_CONTROL-C_ATAC_mm10::1::942, 4_CRE-ERT2-A_ATAC_mm10::1::891, 4_CRE-ERT2-A_ATAC_mm10::1::892, 5_CRE-ERT2-B_ATAC_mm10::1::849, 5_CRE-ERT2-B_ATAC_mm10::1::850, 6_CRE-ERT2-C_ATAC_mm10::1::606	20676, 4, 20676, 4, 22372, 20708, 4, 20708, 4, 20708, 4, 4	downstream, in gene, downstream, in gene, downstream, downstream, in gene, downstream, in gene, downstream, in gene, in gene	1	1	1	1	1	1	121.667	166.333	178.333	127.333	135.333	60.333	3	3_CONTROL-C_ATAC_mm10::1	432	Gene Kctd18	Kctd18, 6530404F10Rik, 4932411A20Rik	potassium channel tetramerisation domain containing 18	NM_001159864.1, NM_001159865.1, NR_027630.1	1428185_at	NP_001153336.1, NP_001153337.1
GeneID:68549	Sgol2	1	57985340	58026277	40937	+	19	1_CONTROL-A_ATAC_mm10::1::902, 1_CONTROL-A_ATAC_mm10::1::903, 1_CONTROL-A_ATAC_mm10::1::904, 2_CONTROL-B_ATAC_mm10::1::922, 2_CONTROL-B_ATAC_mm10::1::923, 2_CONTROL-B_ATAC_mm10::1::924, 3_CONTROL-C_ATAC_mm10::1::943, 3_CONTROL-C_ATAC_mm10::1::944, 3_CONTROL-C_ATAC_mm10::1::945, 4_CRE-ERT2-A_ATAC_mm10::1::893, 4_CRE-ERT2-A_ATAC_mm10::1::894, 4_CRE-ERT2-A_ATAC_mm10::1::895, 5_CRE-ERT2-B_ATAC_mm10::…	10564, 44484, 45316, 10532, 44452, 45316, 10564, 44484, 45316, 10564, 44484, 45348, 10564, 44484, 45348, 4164, 10564, 44452, 45348	in gene, downstream, downstream, in gene, downstream, downstream, in gene, downstream, downstream, in gene, downstream, downstream, in gene, downstream, downstream, in gene, in gene, downstream, downstream	1	1	1	1	1	1	265.75	282.5	278.75	296.5	276	136	4	2_CONTROL-B_ATAC_mm10::1	497	Gene Sgol2	AV008062, 5730576N04Rik, 1110007N04Rik, 4932411A20Rik, AU018846, Sgol2, Tripin, D1Ertd8e	shugoshin-like 2 (S. pombe)	NM_199007.2, NM_001177867.1		NP_950172.1, NP_001171338.1
GeneID:11761	Aox1	1	58029969	58106410	76441	+	20	1_CONTROL-A_ATAC_mm10::1::903, 1_CONTROL-A_ATAC_mm10::1::904, 1_CONTROL-A_ATAC_mm10::1::905, 2_CONTROL-B_ATAC_mm10::1::923, 2_CONTROL-B_ATAC_mm10::1::924, 2_CONTROL-B_ATAC_mm10::1::925, 3_CONTROL-C_ATAC_mm10::1::944, 3_CONTROL-C_ATAC_mm10::1::945, 3_CONTROL-C_ATAC_mm10::1::946, 4_CRE-ERT2-A_ATAC_mm10::1::894, 4_CRE-ERT2-A_ATAC_mm10::1::895, 4_CRE-ERT2-A_ATAC_mm10::1::896, 4_CRE-ERT2-A_ATAC_mm10::…	-145, 687, 82959, -177, 687, 83023, -145, 687, 83023, -145, 719, 59599, 83023, -145, 719, 59567, 83023, -177, 719, 82959	upstream, in gene, downstream, upstream, in gene, downstream, upstream, in gene, downstream, upstream, in gene, in gene, downstream, upstream, in gene, in gene, downstream, upstream, in gene, downstream	1	1	1	1	1	1	170	180.5	181.25	207.5	192.75	99.75	4	4_CRE-ERT2-A_ATAC_mm10::1	408	Gene Aox1	Aox-2, MGC13774, AI255253, Aox1, Aox-1, Aox2, Ao, Ro, Moro, AI196512	aldehyde oxidase 1	NM_009676.2	1419435_at	NP_033806.2
GeneID:71724	Aox3	1	58113136	58200452	87316	+	15	1_CONTROL-A_ATAC_mm10::1::905, 1_CONTROL-A_ATAC_mm10::1::906, 2_CONTROL-B_ATAC_mm10::1::925, 2_CONTROL-B_ATAC_mm10::1::926, 2_CONTROL-B_ATAC_mm10::1::927, 3_CONTROL-C_ATAC_mm10::1::946, 3_CONTROL-C_ATAC_mm10::1::947, 3_CONTROL-C_ATAC_mm10::1::948, 4_CRE-ERT2-A_ATAC_mm10::1::897, 4_CRE-ERT2-A_ATAC_mm10::1::898, 4_CRE-ERT2-A_ATAC_mm10::1::899, 4_CRE-ERT2-A_ATAC_mm10::1::900, 5_CRE-ERT2-B_ATAC_mm10:…	-208, 85712, -144, 43792, 85712, -144, 43856, 85712, -144, 31744, 75504, 85792, -144, 85760, -208	upstream, in gene, upstream, in gene, in gene, upstream, in gene, in gene, upstream, in gene, in gene, in gene, upstream, in gene, upstream	1	1	1	1	1	1	31.8	36	38.2	34	29.6	21.6	5	3_CONTROL-C_ATAC_mm10::1	83	Gene Aox3	Aoh2, Aoh1, 1200011D03Rik, AI326299, Aox3	aldehyde oxidase 3	NM_023617.2	1418858_at	NP_076106.2
GeneID:71872	Aox4	1	58210397	58268597	58200	+	5	1_CONTROL-A_ATAC_mm10::1::907, 2_CONTROL-B_ATAC_mm10::1::928, 3_CONTROL-C_ATAC_mm10::1::949, 4_CRE-ERT2-A_ATAC_mm10::1::901, 5_CRE-ERT2-B_ATAC_mm10::1::857	60931, 60931, 60963, 60867, 60931	downstream, downstream, downstream, downstream, downstream	1	1	1	1	1	0	70	70	48	27	61	25	1	2_CONTROL-B_ATAC_mm10::1	70	Gene Aox4	MGC144189, Aoh2, MGC144190, 2310003G12Rik, Aox4	aldehyde oxidase 4	NM_023631.2	1419215_at	NP_076120.2
GeneID:213043	Aox3l1	1	58278326	58379264	100938	+	26	1_CONTROL-A_ATAC_mm10::1::907, 1_CONTROL-A_ATAC_mm10::1::908, 1_CONTROL-A_ATAC_mm10::1::909, 1_CONTROL-A_ATAC_mm10::1::910, 2_CONTROL-B_ATAC_mm10::1::928, 2_CONTROL-B_ATAC_mm10::1::929, 2_CONTROL-B_ATAC_mm10::1::930, 2_CONTROL-B_ATAC_mm10::1::931, 3_CONTROL-C_ATAC_mm10::1::949, 3_CONTROL-C_ATAC_mm10::1::950, 3_CONTROL-C_ATAC_mm10::1::951, 3_CONTROL-C_ATAC_mm10::1::952, 4_CRE-ERT2-A_ATAC_mm10::1::…	-6998, 11994, 18122, 54762, -6998, 12010, 18186, 54794, -6966, 11994, 18138, 54762, -7062, 11978, 18154, 26282, 81386, -6998, 11994, 18138, 81386, 12010, 18186, 26218, 75354, 81370	upstream, in gene, in gene, in gene, upstream, in gene, in gene, in gene, upstream, in gene, in gene, in gene, upstream, in gene, in gene, in gene, in gene, upstream, in gene, in gene, in gene, in gene, in gene, in gene, in gene, in gene	1	1	1	1	1	1	46	47	47	53.429	51.143	42.143	7	2_CONTROL-B_ATAC_mm10::1	163	Gene Aox3l1	Aoh3, Aox3l1	aldehyde oxidase 3-like 1	NM_001008419.2		NP_001008419.1
GeneID:628262	Gm6860	1	58388767	58388990	223	-	11	1_CONTROL-A_ATAC_mm10::1::911, 1_CONTROL-A_ATAC_mm10::1::912, 2_CONTROL-B_ATAC_mm10::1::932, 2_CONTROL-B_ATAC_mm10::1::933, 3_CONTROL-C_ATAC_mm10::1::953, 3_CONTROL-C_ATAC_mm10::1::954, 4_CRE-ERT2-A_ATAC_mm10::1::906, 4_CRE-ERT2-A_ATAC_mm10::1::907, 5_CRE-ERT2-B_ATAC_mm10::1::861, 6_CRE-ERT2-C_ATAC_mm10::1::617, 6_CRE-ERT2-C_ATAC_mm10::1::618	-4002, -4738, -3970, -4770, -4002, -4738, -4098, -4738, -4114, -4066, -4738	upstream, upstream, upstream, upstream, upstream, upstream, upstream, upstream, upstream, upstream, upstream	1	1	1	1	1	1	314	335	369	200	233	121	1	3_CONTROL-C_ATAC_mm10::1	369	Gene Gm6860	EG628262, Gm6860	ribosomal protein S27 pseudogene
GeneID:66882	Bzw1	1	58393136	58406548	13412	+	12	1_CONTROL-A_ATAC_mm10::1::911, 1_CONTROL-A_ATAC_mm10::1::912, 2_CONTROL-B_ATAC_mm10::1::932, 2_CONTROL-B_ATAC_mm10::1::933, 2_CONTROL-B_ATAC_mm10::1::934, 3_CONTROL-C_ATAC_mm10::1::953, 3_CONTROL-C_ATAC_mm10::1::954, 4_CRE-ERT2-A_ATAC_mm10::1::906, 4_CRE-ERT2-A_ATAC_mm10::1::907, 5_CRE-ERT2-B_ATAC_mm10::1::861, 6_CRE-ERT2-C_ATAC_mm10::1::617, 6_CRE-ERT2-C_ATAC_mm10::1::618	-144, 592, -176, 624, 22512, -144, 592, -48, 592, -32, -80, 592	upstream, in gene, upstream, in gene, downstream, upstream, in gene, upstream, in gene, upstream, upstream, in gene	1	1	1	1	1	1	164.5	184.5	195.5	116	126.5	69	2	3_CONTROL-C_ATAC_mm10::1	369	Gene Bzw1	mKIAA0005, Bzw1, 1200015E15Rik, MGC6434	basic leucine zipper and W2 domains 1	NM_025824.3	1423039_a_at, 1423040_at, 1423041_a_at	NP_080100.1
GeneID:12747	Clk1	1	58411988	58424088	12100	-	16	1_CONTROL-A_ATAC_mm10::1::913, 2_CONTROL-B_ATAC_mm10::1::934, 2_CONTROL-B_ATAC_mm10::1::935, 2_CONTROL-B_ATAC_mm10::1::936, 2_CONTROL-B_ATAC_mm10::1::937, 3_CONTROL-C_ATAC_mm10::1::955, 3_CONTROL-C_ATAC_mm10::1::956, 3_CONTROL-C_ATAC_mm10::1::957, 4_CRE-ERT2-A_ATAC_mm10::1::908, 4_CRE-ERT2-A_ATAC_mm10::1::909, 4_CRE-ERT2-A_ATAC_mm10::1::910, 5_CRE-ERT2-B_ATAC_mm10::1::862, 5_CRE-ERT2-B_ATAC_mm10:…	56, 8440, 600, 56, -4840, 600, 56, -4840, 600, -40, -4872, 616, -40, -4840, 600, -40	in gene, in gene, in gene, in gene, upstream, in gene, in gene, upstream, in gene, upstream, upstream, in gene, upstream, upstream, in gene, upstream	1	1	1	1	1	1	101.667	116.667	110	117	102.333	45.667	3	1_CONTROL-A_ATAC_mm10::1	247	Gene Clk1	Clk1, STY	CDC-like kinase 1	NR_027853.1, NM_001042634.2, NR_027854.1	1426124_a_at	NP_001036099.1
GeneID:70225	Ppil3	1	58430993	58445486	14493	-	21	1_CONTROL-A_ATAC_mm10::1::913, 1_CONTROL-A_ATAC_mm10::1::914, 2_CONTROL-B_ATAC_mm10::1::935, 2_CONTROL-B_ATAC_mm10::1::936, 2_CONTROL-B_ATAC_mm10::1::937, 2_CONTROL-B_ATAC_mm10::1::938, 3_CONTROL-C_ATAC_mm10::1::955, 3_CONTROL-C_ATAC_mm10::1::956, 3_CONTROL-C_ATAC_mm10::1::957, 3_CONTROL-C_ATAC_mm10::1::958, 4_CRE-ERT2-A_ATAC_mm10::1::908, 4_CRE-ERT2-A_ATAC_mm10::1::909, 4_CRE-ERT2-A_ATAC_mm10::1…	21454, -50, 21998, 21454, 16558, -50, 21998, 21454, 16558, -50, 21998, 21358, 16526, -50, 22014, 21358, 16558, -50, 21998, 21358, -50	downstream, upstream, downstream, downstream, downstream, upstream, downstream, downstream, downstream, upstream, downstream, downstream, downstream, upstream, downstream, downstream, downstream, upstream, downstream, downstream, upstream	1	1	1	1	1	1	230.333	234	267.667	222	231.333	97.667	3	3_CONTROL-C_ATAC_mm10::1	495	Gene Ppil3	2310076N22Rik, Ppil3, 2510026K04Rik, Cyp10l	peptidylprolyl isomerase (cyclophilin)-like 3	NM_027374.3, NM_027351.3	1429627_at, 1430954_at	NP_081650.2, NP_081627.1
GeneID:65102	Nif3l1	1	58447634	58462276	14642	+	6	1_CONTROL-A_ATAC_mm10::1::914, 2_CONTROL-B_ATAC_mm10::1::938, 3_CONTROL-C_ATAC_mm10::1::958, 4_CRE-ERT2-A_ATAC_mm10::1::911, 5_CRE-ERT2-B_ATAC_mm10::1::865, 6_CRE-ERT2-C_ATAC_mm10::1::621	-2098, -2098, -2098, -2098, -2098, -2098	upstream, upstream, upstream, upstream, upstream, upstream	1	1	1	1	1	1	401	386	495	347	407	173	1	3_CONTROL-C_ATAC_mm10::1	495	Gene Nif3l1	1110030G24Rik, Nif3l1, MGC107114	Ngg1 interacting factor 3-like 1 (S. pombe)	NM_022988.2	1416931_at	NP_075364.2
GeneID:18393	Orc2	1	58462771	58504919	42148	-	6	1_CONTROL-A_ATAC_mm10::1::915, 2_CONTROL-B_ATAC_mm10::1::939, 3_CONTROL-C_ATAC_mm10::1::959, 4_CRE-ERT2-A_ATAC_mm10::1::912, 5_CRE-ERT2-B_ATAC_mm10::1::866, 6_CRE-ERT2-C_ATAC_mm10::1::622	-105, -73, -73, -73, -105, -73	upstream, upstream, upstream, upstream, upstream, upstream	1	1	1	1	1	1	545	621	591	459	516	232	1	2_CONTROL-B_ATAC_mm10::1	621	Gene Orc2	Orc2, AU041563, Orc2l	origin recognition complex, subunit 2	NM_008765.2, NM_001025378.1	1418225_at, 1418226_at, 1418227_at	NP_032791.1, NP_001020549.1
GeneID:100504455	Gm15834	1	58505148	58512616	7468	+	6	1_CONTROL-A_ATAC_mm10::1::915, 2_CONTROL-B_ATAC_mm10::1::939, 3_CONTROL-C_ATAC_mm10::1::959, 4_CRE-ERT2-A_ATAC_mm10::1::912, 5_CRE-ERT2-B_ATAC_mm10::1::866, 6_CRE-ERT2-C_ATAC_mm10::1::622	-124, -156, -156, -156, -124, -156	upstream, upstream, upstream, upstream, upstream, upstream	1	1	1	1	1	1	545	621	591	459	516	232	1	2_CONTROL-B_ATAC_mm10::1	621	Gene Gm15834	C130065N10Rik, OTTMUSG00000026620, Gm15834	predicted gene 15834	XR_107316.1, XR_104582.1
GeneID:213056	Fam126b	1	58522806	58586333	63527	-	6	1_CONTROL-A_ATAC_mm10::1::916, 2_CONTROL-B_ATAC_mm10::1::940, 3_CONTROL-C_ATAC_mm10::1::960, 4_CRE-ERT2-A_ATAC_mm10::1::913, 5_CRE-ERT2-B_ATAC_mm10::1::867, 6_CRE-ERT2-C_ATAC_mm10::1::623	29, 29, 61, 61, 61, 61	in gene, in gene, in gene, in gene, in gene, in gene	1	1	1	1	1	1	196	221	215	231	210	82	1	4_CRE-ERT2-A_ATAC_mm10::1	231	Gene Fam126b	Fam126b, D630010C10, D1Ertd53e, C130065N10Rik	family with sequence similarity 126, member B	NM_172513.3	1436229_at	NP_766101.3
GeneID:66495	Ndufb3	1	58586599	58595948	9349	+	6	1_CONTROL-A_ATAC_mm10::1::916, 2_CONTROL-B_ATAC_mm10::1::940, 3_CONTROL-C_ATAC_mm10::1::960, 4_CRE-ERT2-A_ATAC_mm10::1::913, 5_CRE-ERT2-B_ATAC_mm10::1::867, 6_CRE-ERT2-C_ATAC_mm10::1::623	-295, -295, -327, -327, -327, -327	upstream, upstream, upstream, upstream, upstream, upstream	1	1	1	1	1	1	196	221	215	231	210	82	1	4_CRE-ERT2-A_ATAC_mm10::1	231	Gene Ndufb3	AI415450, Ndufb3, 2700033I16Rik	NADH dehydrogenase (ubiquinone) 1 beta subcomplex 3	NM_025597.2	1416547_at	NP_079873.1
GeneID:100504483	Gm10068	1	58646593	58648317	1724	+	6	1_CONTROL-A_ATAC_mm10::1::918, 2_CONTROL-B_ATAC_mm10::1::941, 3_CONTROL-C_ATAC_mm10::1::961, 4_CRE-ERT2-A_ATAC_mm10::1::915, 5_CRE-ERT2-B_ATAC_mm10::1::869, 6_CRE-ERT2-C_ATAC_mm10::1::625	6031, 6047, 6047, 6196, 6079, 6175	downstream, downstream, downstream, downstream, downstream, downstream	1	1	1	1	1	1	80	107	123	46	73	46	1	3_CONTROL-C_ATAC_mm10::1	123	Gene Gm10068	Gm10068, ENSMUSG00000059647	chromobox protein homolog 3 pseudogene
GeneID:100504501	Gm20257	1	58652641	58655831	3190	+	6	1_CONTROL-A_ATAC_mm10::1::918, 2_CONTROL-B_ATAC_mm10::1::941, 3_CONTROL-C_ATAC_mm10::1::961, 4_CRE-ERT2-A_ATAC_mm10::1::915, 5_CRE-ERT2-B_ATAC_mm10::1::869, 6_CRE-ERT2-C_ATAC_mm10::1::625	-17, -1, -1, 148, 31, 127	upstream, upstream, upstream, in gene, in gene, in gene	1	1	1	1	1	1	80	107	123	46	73	46	1	3_CONTROL-C_ATAC_mm10::1	123	Gene Gm20257	Gm20257	caspase 8 pseudogene	NR_045007.1
GeneID:108812	Als2cr12	1	58658117	58695989	37872	-	12	1_CONTROL-A_ATAC_mm10::1::918, 1_CONTROL-A_ATAC_mm10::1::919, 2_CONTROL-B_ATAC_mm10::1::941, 2_CONTROL-B_ATAC_mm10::1::942, 3_CONTROL-C_ATAC_mm10::1::961, 3_CONTROL-C_ATAC_mm10::1::962, 4_CRE-ERT2-A_ATAC_mm10::1::915, 4_CRE-ERT2-A_ATAC_mm10::1::916, 5_CRE-ERT2-B_ATAC_mm10::1::869, 5_CRE-ERT2-B_ATAC_mm10::1::870, 6_CRE-ERT2-C_ATAC_mm10::1::625, 6_CRE-ERT2-C_ATAC_mm10::1::626	43365, -1771, 43349, -1771, 43349, -1771, 43200, -1771, 43317, -1771, 43221, -1771	downstream, upstream, downstream, upstream, downstream, upstream, downstream, upstream, downstream, upstream, downstream, upstream	1	1	1	1	1	1	97.5	119	128	74.5	87	40	2	3_CONTROL-C_ATAC_mm10::1	133	Gene Als2cr12	4933425F06Rik, Als2cr12, 4933405P16Rik	amyotrophic lateral sclerosis 2 (juvenile) chromosome region, candidate 12 (human)	NM_175370.4	1431882_at	NP_780579.1
GeneID:12633	Cflar	1	58713286	58758884	45598	+	17	1_CONTROL-A_ATAC_mm10::1::920, 1_CONTROL-A_ATAC_mm10::1::921, 1_CONTROL-A_ATAC_mm10::1::922, 2_CONTROL-B_ATAC_mm10::1::943, 2_CONTROL-B_ATAC_mm10::1::944, 2_CONTROL-B_ATAC_mm10::1::945, 3_CONTROL-C_ATAC_mm10::1::963, 3_CONTROL-C_ATAC_mm10::1::964, 3_CONTROL-C_ATAC_mm10::1::965, 4_CRE-ERT2-A_ATAC_mm10::1::917, 4_CRE-ERT2-A_ATAC_mm10::1::918, 4_CRE-ERT2-A_ATAC_mm10::1::919, 5_CRE-ERT2-B_ATAC_mm10::…	-1702, -550, -6, -1734, -582, -6, -1702, -566, -38, -1542, -550, -22, -1542, -550, -6, -1702, -550	upstream, upstream, upstream, upstream, upstream, upstream, upstream, upstream, upstream, upstream, upstream, upstream, upstream, upstream, upstream, upstream, upstream	1	1	1	1	1	1	74.667	99.667	95.667	99.333	94.333	53.333	3	3_CONTROL-C_ATAC_mm10::1	141	Gene Cflar	Gm9845, MRIT, I-FLICE, AI646576, MGC103395, ENSMUSG00000050533, 2310024N18Rik, A430105C05Rik, Flip, Cflar, Cash, FLAME, ENSMUSG00000072980, c-Flip, Casper, CLARP, AU021929	CASP8 and FADD-like apoptosis regulator	NM_207653.3, NM_009805.4	1424996_at, 1425686_at, 1425687_at	NP_997536.1, NP_033935.2
GeneID:101056017	LOC101056017	1	58849981	58878763	28782	-	2	4_CRE-ERT2-A_ATAC_mm10::1::920, 6_CRE-ERT2-C_ATAC_mm10::1::629	18779, 18795	in gene, in gene	0	0	0	1	0	1	14	11	15	26	20	38	1	6_CRE-ERT2-C_ATAC_mm10::1	38	Gene LOC101056017		amyotrophic lateral sclerosis 2 chromosomal region candidate gene 12 protein-like	XM_003945314.1, XM_003946061.1		XP_003945363.1, XP_003946110.1
GeneID:70827	Trak2	1	58900450	58973482	73032	-	17	1_CONTROL-A_ATAC_mm10::1::923, 1_CONTROL-A_ATAC_mm10::1::924, 1_CONTROL-A_ATAC_mm10::1::925, 2_CONTROL-B_ATAC_mm10::1::946, 2_CONTROL-B_ATAC_mm10::1::947, 2_CONTROL-B_ATAC_mm10::1::948, 2_CONTROL-B_ATAC_mm10::1::949, 3_CONTROL-C_ATAC_mm10::1::966, 3_CONTROL-C_ATAC_mm10::1::967, 3_CONTROL-C_ATAC_mm10::1::968, 4_CRE-ERT2-A_ATAC_mm10::1::921, 4_CRE-ERT2-A_ATAC_mm10::1::922, 4_CRE-ERT2-A_ATAC_mm10::1…	75754, 17642, 10, 75754, 17642, 14538, 10, 75754, 17642, 10, 75754, 17738, 10, 75786, 17738, 10, -6	downstream, in gene, in gene, downstream, in gene, in gene, in gene, downstream, in gene, in gene, downstream, in gene, in gene, downstream, in gene, in gene, upstream	1	1	1	1	1	1	153.5	160	176.5	134.75	143.75	60	4	3_CONTROL-C_ATAC_mm10::1	602	Gene Trak2	AI480836, mKIAA0549, Trak2, 4733401O11Rik, 2900022D04Rik, GRIF1, CALS-C, Als2cr3, AW046271, GRIF-1, OIP98	trafficking protein, kinesin binding 2	NM_172406.3	1429607_at, 1435016_at	NP_765994.2
GeneID:227154	Stradb	1	58973571	58995122	21551	+	6	1_CONTROL-A_ATAC_mm10::1::925, 2_CONTROL-B_ATAC_mm10::1::949, 3_CONTROL-C_ATAC_mm10::1::968, 4_CRE-ERT2-A_ATAC_mm10::1::923, 5_CRE-ERT2-B_ATAC_mm10::1::876, 6_CRE-ERT2-C_ATAC_mm10::1::630	-99, -99, -99, -99, -99, -83	upstream, upstream, upstream, upstream, upstream, upstream	1	1	1	1	1	1	502	529	602	442	498	195	1	3_CONTROL-C_ATAC_mm10::1	602	Gene Stradb	ILPIPA, Syradb, Stradb, PRO1038, B830008M19, Als2cr2, Papk, ILPIP, D1Ucla2, AA792893	STE20-related kinase adaptor beta	NM_172656.5	1433544_at	NP_766244.4
GeneID:73463	Als2cr11	1	59050506	59094900	44394	-	6	1_CONTROL-A_ATAC_mm10::1::927, 2_CONTROL-B_ATAC_mm10::1::951, 3_CONTROL-C_ATAC_mm10::1::971, 4_CRE-ERT2-A_ATAC_mm10::1::925, 5_CRE-ERT2-B_ATAC_mm10::1::879, 6_CRE-ERT2-C_ATAC_mm10::1::631	26708, 26740, 26740, 26708, 26740, 26708	in gene, in gene, in gene, in gene, in gene, in gene	1	1	1	1	1	1	76	76	69	86	56	41	1	4_CRE-ERT2-A_ATAC_mm10::1	86	Gene Als2cr11	4930408G06Rik, 1700052H20Rik, Als2cr11	amyotrophic lateral sclerosis 2 (juvenile) chromosome region, candidate 11 (human)	NM_175200.4		NP_780409.2
GeneID:381259	Tmem237	1	59100593	59120096	19503	-	6	1_CONTROL-A_ATAC_mm10::1::928, 2_CONTROL-B_ATAC_mm10::1::952, 3_CONTROL-C_ATAC_mm10::1::972, 4_CRE-ERT2-A_ATAC_mm10::1::926, 5_CRE-ERT2-B_ATAC_mm10::1::880, 6_CRE-ERT2-C_ATAC_mm10::1::632	-96, 32, 32, -64, -32, -21	upstream, in gene, in gene, upstream, upstream, upstream	1	1	1	1	1	1	236	320	368	280	297	102	1	3_CONTROL-C_ATAC_mm10::1	368	Gene Tmem237	Als2cr4, AI853305, Gm972, Tmem237		NM_001033449.1, NM_001037812.2	1435661_at	NP_001028621.1, NP_001032901.1
GeneID:227157	Mpp4	1	59120935	59163389	42454	-	15	1_CONTROL-A_ATAC_mm10::1::928, 1_CONTROL-A_ATAC_mm10::1::929, 2_CONTROL-B_ATAC_mm10::1::952, 2_CONTROL-B_ATAC_mm10::1::953, 2_CONTROL-B_ATAC_mm10::1::954, 3_CONTROL-C_ATAC_mm10::1::972, 3_CONTROL-C_ATAC_mm10::1::973, 3_CONTROL-C_ATAC_mm10::1::974, 4_CRE-ERT2-A_ATAC_mm10::1::926, 4_CRE-ERT2-A_ATAC_mm10::1::927, 4_CRE-ERT2-A_ATAC_mm10::1::928, 5_CRE-ERT2-B_ATAC_mm10::1::880, 5_CRE-ERT2-B_ATAC_mm10:…	43197, 20413, 43325, 20445, 189, 43325, 20413, 221, 43229, 20445, 285, 43261, 253, 43272, 285	downstream, in gene, downstream, in gene, in gene, downstream, in gene, in gene, downstream, in gene, in gene, downstream, in gene, downstream, in gene	1	1	1	1	1	1	99	136.333	150	134.333	129.333	68.333	3	3_CONTROL-C_ATAC_mm10::1	368	Gene Mpp4	Mpp4, Dlg6	membrane protein, palmitoylated 4 (MAGUK p55 subfamily member 4)	NM_145143.3, NM_001164682.1		NP_660125.2, NP_001158154.1
GeneID:74018	Als2	1	59162756	59237231	74475	-	11	1_CONTROL-A_ATAC_mm10::1::930, 2_CONTROL-B_ATAC_mm10::1::954, 2_CONTROL-B_ATAC_mm10::1::955, 3_CONTROL-C_ATAC_mm10::1::974, 3_CONTROL-C_ATAC_mm10::1::975, 4_CRE-ERT2-A_ATAC_mm10::1::928, 4_CRE-ERT2-A_ATAC_mm10::1::929, 5_CRE-ERT2-B_ATAC_mm10::1::881, 5_CRE-ERT2-B_ATAC_mm10::1::882, 6_CRE-ERT2-C_ATAC_mm10::1::633, 6_CRE-ERT2-C_ATAC_mm10::1::634	-113, 74031, -81, 74063, -81, 74127, -113, 74095, -81, 74127, -113	upstream, in gene, upstream, in gene, upstream, in gene, upstream, in gene, upstream, in gene, upstream	1	1	1	1	1	1	229.5	253.5	246	261	240.5	126.5	2	2_CONTROL-B_ATAC_mm10::1	475	Gene Als2	Alsin, 3222402C23Rik, Als2, MGC27807, 9430073A21Rik, Als2cr6, mKIAA1563	amyotrophic lateral sclerosis 2 (juvenile)	NM_001159948.2, NM_146109.3, NM_028717.6	1417783_at, 1417784_at, 1431608_at	NP_001153420.2, NP_666221.1, NP_082993.4
GeneID:271697	Cdk15	1	59256907	59352369	95462	+	21	1_CONTROL-A_ATAC_mm10::1::931, 1_CONTROL-A_ATAC_mm10::1::932, 1_CONTROL-A_ATAC_mm10::1::933, 1_CONTROL-A_ATAC_mm10::1::934, 2_CONTROL-B_ATAC_mm10::1::956, 2_CONTROL-B_ATAC_mm10::1::957, 2_CONTROL-B_ATAC_mm10::1::958, 2_CONTROL-B_ATAC_mm10::1::959, 3_CONTROL-C_ATAC_mm10::1::976, 3_CONTROL-C_ATAC_mm10::1::977, 3_CONTROL-C_ATAC_mm10::1::978, 3_CONTROL-C_ATAC_mm10::1::979, 3_CONTROL-C_ATAC_mm10::1::9…	-9131, 52405, 58325, 60021, -9067, 52405, 58357, 60021, -9035, 52373, 58325, 60021, 76341, -9099, 52373, 58357, -9067, 52405, 58325, -9035, 52389	upstream, in gene, in gene, in gene, upstream, in gene, in gene, in gene, upstream, in gene, in gene, in gene, in gene, upstream, in gene, in gene, upstream, in gene, in gene, upstream, in gene	1	1	1	1	1	1	67.2	53	70.8	58	49.6	28.6	5	3_CONTROL-C_ATAC_mm10::1	125	Gene Cdk15	Pftk2, Als2cr7, Cdk15	cyclin-dependent kinase 15	NM_001033373.2		NP_001028545.2
GeneID:14369	Fzd7	1	59482147	59486955	4808	+	8	1_CONTROL-A_ATAC_mm10::1::939, 2_CONTROL-B_ATAC_mm10::1::963, 3_CONTROL-C_ATAC_mm10::1::986, 4_CRE-ERT2-A_ATAC_mm10::1::936, 4_CRE-ERT2-A_ATAC_mm10::1::937, 5_CRE-ERT2-B_ATAC_mm10::1::890, 6_CRE-ERT2-C_ATAC_mm10::1::638, 6_CRE-ERT2-C_ATAC_mm10::1::639	-163, -131, -131, -147, 509, -131, -35, 925	upstream, upstream, upstream, upstream, in gene, upstream, upstream, in gene	1	1	1	1	1	1	337	353	431	323	348	143	1	3_CONTROL-C_ATAC_mm10::1	431	Gene Fzd7	Fzd7, Fz7	frizzled homolog 7 (Drosophila)	NM_008057.3		NP_032083.3
GeneID:381260	Gm973	1	59516264	59634509	118245	+	46	1_CONTROL-A_ATAC_mm10::1::940, 1_CONTROL-A_ATAC_mm10::1::941, 1_CONTROL-A_ATAC_mm10::1::942, 1_CONTROL-A_ATAC_mm10::1::943, 1_CONTROL-A_ATAC_mm10::1::944, 1_CONTROL-A_ATAC_mm10::1::945, 1_CONTROL-A_ATAC_mm10::1::946, 1_CONTROL-A_ATAC_mm10::1::947, 2_CONTROL-B_ATAC_mm10::1::964, 2_CONTROL-B_ATAC_mm10::1::965, 2_CONTROL-B_ATAC_mm10::1::966, 2_CONTROL-B_ATAC_mm10::1::967, 2_CONTROL-B_ATAC_mm10::1::9…	-7592, 120, 8024, 19288, 37688, 68504, 93816, 107288, -7640, 88, 8024, 19288, 37720, 50840, 58456, 68600, 107288, -7560, 88, 8024, 19288, 37731, 68504, 107256, 109336, -7592, 88, 8024, 19288, 37624, 68568, 107256, 109336, -7656, 88, 8024, 19288, 32920, 37624, 107288, 109320, 152, 8024, 19288, 107192, 109336	upstream, in gene, in gene, in gene, in gene, in gene, in gene, in gene, upstream, in gene, in gene, in gene, in gene, in gene, in gene, in gene, in gene, upstream, in gene, in gene, in gene, in gene, in gene, in gene, in gene, upstream, in gene, in gene, in gene, in gene, in gene, in gene, in gene, upstream, in gene, in gene, in gene, in gene, in gene, in gene, in gene, in gene, in gene, in gene…	1	1	1	1	1	1	113.667	131.417	125.417	105.5	103.083	46.333	12	2_CONTROL-B_ATAC_mm10::1	671	Gene Gm973	AW554518, Gm973	predicted gene 973	NM_001013771.2		NP_001013793.2
GeneID:22218	Sumo1	1	59639434	59670834	31400	-	10	1_CONTROL-A_ATAC_mm10::1::948, 1_CONTROL-A_ATAC_mm10::1::949, 2_CONTROL-B_ATAC_mm10::1::973, 3_CONTROL-C_ATAC_mm10::1::995, 3_CONTROL-C_ATAC_mm10::1::996, 4_CRE-ERT2-A_ATAC_mm10::1::946, 5_CRE-ERT2-B_ATAC_mm10::1::899, 5_CRE-ERT2-B_ATAC_mm10::1::900, 6_CRE-ERT2-C_ATAC_mm10::1::645, 6_CRE-ERT2-C_ATAC_mm10::1::646	722, 50, 50, 530, 50, 50, 674, 50, 530, 50	in gene, in gene, in gene, in gene, in gene, in gene, in gene, in gene, in gene, in gene	1	1	1	1	1	1	242	239	220	169	183	83	1	1_CONTROL-A_ATAC_mm10::1	242	Gene Sumo1	GMP1, SENTRIN, PIC1, SMTP3, Sumo1, SMT3, SUMO-1, MGC103203, Ubl1, Smt3C, SMT3H3	SMT3 suppressor of mif two 3 homolog 1 (yeast)	NM_009460.2		NP_033486.1
GeneID:55989	Nop58	1	59685006	59711510	26504	+	7	1_CONTROL-A_ATAC_mm10::1::950, 2_CONTROL-B_ATAC_mm10::1::974, 3_CONTROL-C_ATAC_mm10::1::997, 3_CONTROL-C_ATAC_mm10::1::998, 4_CRE-ERT2-A_ATAC_mm10::1::947, 5_CRE-ERT2-B_ATAC_mm10::1::901, 6_CRE-ERT2-C_ATAC_mm10::1::647	-14, -14, -14, 35058, -14, -14, -30	upstream, upstream, upstream, downstream, upstream, upstream, upstream	1	1	1	1	1	1	161.5	153	168.5	124	126	63	2	1_CONTROL-A_ATAC_mm10::1	303	Gene Nop58	nop5, Nop58, Nol5, MSSP, SIK, MGC105209	NOP58 ribonucleoprotein	NM_018868.2		NP_061356.2
GeneID:100217459	Snord70	1	59691958	59692010	52	+	6	1_CONTROL-A_ATAC_mm10::1::950, 2_CONTROL-B_ATAC_mm10::1::974, 3_CONTROL-C_ATAC_mm10::1::997, 4_CRE-ERT2-A_ATAC_mm10::1::947, 5_CRE-ERT2-B_ATAC_mm10::1::901, 6_CRE-ERT2-C_ATAC_mm10::1::647	-6966, -6966, -6966, -6966, -6966, -6982	upstream, upstream, upstream, upstream, upstream, upstream	1	1	1	1	1	1	303	290	300	237	238	116	1	1_CONTROL-A_ATAC_mm10::1	303	Gene Snord70	MBII-234, Snord70, snoRNA234	small nucleolar RNA, C/D box 70	NR_028554.1
GeneID:12168	Bmpr2	1	59764637	59870859	106222	+	36	1_CONTROL-A_ATAC_mm10::1::952, 1_CONTROL-A_ATAC_mm10::1::953, 1_CONTROL-A_ATAC_mm10::1::954, 1_CONTROL-A_ATAC_mm10::1::955, 1_CONTROL-A_ATAC_mm10::1::956, 2_CONTROL-B_ATAC_mm10::1::977, 2_CONTROL-B_ATAC_mm10::1::978, 2_CONTROL-B_ATAC_mm10::1::979, 2_CONTROL-B_ATAC_mm10::1::980, 2_CONTROL-B_ATAC_mm10::1::981, 2_CONTROL-B_ATAC_mm10::1::982, 3_CONTROL-C_ATAC_mm10::1::1001, 3_CONTROL-C_ATAC_mm10::1::…	-1181, 24531, 25347, 30883, 69219, -1181, 99, 24547, 25347, 30915, 69251, -1181, 67, 24547, 25347, 30883, 69251, -1181, 99, 24547, 25347, 30883, 69219, -1181, 99, 24547, 25347, 30883, 69251, -1821, -1181, 131, 24547, 25347, 30883, 69251	upstream, in gene, in gene, in gene, in gene, upstream, in gene, in gene, in gene, in gene, in gene, upstream, in gene, in gene, in gene, in gene, in gene, upstream, in gene, in gene, in gene, in gene, in gene, upstream, in gene, in gene, in gene, in gene, in gene, upstream, upstream, in gene, in gene, in gene, in gene, in gene	1	1	1	1	1	1	129	158.667	162.667	150.333	151.667	80.5	6	3_CONTROL-C_ATAC_mm10::1	280	Gene Bmpr2	AW546137, Gm20272, BMPRII, BMP-2, BB189135, 2610024H22Rik, Bmpr2, AL117858, BMPR-II	bone morphogenetic protein receptor, type II (serine/threonine kinase)	NM_007561.3	1419616_at, 1434310_at	NP_031587.1
GeneID:72750	Fam117b	1	59913006	59985346	72340	+	11	1_CONTROL-A_ATAC_mm10::1::958, 1_CONTROL-A_ATAC_mm10::1::959, 2_CONTROL-B_ATAC_mm10::1::985, 2_CONTROL-B_ATAC_mm10::1::986, 3_CONTROL-C_ATAC_mm10::1::1009, 3_CONTROL-C_ATAC_mm10::1::1010, 4_CRE-ERT2-A_ATAC_mm10::1::957, 5_CRE-ERT2-B_ATAC_mm10::1::912, 5_CRE-ERT2-B_ATAC_mm10::1::913, 6_CRE-ERT2-C_ATAC_mm10::1::656, 6_CRE-ERT2-C_ATAC_mm10::1::657	-78, 54450, -78, 594, -78, 54482, -78, -78, 530, -78, 738	upstream, in gene, upstream, in gene, upstream, in gene, upstream, upstream, in gene, upstream, in gene	1	1	1	1	1	1	329	344	363	302	308	146	2	3_CONTROL-C_ATAC_mm10::1	671	Gene Fam117b	Fam117b, 6330416D14Rik, Als2cr13, 2810425F24Rik, MGC90831	family with sequence similarity 117, member B	NM_001037725.2	1434010_at	NP_001032814.1
GeneID:70375	Ica1l	1	59989068	60043087	54019	-	14	1_CONTROL-A_ATAC_mm10::1::960, 1_CONTROL-A_ATAC_mm10::1::961, 1_CONTROL-A_ATAC_mm10::1::962, 2_CONTROL-B_ATAC_mm10::1::987, 2_CONTROL-B_ATAC_mm10::1::988, 2_CONTROL-B_ATAC_mm10::1::989, 3_CONTROL-C_ATAC_mm10::1::1011, 3_CONTROL-C_ATAC_mm10::1::1012, 4_CRE-ERT2-A_ATAC_mm10::1::958, 4_CRE-ERT2-A_ATAC_mm10::1::959, 5_CRE-ERT2-B_ATAC_mm10::1::914, 5_CRE-ERT2-B_ATAC_mm10::1::915, 5_CRE-ERT2-B_ATAC_mm1…	42447, 34191, 175, 42415, 34159, -241, 34175, 175, 42447, -209, 42447, 34127, -225, 207	in gene, in gene, in gene, in gene, in gene, upstream, in gene, in gene, in gene, upstream, in gene, in gene, upstream, in gene	1	1	1	1	1	1	53.333	56.333	55	39.333	45.333	24.333	3	3_CONTROL-C_ATAC_mm10::1	76	Gene Ica1l	1700030B17Rik, Als2cr15, Ica1l	islet cell autoantigen 1-like	NM_027407.3	1431049_at	NP_081683.3
GeneID:57750	Wdr12	1	60076868	60098500	21632	-	6	1_CONTROL-A_ATAC_mm10::1::963, 2_CONTROL-B_ATAC_mm10::1::990, 3_CONTROL-C_ATAC_mm10::1::1013, 4_CRE-ERT2-A_ATAC_mm10::1::960, 5_CRE-ERT2-B_ATAC_mm10::1::917, 6_CRE-ERT2-C_ATAC_mm10::1::659	228, 292, 228, 292, 292, 292	in gene, in gene, in gene, in gene, in gene, in gene	1	1	1	1	1	1	360	380	476	403	391	165	1	3_CONTROL-C_ATAC_mm10::1	476	Gene Wdr12	Ytm1, Ytm1p, Wdr12, 4933402C23Rik	WD repeat domain 12	NM_001199060.1, NM_021312.5, NM_001199061.1	1417270_at	NP_001185989.1, NP_067287.1, NP_001185990.1
GeneID:241066	Carf	1	60098281	60151034	52753	+	6	1_CONTROL-A_ATAC_mm10::1::963, 2_CONTROL-B_ATAC_mm10::1::990, 3_CONTROL-C_ATAC_mm10::1::1013, 4_CRE-ERT2-A_ATAC_mm10::1::960, 5_CRE-ERT2-B_ATAC_mm10::1::917, 6_CRE-ERT2-C_ATAC_mm10::1::659	-9, -73, -9, -73, -73, -73	upstream, upstream, upstream, upstream, upstream, upstream	1	1	1	1	1	1	360	380	476	403	391	165	1	3_CONTROL-C_ATAC_mm10::1	476	Gene Carf	ECBRC-FC1, ECBRC-FC2, Carf, Als2cr8	calcium response factor	NM_139150.4	1425313_at	NP_631889.1
GeneID:269198	Nbeal1	1	60180599	60334705	154106	+	12	1_CONTROL-A_ATAC_mm10::1::964, 1_CONTROL-A_ATAC_mm10::1::965, 2_CONTROL-B_ATAC_mm10::1::991, 2_CONTROL-B_ATAC_mm10::1::992, 3_CONTROL-C_ATAC_mm10::1::1014, 3_CONTROL-C_ATAC_mm10::1::1015, 4_CRE-ERT2-A_ATAC_mm10::1::961, 4_CRE-ERT2-A_ATAC_mm10::1::962, 5_CRE-ERT2-B_ATAC_mm10::1::918, 5_CRE-ERT2-B_ATAC_mm10::1::919, 6_CRE-ERT2-C_ATAC_mm10::1::660, 6_CRE-ERT2-C_ATAC_mm10::1::661	-247, 162761, -247, 162825, -247, 162793, -247, 162665, -247, 162697, -247, 162665	upstream, downstream, upstream, downstream, upstream, downstream, upstream, downstream, upstream, downstream, upstream, downstream	1	1	1	1	1	1	440	527.5	538	467	454.5	205	2	2_CONTROL-B_ATAC_mm10::1	715	Gene Nbeal1	2310076G13Rik, ALS2CR17, Nbeal1, A530083I02Rik, A530050O19Rik, AI662228	neurobeachin like 1	NM_173444.2	1429505_at	NP_775620.2
GeneID:77951	Cyp20a1	1	60343372	60387387	44015	+	6	1_CONTROL-A_ATAC_mm10::1::965, 2_CONTROL-B_ATAC_mm10::1::992, 3_CONTROL-C_ATAC_mm10::1::1015, 4_CRE-ERT2-A_ATAC_mm10::1::962, 5_CRE-ERT2-B_ATAC_mm10::1::919, 6_CRE-ERT2-C_ATAC_mm10::1::661	-12, 52, 20, -108, -76, -108	upstream, in gene, in gene, upstream, upstream, upstream	1	1	1	1	1	1	278	340	364	288	294	133	1	3_CONTROL-C_ATAC_mm10::1	364	Gene Cyp20a1	Cyp20a1, A930011N14Rik, Cypm	cytochrome P450, family 20, subfamily a, polypeptide 1	NM_030013.2	1430452_at, 1435616_at	NP_084289.1
GeneID:329165	Abi2	1	60409619	60481163	71544	+	12	1_CONTROL-A_ATAC_mm10::1::966, 2_CONTROL-B_ATAC_mm10::1::993, 2_CONTROL-B_ATAC_mm10::1::994, 3_CONTROL-C_ATAC_mm10::1::1016, 3_CONTROL-C_ATAC_mm10::1::1017, 3_CONTROL-C_ATAC_mm10::1::1018, 4_CRE-ERT2-A_ATAC_mm10::1::963, 4_CRE-ERT2-A_ATAC_mm10::1::964, 5_CRE-ERT2-B_ATAC_mm10::1::920, 5_CRE-ERT2-B_ATAC_mm10::1::921, 6_CRE-ERT2-C_ATAC_mm10::1::662, 6_CRE-ERT2-C_ATAC_mm10::1::663	13, 141, 19469, 77, 7277, 19469, 13, 19485, 13, 7213, 13, 7261	in gene, in gene, in gene, in gene, in gene, in gene, in gene, in gene, in gene, in gene, in gene, in gene	1	1	1	1	1	1	94.333	96.667	126.333	121.667	109	52.333	3	4_CRE-ERT2-A_ATAC_mm10::1	308	Gene Abi2	AI839867, MGC90855, Abi2, MGC90836, C130078H13, 8430425M24Rik	abl-interactor 2	NM_001198570.1, NM_001198571.1, NM_198127.2	1433985_at	NP_001185499.1, NP_001185500.1, NP_937760.1
GeneID:77300	Raph1	1	60483185	60566765	83580	-	7	1_CONTROL-A_ATAC_mm10::1::967, 2_CONTROL-B_ATAC_mm10::1::995, 3_CONTROL-C_ATAC_mm10::1::1019, 4_CRE-ERT2-A_ATAC_mm10::1::965, 5_CRE-ERT2-B_ATAC_mm10::1::922, 6_CRE-ERT2-C_ATAC_mm10::1::664, 6_CRE-ERT2-C_ATAC_mm10::1::665	45, 45, 45, -51, -19, 493, 13	in gene, in gene, in gene, upstream, upstream, in gene, in gene	1	1	1	1	1	1	163	271	337	254	302	131	1	3_CONTROL-C_ATAC_mm10::1	337	Gene Raph1	9430025M21Rik, Raph1, C730009O10Rik, Lpd	Ras association (RalGDS/AF-6) and pleckstrin homology domains 1	NM_001045513.3	1434302_at, 1434303_at	NP_001038978.3
GeneID:12487	Cd28	1	60746388	60773359	26971	+	4	1_CONTROL-A_ATAC_mm10::1::970, 3_CONTROL-C_ATAC_mm10::1::1023, 4_CRE-ERT2-A_ATAC_mm10::1::968, 5_CRE-ERT2-B_ATAC_mm10::1::924	19436, 19436, 19452, 19436	in gene, in gene, in gene, in gene	1	0	1	1	1	0	41	27	31	34	34	14	1	1_CONTROL-A_ATAC_mm10::1	41	Gene Cd28	Cd28		NM_007642.4	1417597_at	NP_031668.3
GeneID:12477	Ctla4	1	60909025	60915830	6805	+	1	1_CONTROL-A_ATAC_mm10::1::976	11647	downstream	1	0	0	0	0	0	24	15	13	13	12	16	1	1_CONTROL-A_ATAC_mm10::1	24	Gene Ctla4	Ctla4, Cd152, Ctla-4, Ly-56	cytotoxic T-lymphocyte-associated protein 4	NM_009843.3	1419334_at	NP_033973.2
GeneID:54167	Icos	1	60977914	61000320	22406	+	1	4_CRE-ERT2-A_ATAC_mm10::1::975	7366	in gene	0	0	0	1	0	0	14	13	9	32	28	15	1	4_CRE-ERT2-A_ATAC_mm10::1	32	Gene Icos	H4, AILIM, Ly115, Icos	inducible T cell co-stimulator	NM_017480.2	1421930_at, 1421931_at, 1436598_at	NP_059508.2
GeneID:77341	9530026F06Rik	1	61378432	61395904	17472	+	3	1_CONTROL-A_ATAC_mm10::1::990, 2_CONTROL-B_ATAC_mm10::1::1017, 3_CONTROL-C_ATAC_mm10::1::1041	-1152, -1280, -1152	upstream, upstream, upstream	1	1	1	0	0	0	37	30	36	27	19	10	1	1_CONTROL-A_ATAC_mm10::1	37	Gene 9530026F06Rik	9530026F06Rik	RIKEN cDNA 9530026F06 gene	NR_040483.1
GeneID:72823	Pard3b	1	61638824	62642284	1003460	+	80	1_CONTROL-A_ATAC_mm10::1::993, 1_CONTROL-A_ATAC_mm10::1::994, 1_CONTROL-A_ATAC_mm10::1::995, 1_CONTROL-A_ATAC_mm10::1::996, 1_CONTROL-A_ATAC_mm10::1::997, 1_CONTROL-A_ATAC_mm10::1::998, 1_CONTROL-A_ATAC_mm10::1::999, 1_CONTROL-A_ATAC_mm10::1::1000, 1_CONTROL-A_ATAC_mm10::1::1001, 1_CONTROL-A_ATAC_mm10::1::1002, 1_CONTROL-A_ATAC_mm10::1::1003, 1_CONTROL-A_ATAC_mm10::1::1004, 1_CONTROL-A_ATAC_mm10:…	-136, 132536, 212632, 274264, 286328, 289400, 577240, 605880, 754456, 891320, 940296, 956824, 959304, 991320, -40, 132536, 257432, 274264, 286344, 536376, 577176, 605880, 754392, 810936, 891320, 940312, 956808, 959288, 991384, -40, 132536, 212504, 274264, 286360, 289400, 577208, 605880, 754376, 810840, 879512, 891288, 940344, 956824, 959288, 991352, -8, 132536, 212600, 274280, 286344, 359096, 577…	upstream, in gene, in gene, in gene, in gene, in gene, in gene, in gene, in gene, in gene, in gene, in gene, in gene, in gene, upstream, in gene, in gene, in gene, in gene, in gene, in gene, in gene, in gene, in gene, in gene, in gene, in gene, in gene, in gene, upstream, in gene, in gene, in gene, in gene, in gene, in gene, in gene, in gene, in gene, in gene, in gene, in gene, in gene, in gene, …	1	1	1	1	1	1	49.8	53.3	57.7	46.3	41.1	26.55	20	2_CONTROL-B_ATAC_mm10::1	143	Gene Pard3b	2810455B10Rik, 2010002N16Rik, RP23-20G7.1, PAR3B, Als2cr19, 1810008K04Rik, PAR3L, PAR3beta, Pard3b	par-3 partitioning defective 3 homolog B (C. elegans)	NM_001081050.2	1427169_at	NP_001074519.2
GeneID:18187	Nrp2	1	62703317	62818692	115375	+	58	1_CONTROL-A_ATAC_mm10::1::1009, 1_CONTROL-A_ATAC_mm10::1::1010, 1_CONTROL-A_ATAC_mm10::1::1011, 1_CONTROL-A_ATAC_mm10::1::1012, 1_CONTROL-A_ATAC_mm10::1::1013, 1_CONTROL-A_ATAC_mm10::1::1014, 1_CONTROL-A_ATAC_mm10::1::1015, 1_CONTROL-A_ATAC_mm10::1::1016, 1_CONTROL-A_ATAC_mm10::1::1017, 2_CONTROL-B_ATAC_mm10::1::1037, 2_CONTROL-B_ATAC_mm10::1::1038, 2_CONTROL-B_ATAC_mm10::1::1039, 2_CONTROL-B_ATA…	-6197, -2101, 11, 3403, 17035, 40171, 48235, 80811, 91435, -6165, -2069, -21, 3435, 17067, 40171, 48235, 80811, 91435, -6197, -2069, 11, 3451, 13803, 17035, 40171, 48203, 80843, 91371, 122827, -6213, -2069, 11, 3403, 4427, 13835, 17067, 40171, 48203, 80811, 91371, -6197, -2069, 11, 3467, 4459, 17099, 40171, 48187, 80811, 91403, -6165, -2165, -21, 3259, 4427, 40171, 48235, 91403	upstream, upstream, in gene, in gene, in gene, in gene, in gene, in gene, in gene, upstream, upstream, upstream, in gene, in gene, in gene, in gene, in gene, in gene, upstream, upstream, in gene, in gene, in gene, in gene, in gene, in gene, in gene, in gene, downstream, upstream, upstream, in gene, in gene, in gene, in gene, in gene, in gene, in gene, in gene, in gene, upstream, upstream, in gene…	1	1	1	1	1	1	81.417	86.5	95.083	73.417	77.25	38.833	12	3_CONTROL-C_ATAC_mm10::1	216	Gene Nrp2	Np-2, Nrp2, Npn2, Npn-2, 1110048P06Rik, Np2	neuropilin 2	NM_001077403.1, NM_010939.2, NM_001077406.1, NM_001077404.1, NM_001077405.1, NM_001077407.1	1426528_at, 1435349_at	NP_001070871.1, NP_035069.2, NP_001070874.1, NP_001070872.1, NP_001070873.1, NP_001070875.1
GeneID:74992	4930487H11Rik	1	62790918	62794732	3814	-	11	1_CONTROL-A_ATAC_mm10::1::1016, 1_CONTROL-A_ATAC_mm10::1::1017, 2_CONTROL-B_ATAC_mm10::1::1044, 2_CONTROL-B_ATAC_mm10::1::1045, 3_CONTROL-C_ATAC_mm10::1::1070, 3_CONTROL-C_ATAC_mm10::1::1071, 4_CRE-ERT2-A_ATAC_mm10::1::1016, 4_CRE-ERT2-A_ATAC_mm10::1::1017, 5_CRE-ERT2-B_ATAC_mm10::1::966, 5_CRE-ERT2-B_ATAC_mm10::1::967, 6_CRE-ERT2-C_ATAC_mm10::1::698	10604, -20, 10604, -20, 10572, 44, 10604, 44, 10604, 12, 12	downstream, upstream, downstream, upstream, downstream, in gene, downstream, in gene, downstream, in gene, in gene	1	1	1	1	1	1	47	52.5	56	33.5	38.5	23	2	2_CONTROL-B_ATAC_mm10::1	74	Gene 4930487H11Rik	4930487H11Rik	RIKEN cDNA 4930487H11 gene	NR_040601.1
GeneID:227195	Ino80d	1	63047801	63114267	66466	-	7	1_CONTROL-A_ATAC_mm10::1::1024, 2_CONTROL-B_ATAC_mm10::1::1052, 3_CONTROL-C_ATAC_mm10::1::1079, 4_CRE-ERT2-A_ATAC_mm10::1::1023, 5_CRE-ERT2-B_ATAC_mm10::1::974, 6_CRE-ERT2-C_ATAC_mm10::1::704, 6_CRE-ERT2-C_ATAC_mm10::1::705	-421, -389, -389, -421, -421, 1179, -421	upstream, upstream, upstream, upstream, upstream, in gene, upstream	1	1	1	1	1	1	223.5	228.5	215.5	243	217	114	2	4_CRE-ERT2-A_ATAC_mm10::1	431	Gene Ino80d	A430093A21Rik, Ino80d, BC010584, 7330405I11, OTTMUSG00000002594	INO80 complex subunit D	NM_001081436.2, NM_001114609.1	1434841_at	NP_001074905.1, NP_001108081.1
GeneID:100380944	Gm11602	1	63114471	63158295	43824	+	7	1_CONTROL-A_ATAC_mm10::1::1024, 2_CONTROL-B_ATAC_mm10::1::1052, 3_CONTROL-C_ATAC_mm10::1::1079, 4_CRE-ERT2-A_ATAC_mm10::1::1023, 5_CRE-ERT2-B_ATAC_mm10::1::974, 6_CRE-ERT2-C_ATAC_mm10::1::704, 6_CRE-ERT2-C_ATAC_mm10::1::705	217, 185, 185, 217, 217, -1383, 217	in gene, in gene, in gene, in gene, in gene, upstream, in gene	1	1	1	1	1	1	223.5	228.5	215.5	243	217	114	2	4_CRE-ERT2-A_ATAC_mm10::1	431	Gene Gm11602	OTTMUSG00000002611, Gm11602	predicted gene 11602	NR_045914.1, NR_045915.1
GeneID:227197	Ndufs1	1	63143592	63176822	33230	-	13	1_CONTROL-A_ATAC_mm10::1::1025, 1_CONTROL-A_ATAC_mm10::1::1026, 2_CONTROL-B_ATAC_mm10::1::1053, 2_CONTROL-B_ATAC_mm10::1::1054, 3_CONTROL-C_ATAC_mm10::1::1080, 3_CONTROL-C_ATAC_mm10::1::1081, 4_CRE-ERT2-A_ATAC_mm10::1::1024, 4_CRE-ERT2-A_ATAC_mm10::1::1025, 5_CRE-ERT2-B_ATAC_mm10::1::975, 5_CRE-ERT2-B_ATAC_mm10::1::976, 5_CRE-ERT2-B_ATAC_mm10::1::977, 6_CRE-ERT2-C_ATAC_mm10::1::706, 6_CRE-ERT2-C_…	86, -4394, 118, -4394, 86, -4394, 118, -4394, 86, -4394, -5578, 102, -4394	in gene, upstream, in gene, upstream, in gene, upstream, in gene, upstream, in gene, upstream, upstream, in gene, upstream	1	1	1	1	1	1	191	191	202	149	178.667	81	3	1_CONTROL-A_ATAC_mm10::1	287	Gene Ndufs1	MGC7850, 5830412M15Rik, 9930026A05Rik, MGC19199, Ndufs1	NADH dehydrogenase (ubiquinone) Fe-S protein 1	NM_145518.2, NM_001160038.1, NM_001160039.1, NM_001160040.1	1425143_a_at	NP_663493.2, NP_001153510.1, NP_001153511.1, NP_001153512.1
GeneID:55949	Eef1b2	1	63176831	63180486	3655	+	13	1_CONTROL-A_ATAC_mm10::1::1025, 1_CONTROL-A_ATAC_mm10::1::1026, 2_CONTROL-B_ATAC_mm10::1::1053, 2_CONTROL-B_ATAC_mm10::1::1054, 3_CONTROL-C_ATAC_mm10::1::1080, 3_CONTROL-C_ATAC_mm10::1::1081, 4_CRE-ERT2-A_ATAC_mm10::1::1024, 4_CRE-ERT2-A_ATAC_mm10::1::1025, 5_CRE-ERT2-B_ATAC_mm10::1::975, 5_CRE-ERT2-B_ATAC_mm10::1::976, 5_CRE-ERT2-B_ATAC_mm10::1::977, 6_CRE-ERT2-C_ATAC_mm10::1::706, 6_CRE-ERT2-C_…	-95, 4385, -127, 4385, -95, 4385, -127, 4385, -95, 4385, 5569, -111, 4385	upstream, downstream, upstream, downstream, upstream, downstream, upstream, downstream, upstream, downstream, downstream, upstream, downstream	1	1	1	1	1	1	191	191	202	149	178.667	81	3	1_CONTROL-A_ATAC_mm10::1	287	Gene Eef1b2	Eef1b, Eef1b2, 2810017J07Rik	eukaryotic translation elongation factor 1 beta 2	NM_018796.3		NP_061266.2
GeneID:100217464	Snora41	1	63179023	63179135	112	+	13	1_CONTROL-A_ATAC_mm10::1::1025, 1_CONTROL-A_ATAC_mm10::1::1026, 2_CONTROL-B_ATAC_mm10::1::1053, 2_CONTROL-B_ATAC_mm10::1::1054, 3_CONTROL-C_ATAC_mm10::1::1080, 3_CONTROL-C_ATAC_mm10::1::1081, 4_CRE-ERT2-A_ATAC_mm10::1::1024, 4_CRE-ERT2-A_ATAC_mm10::1::1025, 5_CRE-ERT2-B_ATAC_mm10::1::975, 5_CRE-ERT2-B_ATAC_mm10::1::976, 5_CRE-ERT2-B_ATAC_mm10::1::977, 6_CRE-ERT2-C_ATAC_mm10::1::706, 6_CRE-ERT2-C_…	-2287, 2193, -2319, 2193, -2287, 2193, -2319, 2193, -2287, 2193, 3377, -2303, 2193	upstream, downstream, upstream, downstream, upstream, downstream, upstream, downstream, upstream, downstream, downstream, upstream, downstream	1	1	1	1	1	1	191	191	202	149	178.667	81	3	1_CONTROL-A_ATAC_mm10::1	287	Gene Snora41	MBI-83, Snora41	small nucleolar RNA, H/ACA box 41	NR_028558.1
GeneID:241070	Gpr1	1	63182691	63214209	31518	-	20	1_CONTROL-A_ATAC_mm10::1::1025, 1_CONTROL-A_ATAC_mm10::1::1026, 1_CONTROL-A_ATAC_mm10::1::1027, 2_CONTROL-B_ATAC_mm10::1::1053, 2_CONTROL-B_ATAC_mm10::1::1054, 2_CONTROL-B_ATAC_mm10::1::1055, 3_CONTROL-C_ATAC_mm10::1::1080, 3_CONTROL-C_ATAC_mm10::1::1081, 3_CONTROL-C_ATAC_mm10::1::1082, 3_CONTROL-C_ATAC_mm10::1::1083, 4_CRE-ERT2-A_ATAC_mm10::1::1024, 4_CRE-ERT2-A_ATAC_mm10::1::1025, 4_CRE-ERT2-A_…	37473, 32993, 23201, 37505, 32993, 23169, 37473, 32993, 23169, 9665, 37505, 32993, 23137, 37473, 32993, 31809, 23169, 37489, 32993, 23169	downstream, downstream, in gene, downstream, downstream, in gene, downstream, downstream, in gene, in gene, downstream, downstream, in gene, downstream, downstream, downstream, in gene, downstream, downstream, in gene	1	1	1	1	1	1	133.6	142.4	151	107.8	122	57.2	5	1_CONTROL-A_ATAC_mm10::1	287	Gene Gpr1	MGC41704, Gpr1	G protein-coupled receptor 1	NM_146250.1		NP_666362.1
GeneID:73884	Zdbf2	1	63273269	63314575	41306	+	5	1_CONTROL-A_ATAC_mm10::1::1028, 2_CONTROL-B_ATAC_mm10::1::1056, 3_CONTROL-C_ATAC_mm10::1::1084, 4_CRE-ERT2-A_ATAC_mm10::1::1027, 5_CRE-ERT2-B_ATAC_mm10::1::979	20859, 20907, 20875, 20891, 20875	in gene, in gene, in gene, in gene, in gene	1	1	1	1	1	0	65	88	53	62	74	14	1	2_CONTROL-B_ATAC_mm10::1	88	Gene Zdbf2	Zdbf2, 9330107J05Rik, 4930431J08Rik	zinc finger, DBF-type containing 2	NM_028673.1, NM_001267872.1		NP_082949.1, NP_001254801.1
GeneID:23792	Adam23	1	63445904	63596515	150611	+	13	1_CONTROL-A_ATAC_mm10::1::1030, 1_CONTROL-A_ATAC_mm10::1::1031, 2_CONTROL-B_ATAC_mm10::1::1058, 2_CONTROL-B_ATAC_mm10::1::1059, 3_CONTROL-C_ATAC_mm10::1::1086, 3_CONTROL-C_ATAC_mm10::1::1087, 4_CRE-ERT2-A_ATAC_mm10::1::1029, 4_CRE-ERT2-A_ATAC_mm10::1::1030, 4_CRE-ERT2-A_ATAC_mm10::1::1031, 5_CRE-ERT2-B_ATAC_mm10::1::981, 5_CRE-ERT2-B_ATAC_mm10::1::982, 5_CRE-ERT2-B_ATAC_mm10::1::983, 6_CRE-ERT2-C…	-16, 13456, -16, 13456, -16, 13456, -16, 13456, 141168, -48, 12464, 13456, 0	upstream, in gene, upstream, in gene, upstream, in gene, upstream, in gene, in gene, upstream, in gene, in gene, in gene	1	1	1	1	1	1	52.5	45.5	57	39	45.5	15.25	4	1_CONTROL-A_ATAC_mm10::1	104	Gene Adam23	MDC3, Adam23, AW046396	a disintegrin and metallopeptidase domain 23	NM_011780.2, NM_001177600.1	1423378_at	NP_035910.1, NP_001171071.1
GeneID:241073	Dytn	1	63622851	63686927	64076	-	23	1_CONTROL-A_ATAC_mm10::1::1032, 1_CONTROL-A_ATAC_mm10::1::1033, 1_CONTROL-A_ATAC_mm10::1::1034, 2_CONTROL-B_ATAC_mm10::1::1060, 2_CONTROL-B_ATAC_mm10::1::1061, 2_CONTROL-B_ATAC_mm10::1::1062, 2_CONTROL-B_ATAC_mm10::1::1063, 3_CONTROL-C_ATAC_mm10::1::1088, 3_CONTROL-C_ATAC_mm10::1::1089, 3_CONTROL-C_ATAC_mm10::1::1090, 3_CONTROL-C_ATAC_mm10::1::1091, 3_CONTROL-C_ATAC_mm10::1::1092, 4_CRE-ERT2-A_AT…	28719, 27151, 17999, 28719, 27151, 18767, 17999, 58527, 28719, 27151, 18799, 17999, 28719, 27151, 18767, 17999, 28719, 27151, 18799, 17999, 28655, 27151, 17999	in gene, in gene, in gene, in gene, in gene, in gene, in gene, in gene, in gene, in gene, in gene, in gene, in gene, in gene, in gene, in gene, in gene, in gene, in gene, in gene, in gene, in gene, in gene	1	1	1	1	1	1	85	79	89.6	58	67.6	25.8	5	1_CONTROL-A_ATAC_mm10::1	196	Gene Dytn	Gm215, Dytn	dystrotelin	NM_001081658.1		NP_001075127.1
GeneID:76668	Mdh1b	1	63698827	63730318	31491	-	11	1_CONTROL-A_ATAC_mm10::1::1035, 1_CONTROL-A_ATAC_mm10::1::1036, 2_CONTROL-B_ATAC_mm10::1::1064, 2_CONTROL-B_ATAC_mm10::1::1065, 3_CONTROL-C_ATAC_mm10::1::1093, 3_CONTROL-C_ATAC_mm10::1::1094, 4_CRE-ERT2-A_ATAC_mm10::1::1036, 4_CRE-ERT2-A_ATAC_mm10::1::1037, 5_CRE-ERT2-B_ATAC_mm10::1::988, 5_CRE-ERT2-B_ATAC_mm10::1::989, 6_CRE-ERT2-C_ATAC_mm10::1::714	24366, -306, 24350, -306, 24334, -306, 24366, -306, 24334, -306, -306	in gene, upstream, in gene, upstream, in gene, upstream, in gene, upstream, in gene, upstream, upstream	1	1	1	1	1	1	98.5	89.5	85.5	81	94	34	2	1_CONTROL-A_ATAC_mm10::1	169	Gene Mdh1b	AV255588, 1700124B08Rik, Mdh1b	malate dehydrogenase 1B, NAD (soluble)	NM_029696.4	1429842_at	NP_083972.3
GeneID:75619	Fastkd2	1	63730625	63753385	22760	+	12	1_CONTROL-A_ATAC_mm10::1::1036, 1_CONTROL-A_ATAC_mm10::1::1037, 2_CONTROL-B_ATAC_mm10::1::1065, 2_CONTROL-B_ATAC_mm10::1::1066, 3_CONTROL-C_ATAC_mm10::1::1094, 3_CONTROL-C_ATAC_mm10::1::1095, 4_CRE-ERT2-A_ATAC_mm10::1::1037, 4_CRE-ERT2-A_ATAC_mm10::1::1038, 5_CRE-ERT2-B_ATAC_mm10::1::989, 5_CRE-ERT2-B_ATAC_mm10::1::990, 6_CRE-ERT2-C_ATAC_mm10::1::714, 6_CRE-ERT2-C_ATAC_mm10::1::715	-1, 32831, -1, 32863, -1, 32831, -1, 32927, -1, 32863, -1, 32927	upstream, downstream, upstream, downstream, upstream, downstream, upstream, downstream, upstream, downstream, upstream, downstream	1	1	1	1	1	1	200.5	201.5	200.5	205.5	234	116.5	2	5_CRE-ERT2-B_ATAC_mm10::1	323	Gene Fastkd2	Fastkd2, 2810421I24Rik	FAST kinase domains 2	NM_172422.3	1426741_a_at	NP_766010.1
GeneID:74426	4933402D24Rik	1	63754909	63769267	14358	-	12	1_CONTROL-A_ATAC_mm10::1::1037, 1_CONTROL-A_ATAC_mm10::1::1038, 2_CONTROL-B_ATAC_mm10::1::1066, 2_CONTROL-B_ATAC_mm10::1::1067, 3_CONTROL-C_ATAC_mm10::1::1095, 3_CONTROL-C_ATAC_mm10::1::1096, 4_CRE-ERT2-A_ATAC_mm10::1::1038, 4_CRE-ERT2-A_ATAC_mm10::1::1039, 5_CRE-ERT2-B_ATAC_mm10::1::990, 5_CRE-ERT2-B_ATAC_mm10::1::991, 6_CRE-ERT2-C_ATAC_mm10::1::715, 6_CRE-ERT2-C_ATAC_mm10::1::716	5811, 5139, 5779, 5171, 5811, 5107, 5715, 5155, 5779, 5139, 5715, 5155	in gene, in gene, in gene, in gene, in gene, in gene, in gene, in gene, in gene, in gene, in gene, in gene	1	1	1	1	1	1	179	183.5	184	189	213.5	123.5	2	5_CRE-ERT2-B_ATAC_mm10::1	323	Gene 4933402D24Rik	4933402D24Rik	RIKEN cDNA 4933402D24 gene	NM_001256158.1		NP_001243087.1
GeneID:433315	Gm13749	1	63964727	63968999	4272	+	1	6_CRE-ERT2-C_ATAC_mm10::1::719	12361	downstream	0	0	0	0	0	1	7	8	7	18	11	42	1	6_CRE-ERT2-C_ATAC_mm10::1	42	Gene Gm13749	Gm13749, OTTMUSG00000013918	predicted gene 13749	NR_027824.1
GeneID:93691	Klf7	1	64035663	64121389	85726	-	19	1_CONTROL-A_ATAC_mm10::1::1047, 1_CONTROL-A_ATAC_mm10::1::1048, 2_CONTROL-B_ATAC_mm10::1::1077, 2_CONTROL-B_ATAC_mm10::1::1078, 2_CONTROL-B_ATAC_mm10::1::1079, 3_CONTROL-C_ATAC_mm10::1::1106, 3_CONTROL-C_ATAC_mm10::1::1107, 3_CONTROL-C_ATAC_mm10::1::1108, 3_CONTROL-C_ATAC_mm10::1::1109, 3_CONTROL-C_ATAC_mm10::1::1110, 3_CONTROL-C_ATAC_mm10::1::1111, 4_CRE-ERT2-A_ATAC_mm10::1::1049, 4_CRE-ERT2-A_A…	54285, -339, 54285, 33005, -307, 86013, 60189, 54285, 33005, 24301, -307, 86157, 54381, -275, 86061, 54285, -307, 54381, -275	in gene, upstream, in gene, in gene, upstream, downstream, in gene, in gene, in gene, in gene, upstream, downstream, in gene, upstream, downstream, in gene, upstream, in gene, upstream	1	1	1	1	1	1	183.667	198.667	196.833	178.167	178.667	77.833	6	2_CONTROL-B_ATAC_mm10::1	851	Gene Klf7	Klf7, 9830124P08Rik	Kruppel-like factor 7 (ubiquitous)	NM_033563.2	1419354_at, 1419355_at, 1419356_at	NP_291041.2
GeneID:12912	Creb1	1	64532804	64604548	71744	+	8	1_CONTROL-A_ATAC_mm10::1::1066, 2_CONTROL-B_ATAC_mm10::1::1097, 3_CONTROL-C_ATAC_mm10::1::1131, 4_CRE-ERT2-A_ATAC_mm10::1::1071, 4_CRE-ERT2-A_ATAC_mm10::1::1072, 5_CRE-ERT2-B_ATAC_mm10::1::1024, 5_CRE-ERT2-B_ATAC_mm10::1::1025, 6_CRE-ERT2-C_ATAC_mm10::1::736	60, 60, 60, 60, 5148, 60, 72220, 60	in gene, in gene, in gene, in gene, in gene, in gene, downstream, in gene	1	1	1	1	1	1	243.667	303	304.667	261	270.333	113.667	3	3_CONTROL-C_ATAC_mm10::1	874	Gene Creb1	Creb, Creb1, 2310001E10Rik, AV083133, 3526402H21Rik, Creb-1	cAMP responsive element binding protein 1	NM_133828.2, NM_009952.2, NM_001037726.1	1421582_a_at, 1421583_at, 1423402_at, 1428755_at	NP_598589.2, NP_034082.1, NP_001032815.1
GeneID:67099	Mettl21a	1	64606480	64617168	10688	-	9	1_CONTROL-A_ATAC_mm10::1::1067, 2_CONTROL-B_ATAC_mm10::1::1098, 3_CONTROL-C_ATAC_mm10::1::1132, 4_CRE-ERT2-A_ATAC_mm10::1::1073, 4_CRE-ERT2-A_ATAC_mm10::1::1074, 5_CRE-ERT2-B_ATAC_mm10::1::1025, 5_CRE-ERT2-B_ATAC_mm10::1::1026, 5_CRE-ERT2-B_ATAC_mm10::1::1027, 6_CRE-ERT2-C_ATAC_mm10::1::737	-48, -48, -144, -48, -6821, 12144, -48, -6784, -16	upstream, upstream, upstream, upstream, upstream, downstream, upstream, upstream, upstream	1	1	1	1	1	1	129.667	149.333	151	116	137.333	61.667	3	3_CONTROL-C_ATAC_mm10::1	413	Gene Mettl21a	Fam119a, Mettl21a, AI464204, 2310038H17Rik	methyltransferase like 21A	NM_025964.3	1418928_a_at	NP_080240.1
GeneID:69941	2810408I11Rik	1	64679869	64690659	10790	-	6	1_CONTROL-A_ATAC_mm10::1::1070, 2_CONTROL-B_ATAC_mm10::1::1101, 3_CONTROL-C_ATAC_mm10::1::1135, 4_CRE-ERT2-A_ATAC_mm10::1::1077, 5_CRE-ERT2-B_ATAC_mm10::1::1030, 6_CRE-ERT2-C_ATAC_mm10::1::740	-125, -125, -125, -77, -93, -125	upstream, upstream, upstream, upstream, upstream, upstream	1	1	1	1	1	1	637	748	843	689	802	314	1	3_CONTROL-C_ATAC_mm10::1	843	Gene 2810408I11Rik	2810408I11Rik	RIKEN cDNA 2810408I11 gene	NR_038009.1
GeneID:227210	Ccnyl1	1	64691345	64725644	34299	+	25	1_CONTROL-A_ATAC_mm10::1::1070, 1_CONTROL-A_ATAC_mm10::1::1071, 1_CONTROL-A_ATAC_mm10::1::1072, 1_CONTROL-A_ATAC_mm10::1::1073, 1_CONTROL-A_ATAC_mm10::1::1074, 2_CONTROL-B_ATAC_mm10::1::1101, 2_CONTROL-B_ATAC_mm10::1::1102, 2_CONTROL-B_ATAC_mm10::1::1103, 2_CONTROL-B_ATAC_mm10::1::1104, 3_CONTROL-C_ATAC_mm10::1::1135, 3_CONTROL-C_ATAC_mm10::1::1136, 3_CONTROL-C_ATAC_mm10::1::1137, 3_CONTROL-C_ATA…	-561, 14127, 18703, 26367, 29967, -561, 14095, 26383, 29935, -561, 14111, 18671, 26319, 29967, -609, 14127, 18703, 26351, 29967, -593, 14095, 26351, 29967, -561, 26383	upstream, in gene, in gene, in gene, in gene, upstream, in gene, in gene, in gene, upstream, in gene, in gene, in gene, in gene, upstream, in gene, in gene, in gene, in gene, upstream, in gene, in gene, in gene, upstream, in gene	1	1	1	1	1	1	182	200	222.4	189	203.4	78.6	5	3_CONTROL-C_ATAC_mm10::1	843	Gene Ccnyl1	Ccnyl1, 9630037P07Rik, AW554339	cyclin Y-like 1	NM_001097644.1		NP_001091113.1
GeneID:14367	Fzd5	1	64730558	64737750	7192	-	11	1_CONTROL-A_ATAC_mm10::1::1074, 1_CONTROL-A_ATAC_mm10::1::1075, 2_CONTROL-B_ATAC_mm10::1::1104, 2_CONTROL-B_ATAC_mm10::1::1105, 3_CONTROL-C_ATAC_mm10::1::1139, 3_CONTROL-C_ATAC_mm10::1::1140, 4_CRE-ERT2-A_ATAC_mm10::1::1081, 4_CRE-ERT2-A_ATAC_mm10::1::1082, 5_CRE-ERT2-B_ATAC_mm10::1::1033, 5_CRE-ERT2-B_ATAC_mm10::1::1034, 6_CRE-ERT2-C_ATAC_mm10::1::742	16438, -122, 16470, 86, 16438, -106, 16438, -106, 16438, -106, -106	downstream, upstream, downstream, in gene, downstream, upstream, downstream, upstream, downstream, upstream, upstream	1	1	1	1	1	1	147.5	183.5	218	214.5	219	119.5	2	3_CONTROL-C_ATAC_mm10::1	387	Gene Fzd5	5330434N09Rik, AI427138, Fzd5, Fz5, MGC141642, Fz-5	frizzled homolog 5 (Drosophila)	NM_001042659.1, NM_022721.3	1422937_at	NP_001036124.1, NP_073558.2
GeneID:241075	Plekhm3	1	64789121	64956824	167703	-	49	1_CONTROL-A_ATAC_mm10::1::1077, 1_CONTROL-A_ATAC_mm10::1::1078, 1_CONTROL-A_ATAC_mm10::1::1079, 1_CONTROL-A_ATAC_mm10::1::1080, 1_CONTROL-A_ATAC_mm10::1::1081, 1_CONTROL-A_ATAC_mm10::1::1082, 1_CONTROL-A_ATAC_mm10::1::1083, 1_CONTROL-A_ATAC_mm10::1::1084, 1_CONTROL-A_ATAC_mm10::1::1085, 2_CONTROL-B_ATAC_mm10::1::1107, 2_CONTROL-B_ATAC_mm10::1::1108, 2_CONTROL-B_ATAC_mm10::1::1109, 2_CONTROL-B_ATA…	165272, 161336, 117304, 112632, 103000, 53912, 39768, 37848, 24, 165272, 164824, 161336, 117400, 102968, 53880, 39768, 37848, 88, 165272, 164728, 161272, 117336, 112536, 102968, 53784, 39768, 37816, 24, 165240, 164792, 161304, 117368, 102968, 39768, 37944, 88, 165272, 164792, 161272, 117368, 102968, 53896, 39736, 24, 165272, 161400, 103064, 96024, 88	in gene, in gene, in gene, in gene, in gene, in gene, in gene, in gene, in gene, in gene, in gene, in gene, in gene, in gene, in gene, in gene, in gene, in gene, in gene, in gene, in gene, in gene, in gene, in gene, in gene, in gene, in gene, in gene, in gene, in gene, in gene, in gene, in gene, in gene, in gene, in gene, in gene, in gene, in gene, in gene, in gene, in gene, in gene, in gene, in …	1	1	1	1	1	1	85.6	101	96.7	69.5	72.7	44.8	10	2_CONTROL-B_ATAC_mm10::1	322	Gene Plekhm3	9430067K14Rik, A230102O09Rik, DAPR, Plekhm3, AI449570, Plekhm1l	pleckstrin homology domain containing, family M, member 3	NM_001039493.1		NP_001034582.1
GeneID:70861	Akr1cl	1	65013086	65032748	19662	-	6	1_CONTROL-A_ATAC_mm10::1::1088, 2_CONTROL-B_ATAC_mm10::1::1118, 3_CONTROL-C_ATAC_mm10::1::1154, 4_CRE-ERT2-A_ATAC_mm10::1::1092, 5_CRE-ERT2-B_ATAC_mm10::1::1045, 6_CRE-ERT2-C_ATAC_mm10::1::748	22412, 22412, 22412, 22412, 22412, 22412	downstream, downstream, downstream, downstream, downstream, downstream	1	1	1	1	1	1	147	133	128	112	107	71	1	1_CONTROL-A_ATAC_mm10::1	147	Gene Akr1cl	AI503553, AI451536, 4921521F21Rik, Akr1cl	aldo-keto reductase family 1, member C-like	NM_027582.3	1423381_at	NP_081858.2
GeneID:12964	Cryga	1	65100389	65103363	2974	-	5	1_CONTROL-A_ATAC_mm10::1::1089, 2_CONTROL-B_ATAC_mm10::1::1119, 3_CONTROL-C_ATAC_mm10::1::1155, 4_CRE-ERT2-A_ATAC_mm10::1::1093, 5_CRE-ERT2-B_ATAC_mm10::1::1046	-8861, -8861, -8861, -8861, -8861	upstream, upstream, upstream, upstream, upstream	1	1	1	1	1	0	76	104	57	59	55	32	1	2_CONTROL-B_ATAC_mm10::1	104	Gene Cryga	Cryg-4, DGcry-4, Cryga	crystallin, gamma A	NM_007774.3	1422652_at	NP_031800.1
GeneID:98303	D630023F18Rik	1	65107313	65123193	15880	-	10	1_CONTROL-A_ATAC_mm10::1::1089, 1_CONTROL-A_ATAC_mm10::1::1090, 2_CONTROL-B_ATAC_mm10::1::1119, 2_CONTROL-B_ATAC_mm10::1::1120, 3_CONTROL-C_ATAC_mm10::1::1155, 3_CONTROL-C_ATAC_mm10::1::1156, 4_CRE-ERT2-A_ATAC_mm10::1::1093, 4_CRE-ERT2-A_ATAC_mm10::1::1094, 5_CRE-ERT2-B_ATAC_mm10::1::1046, 5_CRE-ERT2-B_ATAC_mm10::1::1047	10969, -39, 10969, -39, 10969, 25, 10969, 25, 10969, 25	in gene, upstream, in gene, upstream, in gene, in gene, in gene, in gene, in gene, in gene	1	1	1	1	1	0	54	70	53	50.5	42.5	29.5	2	2_CONTROL-B_ATAC_mm10::1	104	Gene D630023F18Rik	AI314969, D630023F18Rik	RIKEN cDNA D630023F18 gene	NM_175293.3		NP_780502.1
GeneID:15926	Idh1	1	65158616	65186479	27863	-	22	1_CONTROL-A_ATAC_mm10::1::1091, 1_CONTROL-A_ATAC_mm10::1::1092, 1_CONTROL-A_ATAC_mm10::1::1093, 1_CONTROL-A_ATAC_mm10::1::1094, 2_CONTROL-B_ATAC_mm10::1::1121, 2_CONTROL-B_ATAC_mm10::1::1122, 2_CONTROL-B_ATAC_mm10::1::1123, 3_CONTROL-C_ATAC_mm10::1::1157, 3_CONTROL-C_ATAC_mm10::1::1158, 3_CONTROL-C_ATAC_mm10::1::1159, 4_CRE-ERT2-A_ATAC_mm10::1::1095, 4_CRE-ERT2-A_ATAC_mm10::1::1096, 4_CRE-ERT2-A_…	14687, 8047, 7215, -145, 14703, 8047, -145, 14618, 7247, -145, 14703, 8047, 7247, -145, 14735, 8047, 7263, -145, 14660, 8047, 7215, -145	in gene, in gene, in gene, upstream, in gene, in gene, upstream, in gene, in gene, upstream, in gene, in gene, in gene, upstream, in gene, in gene, in gene, upstream, in gene, in gene, in gene, upstream	1	1	1	1	1	1	292.333	281	342.667	280.667	290.667	130	3	3_CONTROL-C_ATAC_mm10::1	502	Gene Idh1	Idh1, E030024J03Rik, Idpc, Idh-1, Id-1, MGC115782, AI314845, AI788952	isocitrate dehydrogenase 1 (NADP+), soluble	NM_010497.3, NM_001111320.1	1419821_s_at, 1422433_s_at	NP_034627.3, NP_001104790.1
GeneID:18711	Pikfyve	1	65186685	65278696	92011	+	21	1_CONTROL-A_ATAC_mm10::1::1092, 1_CONTROL-A_ATAC_mm10::1::1093, 1_CONTROL-A_ATAC_mm10::1::1094, 1_CONTROL-A_ATAC_mm10::1::1095, 2_CONTROL-B_ATAC_mm10::1::1122, 2_CONTROL-B_ATAC_mm10::1::1123, 2_CONTROL-B_ATAC_mm10::1::1124, 3_CONTROL-C_ATAC_mm10::1::1158, 3_CONTROL-C_ATAC_mm10::1::1159, 3_CONTROL-C_ATAC_mm10::1::1160, 4_CRE-ERT2-A_ATAC_mm10::1::1096, 4_CRE-ERT2-A_ATAC_mm10::1::1097, 4_CRE-ERT2-A_…	-8253, -7421, -61, 96259, -8253, -61, 96259, -7453, -61, 96259, -8253, -7453, -61, 96259, -8253, -7469, -61, 96243, -8253, -7421, -61	upstream, upstream, upstream, downstream, upstream, upstream, downstream, upstream, upstream, downstream, upstream, upstream, upstream, downstream, upstream, upstream, upstream, downstream, upstream, upstream, upstream	1	1	1	1	1	1	296.667	287.333	349.333	275	284.333	127	3	3_CONTROL-C_ATAC_mm10::1	502	Gene Pikfyve	Pip5k3, p235, Pipk5k3, Pikfyve, 5230400C17Rik, Pip5k	phosphoinositide kinase, FYVE finger containing	NM_011086.2	1422994_at	NP_035216.2
GeneID:213527	Pth2r	1	65311257	65389244	77987	+	7	1_CONTROL-A_ATAC_mm10::1::1096, 2_CONTROL-B_ATAC_mm10::1::1125, 2_CONTROL-B_ATAC_mm10::1::1126, 3_CONTROL-C_ATAC_mm10::1::1161, 4_CRE-ERT2-A_ATAC_mm10::1::1100, 4_CRE-ERT2-A_ATAC_mm10::1::1101, 5_CRE-ERT2-B_ATAC_mm10::1::1053	439, 199, 65655, 503, 455, 1799, 65655	in gene, in gene, in gene, in gene, in gene, in gene, in gene	1	1	1	1	1	0	25.333	30	26.667	28.667	24.333	15.667	3	4_CRE-ERT2-A_ATAC_mm10::1	39	Gene Pth2r	Pthr2, Pth2r	parathyroid hormone 2 receptor	NM_139270.2		NP_644676.1
GeneID:17756	Map2	1	66175329	66442583	267254	+	112	1_CONTROL-A_ATAC_mm10::1::1100, 1_CONTROL-A_ATAC_mm10::1::1101, 1_CONTROL-A_ATAC_mm10::1::1102, 1_CONTROL-A_ATAC_mm10::1::1103, 1_CONTROL-A_ATAC_mm10::1::1104, 1_CONTROL-A_ATAC_mm10::1::1105, 1_CONTROL-A_ATAC_mm10::1::1106, 1_CONTROL-A_ATAC_mm10::1::1107, 1_CONTROL-A_ATAC_mm10::1::1108, 1_CONTROL-A_ATAC_mm10::1::1109, 1_CONTROL-A_ATAC_mm10::1::1110, 1_CONTROL-A_ATAC_mm10::1::1111, 1_CONTROL-A_ATA…	-161, 895, 2623, 11967, 20191, 36271, 51167, 51871, 53023, 76831, 134047, 145567, 146591, 148319, 184671, 188127, 211583, 226799, 232383, -161, 831, 2639, 11967, 20159, 36287, 46303, 51199, 51871, 53071, 76863, 134047, 145663, 146591, 148319, 184735, 188095, 211583, 220063, 226751, 232415, -3009, -161, 895, 2591, 11999, 20159, 51183, 51871, 53071, 133999, 145599, 146591, 148319, 184703, 188095, 2…	upstream, in gene, in gene, in gene, in gene, in gene, in gene, in gene, in gene, in gene, in gene, in gene, in gene, in gene, in gene, in gene, in gene, in gene, in gene, upstream, in gene, in gene, in gene, in gene, in gene, in gene, in gene, in gene, in gene, in gene, in gene, in gene, in gene, in gene, in gene, in gene, in gene, in gene, in gene, in gene, upstream, upstream, in gene, in gene,…	1	1	1	1	1	1	113.917	120.75	131.792	109.292	112.958	49.292	24	4_CRE-ERT2-A_ATAC_mm10::1	408	Gene Map2	Mtap-2, MAP-2, MAP2, Map2, Mtap2	microtubule-associated protein 2	NM_008632.2, NM_001039934.1	1434194_at	NP_032658.2, NP_001035023.1
GeneID:100038569	Gm10558	1	66322274	66328796	6522	-	17	1_CONTROL-A_ATAC_mm10::1::1111, 1_CONTROL-A_ATAC_mm10::1::1112, 1_CONTROL-A_ATAC_mm10::1::1113, 2_CONTROL-B_ATAC_mm10::1::1144, 2_CONTROL-B_ATAC_mm10::1::1145, 2_CONTROL-B_ATAC_mm10::1::1146, 3_CONTROL-C_ATAC_mm10::1::1176, 3_CONTROL-C_ATAC_mm10::1::1177, 3_CONTROL-C_ATAC_mm10::1::1178, 4_CRE-ERT2-A_ATAC_mm10::1::1114, 4_CRE-ERT2-A_ATAC_mm10::1::1115, 4_CRE-ERT2-A_ATAC_mm10::1::1116, 5_CRE-ERT2-B…	7900, 6876, 5148, 7804, 6876, 5148, 7868, 6876, 5148, 7868, 6828, 5116, 7868, 6876, 5132, 6876, 5148	downstream, downstream, in gene, downstream, downstream, in gene, downstream, downstream, in gene, downstream, downstream, in gene, downstream, downstream, in gene, downstream, in gene	1	1	1	1	1	1	163	156.333	192.667	126.333	134.667	64	3	3_CONTROL-C_ATAC_mm10::1	319	Gene Gm10558	Gm10558, ENSMUSG00000073656	predicted gene 10558	XR_107326.1, XR_104593.1
GeneID:329178	Unc80	1	66468447	66699148	230701	+	43	1_CONTROL-A_ATAC_mm10::1::1119, 1_CONTROL-A_ATAC_mm10::1::1120, 1_CONTROL-A_ATAC_mm10::1::1121, 1_CONTROL-A_ATAC_mm10::1::1122, 1_CONTROL-A_ATAC_mm10::1::1123, 1_CONTROL-A_ATAC_mm10::1::1124, 1_CONTROL-A_ATAC_mm10::1::1125, 2_CONTROL-B_ATAC_mm10::1::1153, 2_CONTROL-B_ATAC_mm10::1::1154, 2_CONTROL-B_ATAC_mm10::1::1155, 2_CONTROL-B_ATAC_mm10::1::1156, 2_CONTROL-B_ATAC_mm10::1::1157, 2_CONTROL-B_ATA…	-415, 148929, 169889, 175585, 186849, 224417, 232385, -351, 148929, 169985, 175585, 180001, 186817, 224433, 232417, -351, 169889, 175585, 180033, 186833, 209761, 224417, 232385, -287, 169953, 175585, 179969, 186817, 187457, 224417, 232385, -255, 169889, 175585, 186817, 224417, 232353, -351, 169953, 186817, 224001, 224417, 232385	upstream, in gene, in gene, in gene, in gene, in gene, downstream, upstream, in gene, in gene, in gene, in gene, in gene, in gene, downstream, upstream, in gene, in gene, in gene, in gene, in gene, in gene, downstream, upstream, in gene, in gene, in gene, in gene, in gene, in gene, downstream, upstream, in gene, in gene, in gene, in gene, downstream, upstream, in gene, in gene, in gene, in gene, …	1	1	1	1	1	1	120.222	131.778	147.889	116.333	124.333	50.333	9	3_CONTROL-C_ATAC_mm10::1	416	Gene Unc80	UNC-80, C030018G13Rik, Unc80, C230061B10Rik	unc-80 homolog (C. elegans)	NM_175510.3	1434989_at	NP_780719.2
GeneID:66646	Rpe	1	66700893	66719805	18912	+	13	1_CONTROL-A_ATAC_mm10::1::1124, 1_CONTROL-A_ATAC_mm10::1::1125, 2_CONTROL-B_ATAC_mm10::1::1159, 2_CONTROL-B_ATAC_mm10::1::1160, 3_CONTROL-C_ATAC_mm10::1::1191, 3_CONTROL-C_ATAC_mm10::1::1192, 4_CRE-ERT2-A_ATAC_mm10::1::1130, 4_CRE-ERT2-A_ATAC_mm10::1::1131, 5_CRE-ERT2-B_ATAC_mm10::1::1081, 5_CRE-ERT2-B_ATAC_mm10::1::1082, 6_CRE-ERT2-C_ATAC_mm10::1::771, 6_CRE-ERT2-C_ATAC_mm10::1::772, 6_CRE-ERT2-…	-8029, -61, -8013, -29, -8029, -61, -8029, -61, -8029, -93, -8445, -8029, -61	upstream, upstream, upstream, upstream, upstream, upstream, upstream, upstream, upstream, upstream, upstream, upstream, upstream	1	1	1	1	1	1	259.5	277.5	297.5	225	248.5	99	2	3_CONTROL-C_ATAC_mm10::1	416	Gene Rpe	5730518J08Rik, 2810429B02Rik, Rpe	ribulose-5-phosphate-3-epimerase	NM_025683.2	1416705_at, 1416706_at	NP_079959.2
GeneID:68691	Kansl1l	1	66719243	66817595	98352	-	15	1_CONTROL-A_ATAC_mm10::1::1126, 1_CONTROL-A_ATAC_mm10::1::1127, 1_CONTROL-A_ATAC_mm10::1::1128, 2_CONTROL-B_ATAC_mm10::1::1161, 2_CONTROL-B_ATAC_mm10::1::1162, 2_CONTROL-B_ATAC_mm10::1::1163, 3_CONTROL-C_ATAC_mm10::1::1193, 3_CONTROL-C_ATAC_mm10::1::1194, 3_CONTROL-C_ATAC_mm10::1::1195, 4_CRE-ERT2-A_ATAC_mm10::1::1132, 4_CRE-ERT2-A_ATAC_mm10::1::1133, 5_CRE-ERT2-B_ATAC_mm10::1::1083, 5_CRE-ERT2-B…	39547, 859, 315, 49899, 39515, -133, 49883, 39515, -133, 39515, -5, 39515, -133, 1051, -133	in gene, in gene, in gene, in gene, in gene, upstream, in gene, in gene, upstream, in gene, upstream, in gene, upstream, in gene, upstream	1	1	1	1	1	1	74.333	99.333	114	84.667	105.667	39	3	3_CONTROL-C_ATAC_mm10::1	235	Gene Kansl1l	KIAA4189, 1110028C15Rik, 1190030G24, mKIAA4189, C430010P07Rik, AI427598, MGC175997, Kansl1l, Kiaa4189	KAT8 regulatory NSL complex subunit 1-like	NM_177645.4, NM_001122738.1	1436213_a_at, 1436214_at	NP_808313.3, NP_001116210.1
GeneID:11363	Acadl	1	66830853	66863267	32414	-	18	1_CONTROL-A_ATAC_mm10::1::1129, 1_CONTROL-A_ATAC_mm10::1::1130, 1_CONTROL-A_ATAC_mm10::1::1131, 2_CONTROL-B_ATAC_mm10::1::1164, 2_CONTROL-B_ATAC_mm10::1::1165, 2_CONTROL-B_ATAC_mm10::1::1166, 3_CONTROL-C_ATAC_mm10::1::1196, 3_CONTROL-C_ATAC_mm10::1::1197, 3_CONTROL-C_ATAC_mm10::1::1198, 4_CRE-ERT2-A_ATAC_mm10::1::1134, 4_CRE-ERT2-A_ATAC_mm10::1::1135, 4_CRE-ERT2-A_ATAC_mm10::1::1136, 5_CRE-ERT2-B…	1315, 355, -8477, 1315, 419, -8445, 1299, 419, -8445, 1283, 451, -8413, 1283, 419, -8429, 1283, 419, -8445	in gene, in gene, upstream, in gene, in gene, upstream, in gene, in gene, upstream, in gene, in gene, upstream, in gene, in gene, upstream, in gene, in gene, upstream	1	1	1	1	1	1	106.667	128.333	125.333	159.667	142.667	72.333	3	4_CRE-ERT2-A_ATAC_mm10::1	338	Gene Acadl	AA960361, Acadl, LCAD, AU018452, C79855	acyl-Coenzyme A dehydrogenase, long-chain	NM_007381.3		NP_031407.2
GeneID:17901	Myl1	1	66924295	66945056	20761	-	7	1_CONTROL-A_ATAC_mm10::1::1133, 1_CONTROL-A_ATAC_mm10::1::1134, 2_CONTROL-B_ATAC_mm10::1::1168, 3_CONTROL-C_ATAC_mm10::1::1200, 4_CRE-ERT2-A_ATAC_mm10::1::1139, 4_CRE-ERT2-A_ATAC_mm10::1::1140, 5_CRE-ERT2-B_ATAC_mm10::1::1090	6432, 3904, 6368, 6400, 6416, 3936, 6368	in gene, in gene, in gene, in gene, in gene, in gene, in gene	1	1	1	1	1	0	53	57	42	46.5	45.5	24.5	2	2_CONTROL-B_ATAC_mm10::1	85	Gene Myl1	AI325107, Mylf, Myl1, MLC1f, MLC3f	myosin, light polypeptide 1	NM_021285.3, NM_001113387.1		NP_067260.1, NP_001106858.1
GeneID:100043192	Rpl31-ps14	1	66948492	66948995	503	-	7	1_CONTROL-A_ATAC_mm10::1::1133, 1_CONTROL-A_ATAC_mm10::1::1134, 2_CONTROL-B_ATAC_mm10::1::1168, 3_CONTROL-C_ATAC_mm10::1::1200, 4_CRE-ERT2-A_ATAC_mm10::1::1139, 4_CRE-ERT2-A_ATAC_mm10::1::1140, 5_CRE-ERT2-B_ATAC_mm10::1::1090	10371, 7843, 10307, 10339, 10355, 7875, 10307	downstream, downstream, downstream, downstream, downstream, downstream, downstream	1	1	1	1	1	0	53	57	42	46.5	45.5	24.5	2	2_CONTROL-B_ATAC_mm10::1	85	Gene Rpl31-ps14	ENSMUSG00000059999, Gm10072, Rpl31-ps14	ribosomal protein L31, pseudogene 14
GeneID:14768	Lancl1	1	67000517	67038872	38355	-	10	1_CONTROL-A_ATAC_mm10::1::1136, 1_CONTROL-A_ATAC_mm10::1::1137, 2_CONTROL-B_ATAC_mm10::1::1170, 2_CONTROL-B_ATAC_mm10::1::1171, 3_CONTROL-C_ATAC_mm10::1::1202, 3_CONTROL-C_ATAC_mm10::1::1203, 3_CONTROL-C_ATAC_mm10::1::1204, 4_CRE-ERT2-A_ATAC_mm10::1::1141, 5_CRE-ERT2-B_ATAC_mm10::1::1092, 6_CRE-ERT2-C_ATAC_mm10::1::781	45848, 56, 45901, 56, 45944, 37288, 56, -8, -8, -8	downstream, in gene, downstream, in gene, downstream, in gene, in gene, upstream, upstream, upstream	1	1	1	1	1	1	105.667	131.333	148.333	102.333	101.667	51.667	3	3_CONTROL-C_ATAC_mm10::1	380	Gene Lancl1	p40, Gpr69a, AW124738, Lancl1, Gpr69	LanC (bacterial lantibiotic synthetase component C)-like 1	NM_001190985.1, NM_021295.3, NM_001190984.1	1427011_a_at, 1427012_at	NP_001177914.1, NP_067270.1, NP_001177913.1
GeneID:227231	Cps1	1	67123066	67230448	107382	+	10	1_CONTROL-A_ATAC_mm10::1::1140, 1_CONTROL-A_ATAC_mm10::1::1141, 2_CONTROL-B_ATAC_mm10::1::1174, 2_CONTROL-B_ATAC_mm10::1::1175, 3_CONTROL-C_ATAC_mm10::1::1207, 3_CONTROL-C_ATAC_mm10::1::1208, 4_CRE-ERT2-A_ATAC_mm10::1::1144, 4_CRE-ERT2-A_ATAC_mm10::1::1145, 5_CRE-ERT2-B_ATAC_mm10::1::1095, 5_CRE-ERT2-B_ATAC_mm10::1::1096	58326, 95430, 58246, 95446, 58246, 95430, 58294, 95446, 58310, 95430	in gene, in gene, in gene, in gene, in gene, in gene, in gene, in gene, in gene, in gene	1	1	1	1	1	0	42	46	50.5	33	31	14	2	3_CONTROL-C_ATAC_mm10::1	58	Gene Cps1	D1Ucla3, 4732433M03Rik, CPS, Cps1	carbamoyl-phosphate synthetase 1	NM_001080809.1		NP_001074278.1
GeneID:13869	Erbb4	1	68039966	69108059	1068093	-	83	1_CONTROL-A_ATAC_mm10::1::1151, 1_CONTROL-A_ATAC_mm10::1::1152, 1_CONTROL-A_ATAC_mm10::1::1153, 1_CONTROL-A_ATAC_mm10::1::1154, 1_CONTROL-A_ATAC_mm10::1::1155, 1_CONTROL-A_ATAC_mm10::1::1156, 1_CONTROL-A_ATAC_mm10::1::1157, 1_CONTROL-A_ATAC_mm10::1::1158, 1_CONTROL-A_ATAC_mm10::1::1159, 1_CONTROL-A_ATAC_mm10::1::1160, 1_CONTROL-A_ATAC_mm10::1::1161, 2_CONTROL-B_ATAC_mm10::1::1184, 2_CONTROL-B_ATA…	1061467, 1060763, 952603, 929275, 759899, 758747, 431355, 334475, 152411, 146139, 134107, 1061467, 1060699, 952635, 929307, 759803, 758715, 431355, 334475, 152411, 146139, 134107, 1061435, 1060731, 952619, 929275, 759867, 758747, 431387, 152411, 146139, 134107, 1061467, 1060699, 929275, 759803, 758715, 334491, 312219, 152411, 146107, 134107, 1061435, 1060699, 965339, 952603, 759867, 758715, 33452…	in gene, in gene, in gene, in gene, in gene, in gene, in gene, in gene, in gene, in gene, in gene, in gene, in gene, in gene, in gene, in gene, in gene, in gene, in gene, in gene, in gene, in gene, in gene, in gene, in gene, in gene, in gene, in gene, in gene, in gene, in gene, in gene, in gene, in gene, in gene, in gene, in gene, in gene, in gene, in gene, in gene, in gene, in gene, in gene, in …	1	1	1	1	1	1	115.529	117.941	120.647	92.706	90.706	36.118	17	2_CONTROL-B_ATAC_mm10::1	342	Gene Erbb4	Erbb4, Her4		NM_010154.1	1427783_at	NP_034284.1
GeneID:22779	Ikzf2	1	69531207	69685960	154753	-	20	1_CONTROL-A_ATAC_mm10::1::1175, 1_CONTROL-A_ATAC_mm10::1::1176, 1_CONTROL-A_ATAC_mm10::1::1177, 2_CONTROL-B_ATAC_mm10::1::1206, 2_CONTROL-B_ATAC_mm10::1::1207, 2_CONTROL-B_ATAC_mm10::1::1208, 3_CONTROL-C_ATAC_mm10::1::1240, 3_CONTROL-C_ATAC_mm10::1::1241, 3_CONTROL-C_ATAC_mm10::1::1242, 3_CONTROL-C_ATAC_mm10::1::1243, 4_CRE-ERT2-A_ATAC_mm10::1::1173, 4_CRE-ERT2-A_ATAC_mm10::1::1174, 4_CRE-ERT2-A_…	94552, -1272, -3224, 94376, -1656, -3224, 147144, 94504, -1624, -3224, 94488, 76296, -1592, -3224, 94504, -1592, -3224, 94504, -1656, -3224	in gene, upstream, upstream, in gene, upstream, upstream, in gene, in gene, upstream, upstream, in gene, in gene, upstream, upstream, in gene, upstream, upstream, in gene, upstream, upstream	1	1	1	1	1	1	63.6	72.8	81.8	70.2	79	42	5	3_CONTROL-C_ATAC_mm10::1	217	Gene Ikzf2	Zfpn1a2, Helios, A730095J18Rik, Znfn1a2, Ikzf2	IKAROS family zinc finger 2	NM_011770.4	1421643_at	NP_035900.2
GeneID:66722	Spag16	1	69826988	70725132	898144	+	37	1_CONTROL-A_ATAC_mm10::1::1179, 1_CONTROL-A_ATAC_mm10::1::1180, 1_CONTROL-A_ATAC_mm10::1::1181, 1_CONTROL-A_ATAC_mm10::1::1182, 1_CONTROL-A_ATAC_mm10::1::1183, 1_CONTROL-A_ATAC_mm10::1::1184, 1_CONTROL-A_ATAC_mm10::1::1185, 2_CONTROL-B_ATAC_mm10::1::1210, 2_CONTROL-B_ATAC_mm10::1::1211, 2_CONTROL-B_ATAC_mm10::1::1212, 2_CONTROL-B_ATAC_mm10::1::1213, 2_CONTROL-B_ATAC_mm10::1::1214, 2_CONTROL-B_ATA…	439092, 553236, 603540, 615412, 648596, 700372, 898740, 246644, 439156, 553268, 603540, 648596, 898740, 240596, 246708, 439156, 553300, 603572, 648564, 700340, 898740, 240596, 339028, 439124, 553236, 603604, 898740, 439124, 553268, 603540, 700340, 898740, 308692, 439124, 553236, 603572, 898740	in gene, in gene, in gene, in gene, in gene, in gene, downstream, in gene, in gene, in gene, in gene, in gene, downstream, in gene, in gene, in gene, in gene, in gene, in gene, in gene, downstream, in gene, in gene, in gene, in gene, in gene, downstream, in gene, in gene, in gene, in gene, downstream, in gene, in gene, in gene, in gene, downstream	1	1	1	1	1	1	50	46.909	49.636	51.364	43.818	31.727	11	2_CONTROL-B_ATAC_mm10::1	181	Gene Spag16	Spag16, Pf20, Wdr29, 4930524F24Rik, AV261009, 4930585K05Rik, 4921511D23Rik	sperm associated antigen 16	NM_029160.2, NM_025728.3	1429838_at, 1431732_at, 1431958_at	NP_083436.2, NP_080004.1
GeneID:320460	Vwc2l	1	70725715	70885397	159682	+	10	1_CONTROL-A_ATAC_mm10::1::1185, 1_CONTROL-A_ATAC_mm10::1::1186, 2_CONTROL-B_ATAC_mm10::1::1215, 2_CONTROL-B_ATAC_mm10::1::1216, 3_CONTROL-C_ATAC_mm10::1::1252, 3_CONTROL-C_ATAC_mm10::1::1253, 4_CRE-ERT2-A_ATAC_mm10::1::1183, 4_CRE-ERT2-A_ATAC_mm10::1::1184, 5_CRE-ERT2-B_ATAC_mm10::1::1128, 6_CRE-ERT2-C_ATAC_mm10::1::807	13, 127853, 13, 107725, 13, 164333, 13, 107725, 13, 13	in gene, in gene, in gene, in gene, in gene, downstream, in gene, in gene, in gene, in gene	1	1	1	1	1	1	58.5	66	60.5	55.5	46.5	26.75	4	2_CONTROL-B_ATAC_mm10::1	181	Gene Vwc2l	Brl, Vwc2l, A830006F12Rik	von Willebrand factor C domain-containing protein 2-like	NM_177164.3		NP_796138.2
GeneID:12021	Bard1	1	71027535	71102972	75437	-	8	1_CONTROL-A_ATAC_mm10::1::1188, 1_CONTROL-A_ATAC_mm10::1::1189, 2_CONTROL-B_ATAC_mm10::1::1218, 3_CONTROL-C_ATAC_mm10::1::1255, 3_CONTROL-C_ATAC_mm10::1::1256, 4_CRE-ERT2-A_ATAC_mm10::1::1186, 5_CRE-ERT2-B_ATAC_mm10::1::1129, 6_CRE-ERT2-C_ATAC_mm10::1::809	65788, 28, -52, 65820, -68, -68, -68, -100	in gene, in gene, upstream, in gene, upstream, upstream, upstream, upstream	1	1	1	1	1	1	97.5	98	107	95.5	105.5	56	2	5_CRE-ERT2-B_ATAC_mm10::1	189	Gene Bard1	ENSMUSG00000073653, ENSMUSG00000060893, Bard1	BRCA1 associated RING domain 1	NM_007525.3	1420594_at	NP_031551.1
GeneID:74591	Abca12	1	71243090	71414910	171820	-	6	1_CONTROL-A_ATAC_mm10::1::1190, 2_CONTROL-B_ATAC_mm10::1::1219, 3_CONTROL-C_ATAC_mm10::1::1257, 4_CRE-ERT2-A_ATAC_mm10::1::1187, 4_CRE-ERT2-A_ATAC_mm10::1::1188, 5_CRE-ERT2-B_ATAC_mm10::1::1130	148070, 125182, 125182, 148094, 78302, 137790	in gene, in gene, in gene, in gene, in gene, in gene	1	1	1	1	1	0	18.75	27.75	24.5	24.75	26.75	13	4	2_CONTROL-B_ATAC_mm10::1	54	Gene Abca12	MGC189862, 4832428G11Rik, 4833417A11Rik, Abca12, MGC189975	ATP-binding cassette, sub-family A (ABC1), member 12	NM_175210.3		NP_780419.2
GeneID:108147	Atic	1	71557156	71579403	22247	+	10	1_CONTROL-A_ATAC_mm10::1::1192, 2_CONTROL-B_ATAC_mm10::1::1221, 2_CONTROL-B_ATAC_mm10::1::1222, 3_CONTROL-C_ATAC_mm10::1::1259, 3_CONTROL-C_ATAC_mm10::1::1260, 4_CRE-ERT2-A_ATAC_mm10::1::1192, 4_CRE-ERT2-A_ATAC_mm10::1::1193, 5_CRE-ERT2-B_ATAC_mm10::1::1132, 5_CRE-ERT2-B_ATAC_mm10::1::1133, 6_CRE-ERT2-C_ATAC_mm10::1::812	-4, -68, 22620, -68, 22620, -36, 22588, -68, 22556, -68	upstream, upstream, downstream, upstream, downstream, upstream, downstream, upstream, downstream, upstream	1	1	1	1	1	1	206	250.5	210.5	234	235.5	93	2	2_CONTROL-B_ATAC_mm10::1	458	Gene Atic	Atic, AW212393, AA536954, 2610509C24Rik	5-aminoimidazole-4-carboxamide ribonucleotide formyltransferase/IMP cyclohydrolase	NM_026195.3	1428506_at	NP_080471.2
GeneID:14268	Fn1	1	71585523	71653171	67648	-	16	1_CONTROL-A_ATAC_mm10::1::1193, 1_CONTROL-A_ATAC_mm10::1::1194, 2_CONTROL-B_ATAC_mm10::1::1222, 2_CONTROL-B_ATAC_mm10::1::1223, 2_CONTROL-B_ATAC_mm10::1::1224, 3_CONTROL-C_ATAC_mm10::1::1260, 3_CONTROL-C_ATAC_mm10::1::1261, 3_CONTROL-C_ATAC_mm10::1::1262, 4_CRE-ERT2-A_ATAC_mm10::1::1193, 4_CRE-ERT2-A_ATAC_mm10::1::1194, 4_CRE-ERT2-A_ATAC_mm10::1::1195, 5_CRE-ERT2-B_ATAC_mm10::1::1133, 5_CRE-ERT2-…	38099, -77, 73395, 38067, -77, 73395, 38099, -77, 73427, 38067, -77, 73459, 38083, -77, 38067, -77	in gene, upstream, downstream, in gene, upstream, downstream, in gene, upstream, downstream, in gene, upstream, downstream, in gene, upstream, in gene, upstream	1	1	1	1	1	1	97	101.667	128.667	103	98.333	59.333	3	3_CONTROL-C_ATAC_mm10::1	210	Gene Fn1	Fn1, E330027I09, MGC117493, Fn, Fn-1	fibronectin 1	NM_010233.1	1426642_at	NP_034363.1
GeneID:100042814	Apol7d	1	71653335	71662843	9508	+	6	1_CONTROL-A_ATAC_mm10::1::1194, 2_CONTROL-B_ATAC_mm10::1::1224, 3_CONTROL-C_ATAC_mm10::1::1262, 4_CRE-ERT2-A_ATAC_mm10::1::1195, 5_CRE-ERT2-B_ATAC_mm10::1::1135, 6_CRE-ERT2-C_ATAC_mm10::1::814	-87, -87, -87, -87, -87, -87	upstream, upstream, upstream, upstream, upstream, upstream	1	1	1	1	1	1	130	153	210	165	173	97	1	3_CONTROL-C_ATAC_mm10::1	210	Gene Apol7d	OTTMUSG00000022136, Apol7d, ENSMUSG00000073652, Gm15456	apolipoprotein L 7d	NR_040308.1
GeneID:667931	Gm8883	1	71888112	71891204	3092	+	5	4_CRE-ERT2-A_ATAC_mm10::1::1198, 4_CRE-ERT2-A_ATAC_mm10::1::1199, 5_CRE-ERT2-B_ATAC_mm10::1::1139, 5_CRE-ERT2-B_ATAC_mm10::1::1140, 6_CRE-ERT2-C_ATAC_mm10::1::815	5648, 10288, 5648, 8560, 5648	downstream, downstream, downstream, downstream, downstream	0	0	0	1	1	1	19.333	17.667	20	34.333	29.667	39	3	6_CRE-ERT2-C_ATAC_mm10::1	78	Gene Gm8883	EG667931, Gm554, Gm8883	predicted gene 8883	NR_027658.1, NR_027659.1
GeneID:71134	4933417E11Rik	1	71958998	72005195	46197	-	6	4_CRE-ERT2-A_ATAC_mm10::1::1200, 5_CRE-ERT2-B_ATAC_mm10::1::1141, 1_CONTROL-A_ATAC_mm10::1::1196, 4_CRE-ERT2-A_ATAC_mm10::1::1201, 5_CRE-ERT2-B_ATAC_mm10::1::1142, 6_CRE-ERT2-C_ATAC_mm10::1::816	33035, 33067, 2699, 2571, 2539, 2555	in gene, in gene, in gene, in gene, in gene, in gene	1	0	0	1	1	1	20	15	17	35.5	27.5	22.5	2	4_CRE-ERT2-A_ATAC_mm10::1	37	Gene 4933417E11Rik	4933417E11Rik	RIKEN cDNA 4933417E11 gene	NR_040454.1	1431461_at
GeneID:433319	Gm5528	1	72004288	72004770	482	+	4	1_CONTROL-A_ATAC_mm10::1::1196, 4_CRE-ERT2-A_ATAC_mm10::1::1201, 5_CRE-ERT2-B_ATAC_mm10::1::1142, 6_CRE-ERT2-C_ATAC_mm10::1::816	-1792, -1664, -1632, -1648	upstream, upstream, upstream, upstream	1	0	0	1	1	1	24	16	14	34	26	33	1	4_CRE-ERT2-A_ATAC_mm10::1	34	Gene Gm5528	EG433319, Gm5528	predicted gene 5528	XM_910525.3, XM_484880.5		XP_915618.1, XP_484880.1
GeneID:381269	Mreg	1	72159233	72212307	53074	-	28	1_CONTROL-A_ATAC_mm10::1::1201, 1_CONTROL-A_ATAC_mm10::1::1202, 1_CONTROL-A_ATAC_mm10::1::1203, 1_CONTROL-A_ATAC_mm10::1::1204, 1_CONTROL-A_ATAC_mm10::1::1205, 2_CONTROL-B_ATAC_mm10::1::1230, 2_CONTROL-B_ATAC_mm10::1::1231, 2_CONTROL-B_ATAC_mm10::1::1232, 2_CONTROL-B_ATAC_mm10::1::1233, 2_CONTROL-B_ATAC_mm10::1::1234, 3_CONTROL-C_ATAC_mm10::1::1270, 3_CONTROL-C_ATAC_mm10::1::1271, 3_CONTROL-C_ATA…	28899, 24659, 51, -2461, -7885, 28947, 24627, 51, -2573, -7885, 29043, 24659, 83, -2509, -7885, 28979, 24643, -13, -2493, -7885, 29091, 24595, -13, -2477, -7869, 29011, 115, -2493	in gene, in gene, in gene, upstream, upstream, in gene, in gene, in gene, upstream, upstream, in gene, in gene, in gene, upstream, upstream, in gene, in gene, upstream, upstream, upstream, in gene, in gene, upstream, upstream, upstream, in gene, in gene, upstream	1	1	1	1	1	1	67	76.2	78	73	69.6	40.8	5	3_CONTROL-C_ATAC_mm10::1	170	Gene Mreg	Mreg, dsu, Gm974, Wdt2, MGC92980	melanoregulin	NM_001005423.2		NP_001005423.1
GeneID:111175	Pecr	1	72259172	72284314	25142	-	17	1_CONTROL-A_ATAC_mm10::1::1209, 1_CONTROL-A_ATAC_mm10::1::1210, 1_CONTROL-A_ATAC_mm10::1::1211, 2_CONTROL-B_ATAC_mm10::1::1238, 2_CONTROL-B_ATAC_mm10::1::1239, 2_CONTROL-B_ATAC_mm10::1::1240, 3_CONTROL-C_ATAC_mm10::1::1278, 3_CONTROL-C_ATAC_mm10::1::1279, 3_CONTROL-C_ATAC_mm10::1::1280, 4_CRE-ERT2-A_ATAC_mm10::1::1214, 4_CRE-ERT2-A_ATAC_mm10::1::1215, 4_CRE-ERT2-A_ATAC_mm10::1::1216, 5_CRE-ERT2-B…	29498, 42, -2694, 29498, -6, -2726, 29498, 26, -2694, 29434, -6, -2694, 28986, -6, -2726, 28986, -6	downstream, in gene, upstream, downstream, upstream, upstream, downstream, in gene, upstream, downstream, upstream, upstream, downstream, upstream, upstream, downstream, upstream	1	1	1	1	1	1	129.333	138.667	128.333	160	168.667	89.333	3	5_CRE-ERT2-B_ATAC_mm10::1	300	Gene Pecr	Pecr, TERP, 2400003B18Rik	peroxisomal trans-2-enoyl-CoA reductase	NM_023523.5		NP_076012.3
GeneID:271711	Tmem169	1	72284373	72302995	18622	+	17	1_CONTROL-A_ATAC_mm10::1::1210, 1_CONTROL-A_ATAC_mm10::1::1211, 1_CONTROL-A_ATAC_mm10::1::1212, 2_CONTROL-B_ATAC_mm10::1::1239, 2_CONTROL-B_ATAC_mm10::1::1240, 2_CONTROL-B_ATAC_mm10::1::1241, 3_CONTROL-C_ATAC_mm10::1::1279, 3_CONTROL-C_ATAC_mm10::1::1280, 3_CONTROL-C_ATAC_mm10::1::1281, 4_CRE-ERT2-A_ATAC_mm10::1::1215, 4_CRE-ERT2-A_ATAC_mm10::1::1216, 4_CRE-ERT2-A_ATAC_mm10::1::1217, 5_CRE-ERT2-B…	-101, 2635, 22987, -53, 2667, 22987, -85, 2635, 22987, -53, 2635, 22987, -53, 2667, 22987, -53, 22987	upstream, in gene, downstream, upstream, in gene, downstream, upstream, in gene, downstream, upstream, in gene, downstream, upstream, in gene, downstream, upstream, downstream	1	1	1	1	1	1	188.667	212.667	200	185	189.333	91	3	2_CONTROL-B_ATAC_mm10::1	352	Gene Tmem169	Tmem169, A830020B06Rik	transmembrane protein 169	NM_175564.4		NP_780773.1
GeneID:22596	Xrcc5	1	72307421	72394953	87532	+	28	1_CONTROL-A_ATAC_mm10::1::1212, 1_CONTROL-A_ATAC_mm10::1::1213, 1_CONTROL-A_ATAC_mm10::1::1214, 1_CONTROL-A_ATAC_mm10::1::1215, 1_CONTROL-A_ATAC_mm10::1::1216, 2_CONTROL-B_ATAC_mm10::1::1241, 2_CONTROL-B_ATAC_mm10::1::1242, 2_CONTROL-B_ATAC_mm10::1::1243, 2_CONTROL-B_ATAC_mm10::1::1244, 2_CONTROL-B_ATAC_mm10::1::1245, 3_CONTROL-C_ATAC_mm10::1::1281, 3_CONTROL-C_ATAC_mm10::1::1282, 3_CONTROL-C_ATA…	-61, 65219, 72531, 75747, 76451, -61, 65240, 72515, 75779, 76451, -61, 65283, 72499, 75779, 76435, -61, 65219, 72547, 75747, 76419, -61, 65251, 72515, 75747, 76419, -61, 65203, 72483	upstream, in gene, in gene, in gene, in gene, upstream, in gene, in gene, in gene, in gene, upstream, in gene, in gene, in gene, in gene, upstream, in gene, in gene, in gene, in gene, upstream, in gene, in gene, in gene, in gene, upstream, in gene, in gene	1	1	1	1	1	1	114.6	129.4	122.8	118.8	114.2	56.2	5	2_CONTROL-B_ATAC_mm10::1	352	Gene Xrcc5	Xrcc5, AI314015, Ku86, Ku80	X-ray repair complementing defective repair in Chinese hamster cells 5	NM_009533.2		NP_033559.2
GeneID:381270	March4	1	72427112	72536564	109452	-	29	1_CONTROL-A_ATAC_mm10::1::1218, 1_CONTROL-A_ATAC_mm10::1::1219, 1_CONTROL-A_ATAC_mm10::1::1220, 1_CONTROL-A_ATAC_mm10::1::1221, 2_CONTROL-B_ATAC_mm10::1::1247, 2_CONTROL-B_ATAC_mm10::1::1248, 2_CONTROL-B_ATAC_mm10::1::1249, 2_CONTROL-B_ATAC_mm10::1::1250, 3_CONTROL-C_ATAC_mm10::1::1287, 3_CONTROL-C_ATAC_mm10::1::1288, 3_CONTROL-C_ATAC_mm10::1::1289, 3_CONTROL-C_ATAC_mm10::1::1290, 4_CRE-ERT2-A_AT…	71156, 25364, 212, -524, 71188, 25300, 276, -524, 71156, 25364, 308, -524, 97140, 71156, 25364, 244, -524, -1964, 97140, 71188, 25428, 276, -540, -1964, 97172, 25316, 308, -524, -1916	in gene, in gene, in gene, upstream, in gene, in gene, in gene, upstream, in gene, in gene, in gene, upstream, in gene, in gene, in gene, in gene, upstream, upstream, in gene, in gene, in gene, in gene, upstream, upstream, in gene, in gene, in gene, upstream, upstream	1	1	1	1	1	1	70.167	87.833	72.667	80.667	84.333	56.333	6	2_CONTROL-B_ATAC_mm10::1	300	Gene March4	BC056494, KIAA1399, March4, mKIAA1399	membrane-associated ring finger (C3HC4) 4	NM_001045533.1		NP_001038998.1
GeneID:54380	Smarcal1	1	72583251	72636790	53539	+	13	1_CONTROL-A_ATAC_mm10::1::1222, 1_CONTROL-A_ATAC_mm10::1::1223, 2_CONTROL-B_ATAC_mm10::1::1252, 2_CONTROL-B_ATAC_mm10::1::1253, 3_CONTROL-C_ATAC_mm10::1::1292, 3_CONTROL-C_ATAC_mm10::1::1293, 3_CONTROL-C_ATAC_mm10::1::1294, 4_CRE-ERT2-A_ATAC_mm10::1::1230, 4_CRE-ERT2-A_ATAC_mm10::1::1231, 5_CRE-ERT2-B_ATAC_mm10::1::1170, 5_CRE-ERT2-B_ATAC_mm10::1::1171, 6_CRE-ERT2-C_ATAC_mm10::1::837, 6_CRE-ERT2-…	-83, 10317, -83, 10349, -83, 10381, 13197, -83, 10397, -83, 10349, -83, 10397	upstream, in gene, upstream, in gene, upstream, in gene, in gene, upstream, in gene, upstream, in gene, upstream, in gene	1	1	1	1	1	1	295	256.667	294.667	234.667	228	119.333	3	1_CONTROL-A_ATAC_mm10::1	730	Gene Smarcal1	Mharp, 6030401P21Rik, Smarcal1, AI851716	SWI/SNF related matrix associated, actin dependent regulator of chromatin, subfamily a-like 1	NM_018817.2	1416620_at	NP_061287.2
GeneID:319695	Ankar	1	72642980	72700564	57584	-	9	1_CONTROL-A_ATAC_mm10::1::1224, 1_CONTROL-A_ATAC_mm10::1::1225, 2_CONTROL-B_ATAC_mm10::1::1254, 2_CONTROL-B_ATAC_mm10::1::1255, 3_CONTROL-C_ATAC_mm10::1::1295, 3_CONTROL-C_ATAC_mm10::1::1296, 4_CRE-ERT2-A_ATAC_mm10::1::1232, 5_CRE-ERT2-B_ATAC_mm10::1::1172, 5_CRE-ERT2-B_ATAC_mm10::1::1173	28052, 27348, 28052, 27348, 28052, 27348, 27412, 28068, 27348	in gene, in gene, in gene, in gene, in gene, in gene, in gene, in gene, in gene	1	1	1	1	1	0	69	65.5	77.5	33.5	38.5	7.5	2	3_CONTROL-C_ATAC_mm10::1	111	Gene Ankar	Ankar, 4932422E22Rik	ankyrin and armadillo repeat containing	NM_176980.4		NP_795954.2
GeneID:19981	Rpl37a	1	72711260	72713813	2553	+	14	1_CONTROL-A_ATAC_mm10::1::1226, 1_CONTROL-A_ATAC_mm10::1::1227, 1_CONTROL-A_ATAC_mm10::1::1228, 2_CONTROL-B_ATAC_mm10::1::1256, 2_CONTROL-B_ATAC_mm10::1::1257, 3_CONTROL-C_ATAC_mm10::1::1297, 3_CONTROL-C_ATAC_mm10::1::1298, 4_CRE-ERT2-A_ATAC_mm10::1::1233, 4_CRE-ERT2-A_ATAC_mm10::1::1234, 5_CRE-ERT2-B_ATAC_mm10::1::1174, 5_CRE-ERT2-B_ATAC_mm10::1::1175, 5_CRE-ERT2-B_ATAC_mm10::1::1176, 6_CRE-ERT2…	36, 7780, 9284, 36, 9284, 36, 9284, -12, 9284, 36, 7716, 9300, -60, 9284	in gene, downstream, downstream, in gene, downstream, in gene, downstream, upstream, downstream, in gene, downstream, downstream, upstream, downstream	1	1	1	1	1	1	149	146.667	152.667	101.667	109.333	60.333	3	3_CONTROL-C_ATAC_mm10::1	239	Gene Rpl37a	Rpl37a	ribosomal protein L37a	NM_009084.4	1416217_a_at, 1416218_x_at	NP_033110.1
GeneID:16008	Igfbp2	1	72824480	72852474	27994	+	32	1_CONTROL-A_ATAC_mm10::1::1232, 1_CONTROL-A_ATAC_mm10::1::1233, 1_CONTROL-A_ATAC_mm10::1::1234, 1_CONTROL-A_ATAC_mm10::1::1235, 2_CONTROL-B_ATAC_mm10::1::1263, 2_CONTROL-B_ATAC_mm10::1::1264, 2_CONTROL-B_ATAC_mm10::1::1265, 2_CONTROL-B_ATAC_mm10::1::1266, 2_CONTROL-B_ATAC_mm10::1::1267, 2_CONTROL-B_ATAC_mm10::1::1268, 3_CONTROL-C_ATAC_mm10::1::1305, 3_CONTROL-C_ATAC_mm10::1::1306, 3_CONTROL-C_ATA…	96, 8528, 30560, 34528, 160, 1024, 8480, 15104, 30560, 34496, 64, 8480, 30560, 34528, -480, 32, 8480, 10816, 15040, 30560, 34528, 96, 8480, 10784, 15040, 30560, 34496, 32, 8480, 15040, 29888, 30560	in gene, in gene, downstream, downstream, in gene, in gene, in gene, in gene, downstream, downstream, in gene, in gene, downstream, downstream, upstream, in gene, in gene, in gene, in gene, downstream, downstream, in gene, in gene, in gene, in gene, downstream, downstream, in gene, in gene, in gene, downstream, downstream	1	1	1	1	1	1	52.111	57.444	57.222	67.778	61	42.222	9	3_CONTROL-C_ATAC_mm10::1	111	Gene Igfbp2	Igfbp2, Igfbp-2, AI255832, mIGFBP-2	insulin-like growth factor binding protein 2	NM_008342.3		NP_032368.2
GeneID:16011	Igfbp5	1	72858065	72874865	16800	-	41	1_CONTROL-A_ATAC_mm10::1::1234, 1_CONTROL-A_ATAC_mm10::1::1235, 1_CONTROL-A_ATAC_mm10::1::1236, 1_CONTROL-A_ATAC_mm10::1::1237, 1_CONTROL-A_ATAC_mm10::1::1238, 1_CONTROL-A_ATAC_mm10::1::1239, 1_CONTROL-A_ATAC_mm10::1::1240, 2_CONTROL-B_ATAC_mm10::1::1267, 2_CONTROL-B_ATAC_mm10::1::1268, 2_CONTROL-B_ATAC_mm10::1::1269, 2_CONTROL-B_ATAC_mm10::1::1270, 2_CONTROL-B_ATAC_mm10::1::1271, 2_CONTROL-B_ATA…	19825, 15857, 8817, 7217, 3633, -143, -3135, 19825, 15889, 8817, 7249, 3697, -175, -3183, 19825, 15857, 8817, 7281, 3633, -143, -3183, 19825, 15857, 8817, 7217, 3633, -111, -3119, 19825, 15889, 8817, 7281, 3665, -207, -3119, 20497, 19825, 7217, 3633, -79, -3183	downstream, in gene, in gene, in gene, in gene, upstream, upstream, downstream, in gene, in gene, in gene, in gene, upstream, upstream, downstream, in gene, in gene, in gene, in gene, upstream, upstream, downstream, in gene, in gene, in gene, in gene, upstream, upstream, downstream, in gene, in gene, in gene, in gene, upstream, upstream, downstream, downstream, in gene, in gene, upstream, upstream	1	1	1	1	1	1	72	84.375	85.875	72.125	68.625	39.875	8	2_CONTROL-B_ATAC_mm10::1	133	Gene Igfbp5	Igfbp5, AW208790, AI256729, IGFBP-5P, IGFBP-5	insulin-like growth factor binding protein 5	NM_010518.2	1422313_a_at	NP_034648.2
GeneID:21958	Tnp1	1	73015074	73015899	825	-	9	1_CONTROL-A_ATAC_mm10::1::1246, 1_CONTROL-A_ATAC_mm10::1::1247, 2_CONTROL-B_ATAC_mm10::1::1280, 2_CONTROL-B_ATAC_mm10::1::1281, 3_CONTROL-C_ATAC_mm10::1::1319, 3_CONTROL-C_ATAC_mm10::1::1320, 4_CRE-ERT2-A_ATAC_mm10::1::1255, 5_CRE-ERT2-B_ATAC_mm10::1::1198, 6_CRE-ERT2-C_ATAC_mm10::1::856	10907, 9595, 10923, 9595, 10891, 9595, 10843, 10907, 10875	downstream, downstream, downstream, downstream, downstream, downstream, downstream, downstream, downstream	1	1	1	1	1	1	71.5	87.5	74	35.5	71.5	20.5	2	5_CRE-ERT2-B_ATAC_mm10::1	120	Gene Tnp1	Tnp1, TP1, Stp-1, Tp-1	transition protein 1	NM_009407.2	1415924_at	NP_033433.1
GeneID:69449	1700027A15Rik	1	73016036	73025508	9472	+	3	1_CONTROL-A_ATAC_mm10::1::1247, 2_CONTROL-B_ATAC_mm10::1::1281, 3_CONTROL-C_ATAC_mm10::1::1320	-9732, -9732, -9732	upstream, upstream, upstream	1	1	1	0	0	0	71	72	57	21	23	13	1	2_CONTROL-B_ATAC_mm10::1	72	Gene 1700027A15Rik	1700027A15Rik	RIKEN cDNA 1700027A15 gene	NR_038001.1, NR_038002.1
GeneID:78718	D530049I02Rik	1	73398968	73430779	31811	+	6	1_CONTROL-A_ATAC_mm10::1::1258, 2_CONTROL-B_ATAC_mm10::1::1292, 3_CONTROL-C_ATAC_mm10::1::1331, 4_CRE-ERT2-A_ATAC_mm10::1::1264, 5_CRE-ERT2-B_ATAC_mm10::1::1207, 6_CRE-ERT2-C_ATAC_mm10::1::861	19368, 19368, 19368, 19400, 19432, 19400	in gene, in gene, in gene, in gene, in gene, in gene	1	1	1	1	1	1	111	128	116	85	71	48	1	2_CONTROL-B_ATAC_mm10::1	128	Gene D530049I02Rik	D530049I02Rik	RIKEN cDNA D530049I02 gene	NR_040605.1
GeneID:109198	6030407O03Rik	1	73618381	73864466	246085	-	86	1_CONTROL-A_ATAC_mm10::1::1262, 1_CONTROL-A_ATAC_mm10::1::1263, 1_CONTROL-A_ATAC_mm10::1::1264, 1_CONTROL-A_ATAC_mm10::1::1265, 1_CONTROL-A_ATAC_mm10::1::1266, 1_CONTROL-A_ATAC_mm10::1::1267, 1_CONTROL-A_ATAC_mm10::1::1268, 1_CONTROL-A_ATAC_mm10::1::1269, 1_CONTROL-A_ATAC_mm10::1::1270, 1_CONTROL-A_ATAC_mm10::1::1271, 1_CONTROL-A_ATAC_mm10::1::1272, 1_CONTROL-A_ATAC_mm10::1::1273, 1_CONTROL-A_ATA…	245682, 233874, 223282, 221586, 190818, 138770, 120306, 119666, 76626, 39954, 38002, 35250, 13650, 1522, -46, 245682, 233890, 223202, 221586, 190802, 138818, 127218, 120274, 119730, 76626, 39986, 38002, 35250, 13714, 1570, -110, 245778, 223218, 221618, 190802, 138802, 127186, 120274, 76642, 44002, 39954, 37938, 35250, 13650, 1554, -110, 245762, 223186, 221586, 190834, 138802, 127186, 120274, 1197…	in gene, in gene, in gene, in gene, in gene, in gene, in gene, in gene, in gene, in gene, in gene, in gene, in gene, in gene, upstream, in gene, in gene, in gene, in gene, in gene, in gene, in gene, in gene, in gene, in gene, in gene, in gene, in gene, in gene, in gene, upstream, in gene, in gene, in gene, in gene, in gene, in gene, in gene, in gene, in gene, in gene, in gene, in gene, in gene, i…	1	1	1	1	1	1	82.75	87.75	90.5	81.938	71.938	43.562	16	1_CONTROL-A_ATAC_mm10::1	233	Gene 6030407O03Rik	6030407O03Rik	RIKEN cDNA 6030407O03 gene	NR_045311.1
GeneID:21961	Tns1	1	73910231	74124447	214216	-	150	1_CONTROL-A_ATAC_mm10::1::1277, 1_CONTROL-A_ATAC_mm10::1::1278, 1_CONTROL-A_ATAC_mm10::1::1279, 1_CONTROL-A_ATAC_mm10::1::1280, 1_CONTROL-A_ATAC_mm10::1::1281, 1_CONTROL-A_ATAC_mm10::1::1282, 1_CONTROL-A_ATAC_mm10::1::1283, 1_CONTROL-A_ATAC_mm10::1::1284, 1_CONTROL-A_ATAC_mm10::1::1285, 1_CONTROL-A_ATAC_mm10::1::1286, 1_CONTROL-A_ATAC_mm10::1::1287, 1_CONTROL-A_ATAC_mm10::1::1288, 1_CONTROL-A_ATA…	222687, 221823, 197983, 182015, 180639, 179839, 169759, 162239, 161279, 160543, 150319, 145023, 137599, 125599, 107615, 96863, 93343, 39935, 29695, 25887, 25151, 20351, 12895, 5119, 2495, -801, 222735, 221887, 197919, 182015, 180607, 179807, 169620, 168847, 161279, 160575, 155007, 150335, 145023, 137567, 125631, 96735, 93407, 46943, 40031, 29695, 25919, 25151, 20287, 12831, 5119, 2495, -897, 2227…	downstream, downstream, in gene, in gene, in gene, in gene, in gene, in gene, in gene, in gene, in gene, in gene, in gene, in gene, in gene, in gene, in gene, in gene, in gene, in gene, in gene, in gene, in gene, in gene, in gene, upstream, downstream, downstream, in gene, in gene, in gene, in gene, in gene, in gene, in gene, in gene, in gene, in gene, in gene, in gene, in gene, in gene, in gene,…	1	1	1	1	1	1	93.806	107.194	112.806	96.194	99.306	52.972	36	3_CONTROL-C_ATAC_mm10::1	668	Gene Tns1	E030037J05Rik, Tns1, 1200014E20Rik, 1110018I21Rik, Tns, E030018G17Rik, AI648117	tensin 1	NM_027884.3	1419283_s_at, 1428650_at	NP_082160.3
GeneID:435626	Rufy4	1	74125541	74148230	22689	+	17	1_CONTROL-A_ATAC_mm10::1::1300, 1_CONTROL-A_ATAC_mm10::1::1301, 1_CONTROL-A_ATAC_mm10::1::1302, 2_CONTROL-B_ATAC_mm10::1::1335, 2_CONTROL-B_ATAC_mm10::1::1336, 2_CONTROL-B_ATAC_mm10::1::1337, 3_CONTROL-C_ATAC_mm10::1::1375, 3_CONTROL-C_ATAC_mm10::1::1376, 3_CONTROL-C_ATAC_mm10::1::1377, 4_CRE-ERT2-A_ATAC_mm10::1::1308, 4_CRE-ERT2-A_ATAC_mm10::1::1309, 4_CRE-ERT2-A_ATAC_mm10::1::1310, 5_CRE-ERT2-B…	-6213, -3589, -293, -6213, -3589, -197, -6213, -3557, -197, -6213, -3525, -261, -6261, -3557, -165, -6309, -3573	upstream, upstream, upstream, upstream, upstream, upstream, upstream, upstream, upstream, upstream, upstream, upstream, upstream, upstream, upstream, upstream, upstream	1	1	1	1	1	1	99.333	94.333	103.667	85.667	82.333	62	3	3_CONTROL-C_ATAC_mm10::1	144	Gene Rufy4	Rufy4, F930048N03Rik	RUN and FYVE domain containing 4	NM_001034060.3, NM_001170641.1		NP_001029232.2, NP_001164112.1
GeneID:12765	Cxcr2	1	74153994	74161246	7252	+	6	1_CONTROL-A_ATAC_mm10::1::1303, 2_CONTROL-B_ATAC_mm10::1::1338, 3_CONTROL-C_ATAC_mm10::1::1378, 4_CRE-ERT2-A_ATAC_mm10::1::1311, 5_CRE-ERT2-B_ATAC_mm10::1::1250, 6_CRE-ERT2-C_ATAC_mm10::1::890	14230, 14278, 14198, 14230, 14262, 14198	downstream, downstream, downstream, downstream, downstream, downstream	1	1	1	1	1	1	50	49	45	61	63	27	1	5_CRE-ERT2-B_ATAC_mm10::1	63	Gene Cxcr2	Cxcr2, Il8rb, IL8RA, CD128, Cmkar2, mIL-8RH, Gpcr16, CDw128, IL-8Rh, IL-8rb	chemokine (C-X-C motif) receptor 2	NM_009909.3	1421734_at	NP_034039.1
GeneID:227288	Cxcr1	1	74191785	74194631	2846	-	1	3_CONTROL-C_ATAC_mm10::1::1379	-1561	upstream	0	0	1	0	0	0	20	22	33	26	15	11	1	3_CONTROL-C_ATAC_mm10::1	33	Gene Cxcr1	Cxcr1, Il8ra	chemokine (C-X-C motif) receptor 1	NM_178241.4		NP_839972.1
GeneID:76709	Arpc2	1	74236550	74268213	31663	+	8	1_CONTROL-A_ATAC_mm10::1::1304, 2_CONTROL-B_ATAC_mm10::1::1339, 3_CONTROL-C_ATAC_mm10::1::1380, 4_CRE-ERT2-A_ATAC_mm10::1::1312, 4_CRE-ERT2-A_ATAC_mm10::1::1313, 5_CRE-ERT2-B_ATAC_mm10::1::1251, 6_CRE-ERT2-C_ATAC_mm10::1::891, 6_CRE-ERT2-C_ATAC_mm10::1::892	-70, -70, -70, -134, 35258, -70, -70, 35258	upstream, upstream, upstream, upstream, downstream, upstream, upstream, downstream	1	1	1	1	1	1	113	137.5	161.5	150.5	160.5	82	2	3_CONTROL-C_ATAC_mm10::1	308	Gene Arpc2	34kDa, 2210023N03Rik, p34-Arc, Arpc2, MGC141099	actin related protein 2/3 complex, subunit 2	NM_029711.1		NP_083987.1
GeneID:227289	Gpbar1	1	74278600	74279589	989	+	8	1_CONTROL-A_ATAC_mm10::1::1305, 2_CONTROL-B_ATAC_mm10::1::1340, 3_CONTROL-C_ATAC_mm10::1::1381, 4_CRE-ERT2-A_ATAC_mm10::1::1313, 4_CRE-ERT2-A_ATAC_mm10::1::1314, 5_CRE-ERT2-B_ATAC_mm10::1::1252, 6_CRE-ERT2-C_ATAC_mm10::1::892, 6_CRE-ERT2-C_ATAC_mm10::1::893	6200, 6232, 6232, -6792, 6200, 6232, -6792, 6232	downstream, downstream, downstream, upstream, downstream, downstream, upstream, downstream	1	1	1	1	1	1	535.5	527	548	497	490.5	251.5	2	3_CONTROL-C_ATAC_mm10::1	1081	Gene Gpbar1	GPCR, TGR5, M-BAR, BG37, Gpbar1, GPR131	G protein-coupled bile acid receptor 1	NM_174985.1		NP_778150.1
GeneID:227290	Aamp	1	74279840	74284738	4898	-	8	1_CONTROL-A_ATAC_mm10::1::1305, 2_CONTROL-B_ATAC_mm10::1::1340, 3_CONTROL-C_ATAC_mm10::1::1381, 4_CRE-ERT2-A_ATAC_mm10::1::1313, 4_CRE-ERT2-A_ATAC_mm10::1::1314, 5_CRE-ERT2-B_ATAC_mm10::1::1252, 6_CRE-ERT2-C_ATAC_mm10::1::892, 6_CRE-ERT2-C_ATAC_mm10::1::893	-62, -94, -94, 12930, -62, -94, 12930, -94	upstream, upstream, upstream, downstream, upstream, upstream, downstream, upstream	1	1	1	1	1	1	535.5	527	548	497	490.5	251.5	2	3_CONTROL-C_ATAC_mm10::1	1081	Gene Aamp	Aamp, AU040907, Aamp-rs, MGC30660	angio-associated migratory protein	NM_001190444.1, NM_146110.3		NP_001177373.1, NP_666222.2
GeneID:56695	Pnkd	1	74285034	74353692	68658	+	50	1_CONTROL-A_ATAC_mm10::1::1305, 1_CONTROL-A_ATAC_mm10::1::1306, 1_CONTROL-A_ATAC_mm10::1::1307, 1_CONTROL-A_ATAC_mm10::1::1308, 1_CONTROL-A_ATAC_mm10::1::1309, 1_CONTROL-A_ATAC_mm10::1::1310, 1_CONTROL-A_ATAC_mm10::1::1311, 1_CONTROL-A_ATAC_mm10::1::1312, 2_CONTROL-B_ATAC_mm10::1::1340, 2_CONTROL-B_ATAC_mm10::1::1341, 2_CONTROL-B_ATAC_mm10::1::1342, 2_CONTROL-B_ATAC_mm10::1::1343, 2_CONTROL-B_ATA…	-234, 10838, 19062, 28502, 47606, 55542, 58454, 76982, -202, 10838, 19030, 28502, 32502, 47606, 55542, 58390, 76982, -202, 10838, 18998, 28502, 32481, 47478, 55542, 58486, 76982, -234, 10838, 18742, 28502, 32470, 47414, 55542, 58422, 76950, -202, 10838, 19062, 28470, 47478, 55542, 58454, 76982, -202, 10838, 19030, 28438, 47446, 55542, 76982	upstream, in gene, in gene, in gene, in gene, in gene, in gene, downstream, upstream, in gene, in gene, in gene, in gene, in gene, in gene, in gene, downstream, upstream, in gene, in gene, in gene, in gene, in gene, in gene, in gene, downstream, upstream, in gene, in gene, in gene, in gene, in gene, in gene, in gene, downstream, upstream, in gene, in gene, in gene, in gene, in gene, in gene, down…	1	1	1	1	1	1	325.556	355.111	343.111	315.444	326.778	165.556	9	3_CONTROL-C_ATAC_mm10::1	1081	Gene Pnkd	Brp17, AI854243, 2810403H05Rik, MNCb-5687, Tahccp2, MR-1, Pnkd, 2210013N15Rik	paroxysmal nonkinesiogenic dyskinesia	NM_001039509.1, NM_025580.2, NM_019999.2	1418746_at	NP_001034598.1, NP_079856.2, NP_064383.1
GeneID:69660	Tmbim1	1	74288247	74304336	16089	-	24	1_CONTROL-A_ATAC_mm10::1::1305, 1_CONTROL-A_ATAC_mm10::1::1306, 1_CONTROL-A_ATAC_mm10::1::1307, 1_CONTROL-A_ATAC_mm10::1::1308, 2_CONTROL-B_ATAC_mm10::1::1340, 2_CONTROL-B_ATAC_mm10::1::1341, 2_CONTROL-B_ATAC_mm10::1::1342, 2_CONTROL-B_ATAC_mm10::1::1343, 3_CONTROL-C_ATAC_mm10::1::1381, 3_CONTROL-C_ATAC_mm10::1::1382, 3_CONTROL-C_ATAC_mm10::1::1383, 3_CONTROL-C_ATAC_mm10::1::1384, 4_CRE-ERT2-A_AT…	19536, 8464, 240, -9200, 19504, 8464, 272, -9200, 19504, 8464, 304, -9200, 19536, 8464, 560, -9200, 19504, 8464, 240, -9168, 19504, 8464, 272, -9136	downstream, in gene, in gene, upstream, downstream, in gene, in gene, upstream, downstream, in gene, in gene, upstream, downstream, in gene, in gene, upstream, downstream, in gene, in gene, upstream, downstream, in gene, in gene, upstream	1	1	1	1	1	1	537.5	573	564.75	516.25	542.5	264.75	4	3_CONTROL-C_ATAC_mm10::1	1081	Gene Tmbim1	AU024746, RECS1, Tmbib1, C78899, 2310061B02Rik, Tmbim1, mKIAA4161, AA960455, KIAA4161	transmembrane BAX inhibitor motif containing 1	NM_027154.5	1417162_at	NP_081430.3
GeneID:101055811	LOC101055811	1	74295592	74297905	2313	+	12	1_CONTROL-A_ATAC_mm10::1::1306, 1_CONTROL-A_ATAC_mm10::1::1307, 2_CONTROL-B_ATAC_mm10::1::1341, 2_CONTROL-B_ATAC_mm10::1::1342, 3_CONTROL-C_ATAC_mm10::1::1382, 3_CONTROL-C_ATAC_mm10::1::1383, 4_CRE-ERT2-A_ATAC_mm10::1::1315, 4_CRE-ERT2-A_ATAC_mm10::1::1316, 5_CRE-ERT2-B_ATAC_mm10::1::1253, 5_CRE-ERT2-B_ATAC_mm10::1::1254, 6_CRE-ERT2-C_ATAC_mm10::1::894, 6_CRE-ERT2-C_ATAC_mm10::1::895	280, 8504, 280, 8472, 280, 8440, 280, 8184, 280, 8504, 280, 8472	in gene, downstream, in gene, downstream, in gene, downstream, in gene, downstream, in gene, downstream, in gene, downstream	1	1	1	1	1	1	487.5	546	523.5	509.5	558.5	278	2	5_CRE-ERT2-B_ATAC_mm10::1	1002	Gene LOC101055811		uncharacterized LOC101055811	XM_003945311.1, XM_003946059.1		XP_003945360.1, XP_003946108.1
GeneID:241112	Gm216	1	74362108	74369321	7213	+	6	1_CONTROL-A_ATAC_mm10::1::1312, 2_CONTROL-B_ATAC_mm10::1::1348, 3_CONTROL-C_ATAC_mm10::1::1389, 4_CRE-ERT2-A_ATAC_mm10::1::1322, 5_CRE-ERT2-B_ATAC_mm10::1::1259, 6_CRE-ERT2-C_ATAC_mm10::1::899	-92, -92, -92, -124, -92, -92	upstream, upstream, upstream, upstream, upstream, upstream	1	1	1	1	1	1	224	233	221	134	143	83	1	2_CONTROL-B_ATAC_mm10::1	233	Gene Gm216	Gm216	predicted gene 216	NM_001033345.2		NP_001028517.1
GeneID:18173	Slc11a1	1	74375203	74386051	10848	+	16	1_CONTROL-A_ATAC_mm10::1::1313, 1_CONTROL-A_ATAC_mm10::1::1314, 1_CONTROL-A_ATAC_mm10::1::1315, 2_CONTROL-B_ATAC_mm10::1::1349, 2_CONTROL-B_ATAC_mm10::1::1350, 2_CONTROL-B_ATAC_mm10::1::1351, 3_CONTROL-C_ATAC_mm10::1::1390, 3_CONTROL-C_ATAC_mm10::1::1391, 3_CONTROL-C_ATAC_mm10::1::1392, 4_CRE-ERT2-A_ATAC_mm10::1::1323, 4_CRE-ERT2-A_ATAC_mm10::1::1324, 5_CRE-ERT2-B_ATAC_mm10::1::1260, 5_CRE-ERT2-B…	11805, 16317, 16909, 11837, 16317, 16861, 11805, 16317, 16861, 11773, 16285, 11805, 16317, 16893, 11741, 16317	downstream, downstream, downstream, downstream, downstream, downstream, downstream, downstream, downstream, downstream, downstream, downstream, downstream, downstream, downstream, downstream	1	1	1	1	1	1	241.667	267.667	284	226.333	290.333	117	3	2_CONTROL-B_ATAC_mm10::1	428	Gene Slc11a1	Ity, ity, Bcg, Nramp1, MGC129156, Slc11a1, MGC129157, Lsh, Nramp	solute carrier family 11 (proton-coupled divalent metal ion transporters), member 1	NM_013612.2	1420361_at	NP_038640.2
GeneID:227292	Ctdsp1	1	74391609	74397285	5676	+	22	1_CONTROL-A_ATAC_mm10::1::1313, 1_CONTROL-A_ATAC_mm10::1::1314, 1_CONTROL-A_ATAC_mm10::1::1315, 1_CONTROL-A_ATAC_mm10::1::1316, 2_CONTROL-B_ATAC_mm10::1::1349, 2_CONTROL-B_ATAC_mm10::1::1350, 2_CONTROL-B_ATAC_mm10::1::1351, 2_CONTROL-B_ATAC_mm10::1::1352, 3_CONTROL-C_ATAC_mm10::1::1390, 3_CONTROL-C_ATAC_mm10::1::1391, 3_CONTROL-C_ATAC_mm10::1::1392, 3_CONTROL-C_ATAC_mm10::1::1393, 4_CRE-ERT2-A_AT…	-4601, -89, 503, 5895, -4569, -89, 455, 5895, -4601, -89, 455, 5895, -4633, -121, 5895, -4601, -89, 487, 5895, -4665, -89, 5895	upstream, upstream, in gene, downstream, upstream, upstream, in gene, downstream, upstream, upstream, in gene, downstream, upstream, upstream, downstream, upstream, upstream, in gene, downstream, upstream, upstream, downstream	1	1	1	1	1	1	210.25	236	244.75	209.75	273	109.25	4	2_CONTROL-B_ATAC_mm10::1	428	Gene Ctdsp1	GIP, Nif3, Ctdsp1, NLIIF, SCP1	CTD (carboxy-terminal domain, RNA polymerase II, polypeptide A) small phosphatase 1	NM_153088.2		NP_694728.1
GeneID:387219	Mir26b	1	74394310	74394394	84	+	22	1_CONTROL-A_ATAC_mm10::1::1313, 1_CONTROL-A_ATAC_mm10::1::1314, 1_CONTROL-A_ATAC_mm10::1::1315, 1_CONTROL-A_ATAC_mm10::1::1316, 2_CONTROL-B_ATAC_mm10::1::1349, 2_CONTROL-B_ATAC_mm10::1::1350, 2_CONTROL-B_ATAC_mm10::1::1351, 2_CONTROL-B_ATAC_mm10::1::1352, 3_CONTROL-C_ATAC_mm10::1::1390, 3_CONTROL-C_ATAC_mm10::1::1391, 3_CONTROL-C_ATAC_mm10::1::1392, 3_CONTROL-C_ATAC_mm10::1::1393, 4_CRE-ERT2-A_AT…	-7302, -2790, -2198, 3194, -7270, -2790, -2246, 3194, -7302, -2790, -2246, 3194, -7334, -2822, 3194, -7302, -2790, -2214, 3194, -7366, -2790, 3194	upstream, upstream, upstream, downstream, upstream, upstream, upstream, downstream, upstream, upstream, upstream, downstream, upstream, upstream, downstream, upstream, upstream, upstream, downstream, upstream, upstream, downstream	1	1	1	1	1	1	210.25	236	244.75	209.75	273	109.25	4	2_CONTROL-B_ATAC_mm10::1	428	Gene Mir26b	Mirn26b, Mir26b, mmu-mir-26b	microRNA 26b	NR_029743.1
GeneID:22349	Vil1	1	74409384	74435560	26176	+	1	1_CONTROL-A_ATAC_mm10::1::1317	28888	downstream	1	0	0	0	0	0	25	16	21	14	6	17	1	1_CONTROL-A_ATAC_mm10::1	25	Gene Vil1	Vil, Vil1, MGC143974	villin 1	NM_009509.2		NP_033535.2
GeneID:319651	Usp37	1	74435510	74544286	108776	-	36	1_CONTROL-A_ATAC_mm10::1::1317, 1_CONTROL-A_ATAC_mm10::1::1318, 1_CONTROL-A_ATAC_mm10::1::1319, 1_CONTROL-A_ATAC_mm10::1::1320, 1_CONTROL-A_ATAC_mm10::1::1321, 1_CONTROL-A_ATAC_mm10::1::1322, 1_CONTROL-A_ATAC_mm10::1::1323, 2_CONTROL-B_ATAC_mm10::1::1353, 2_CONTROL-B_ATAC_mm10::1::1354, 2_CONTROL-B_ATAC_mm10::1::1355, 2_CONTROL-B_ATAC_mm10::1::1356, 2_CONTROL-B_ATAC_mm10::1::1357, 2_CONTROL-B_ATA…	106014, 91454, 83806, 38366, 5470, 1726, -98, 91454, 83806, 65902, 38366, 5470, 1694, -2, 91406, 83838, 38366, 5470, 1454, -98, 91518, 38366, 37630, 5502, 1438, -66, 91438, 38366, 5502, 1438, -66, 38366, 37598, 5470, 1726, -66	in gene, in gene, in gene, in gene, in gene, in gene, upstream, in gene, in gene, in gene, in gene, in gene, in gene, upstream, in gene, in gene, in gene, in gene, in gene, upstream, in gene, in gene, in gene, in gene, in gene, upstream, in gene, in gene, in gene, in gene, upstream, in gene, in gene, in gene, in gene, upstream	1	1	1	1	1	1	155.75	158.875	152.125	140	150.375	67.875	8	5_CRE-ERT2-B_ATAC_mm10::1	620	Gene Usp37	C330008N13Rik, 4932415L06Rik, Usp37	ubiquitin specific peptidase 37	NM_176972.4	1434242_at	NP_795946.2
GeneID:58184	Rqcd1	1	74506060	74530842	24782	+	14	1_CONTROL-A_ATAC_mm10::1::1320, 1_CONTROL-A_ATAC_mm10::1::1321, 2_CONTROL-B_ATAC_mm10::1::1356, 2_CONTROL-B_ATAC_mm10::1::1357, 3_CONTROL-C_ATAC_mm10::1::1396, 3_CONTROL-C_ATAC_mm10::1::1397, 4_CRE-ERT2-A_ATAC_mm10::1::1327, 4_CRE-ERT2-A_ATAC_mm10::1::1328, 4_CRE-ERT2-A_ATAC_mm10::1::1329, 5_CRE-ERT2-B_ATAC_mm10::1::1265, 5_CRE-ERT2-B_ATAC_mm10::1::1266, 6_CRE-ERT2-C_ATAC_mm10::1::903, 6_CRE-ERT2…	-140, 32756, -140, 32756, -140, 32756, -140, 596, 32724, -140, 32724, -140, 628, 32756	upstream, downstream, upstream, downstream, upstream, downstream, upstream, in gene, downstream, upstream, downstream, upstream, in gene, downstream	1	1	1	1	1	1	351	371	361	344.5	372	163	2	5_CRE-ERT2-B_ATAC_mm10::1	620	Gene Rqcd1	Rqcd1, 2610007F23Rik, Fl10, AI593551	rcd1 (required for cell differentiation) homolog 1 (S. pombe)	NM_021383.5		NP_067358.1
GeneID:18802	Plcd4	1	74542889	74565977	23088	+	23	1_CONTROL-A_ATAC_mm10::1::1321, 1_CONTROL-A_ATAC_mm10::1::1322, 1_CONTROL-A_ATAC_mm10::1::1323, 1_CONTROL-A_ATAC_mm10::1::1324, 2_CONTROL-B_ATAC_mm10::1::1357, 2_CONTROL-B_ATAC_mm10::1::1358, 2_CONTROL-B_ATAC_mm10::1::1359, 3_CONTROL-C_ATAC_mm10::1::1397, 3_CONTROL-C_ATAC_mm10::1::1398, 3_CONTROL-C_ATAC_mm10::1::1399, 3_CONTROL-C_ATAC_mm10::1::1400, 4_CRE-ERT2-A_ATAC_mm10::1::1329, 4_CRE-ERT2-A_A…	-4073, -329, 1495, 27287, -4073, -297, 1399, -4073, -57, 1495, 27351, -4105, -41, 1463, 27351, -4105, -41, 1463, 27255, -4073, -329, 1463, 27255	upstream, upstream, in gene, downstream, upstream, upstream, in gene, upstream, upstream, in gene, downstream, upstream, upstream, in gene, downstream, upstream, upstream, in gene, downstream, upstream, upstream, in gene, downstream	1	1	1	1	1	1	129.5	128.25	126.75	123.25	140.75	69	4	1_CONTROL-A_ATAC_mm10::1	262	Gene Plcd4	Plcd4, 4921507K24Rik	phospholipase C, delta 4	NM_001081456.1, NM_148937.2	1432927_at, 1432928_at	NP_001074925.1, NP_683739.2
GeneID:77264	Zfp142	1	74565128	74588028	22900	-	11	1_CONTROL-A_ATAC_mm10::1::1324, 1_CONTROL-A_ATAC_mm10::1::1325, 2_CONTROL-B_ATAC_mm10::1::1360, 3_CONTROL-C_ATAC_mm10::1::1400, 3_CONTROL-C_ATAC_mm10::1::1401, 4_CRE-ERT2-A_ATAC_mm10::1::1332, 4_CRE-ERT2-A_ATAC_mm10::1::1333, 5_CRE-ERT2-B_ATAC_mm10::1::1269, 5_CRE-ERT2-B_ATAC_mm10::1::1270, 6_CRE-ERT2-C_ATAC_mm10::1::908, 6_CRE-ERT2-C_ATAC_mm10::1::909	17852, -132, -164, 17788, -164, 17788, -164, 17884, -164, 17884, -100	in gene, upstream, upstream, in gene, upstream, in gene, upstream, in gene, upstream, in gene, upstream	1	1	1	1	1	1	391.5	393.5	410	346.5	399.5	167	2	3_CONTROL-C_ATAC_mm10::1	786	Gene Zfp142	mKIAA0236, BB154236, Zfp142, 9330177B18Rik	zinc finger protein 142	NM_029888.2	1425356_at	NP_084164.1
GeneID:66821	Bcs1l	1	74588361	74592443	4082	+	12	1_CONTROL-A_ATAC_mm10::1::1325, 1_CONTROL-A_ATAC_mm10::1::1326, 2_CONTROL-B_ATAC_mm10::1::1360, 2_CONTROL-B_ATAC_mm10::1::1361, 3_CONTROL-C_ATAC_mm10::1::1401, 3_CONTROL-C_ATAC_mm10::1::1402, 4_CRE-ERT2-A_ATAC_mm10::1::1333, 4_CRE-ERT2-A_ATAC_mm10::1::1334, 5_CRE-ERT2-B_ATAC_mm10::1::1270, 5_CRE-ERT2-B_ATAC_mm10::1::1271, 6_CRE-ERT2-C_ATAC_mm10::1::909, 6_CRE-ERT2-C_ATAC_mm10::1::910	-201, 13047, -169, 13111, -169, 13047, -169, 13047, -169, 13079, -233, 13095	upstream, downstream, upstream, downstream, upstream, downstream, upstream, downstream, upstream, downstream, upstream, downstream	1	1	1	1	1	1	458	477.5	478	392	450.5	178	2	3_CONTROL-C_ATAC_mm10::1	786	Gene Bcs1l	Bcs1l, 9130022O19Rik	BCS1-like (yeast)	NM_025784.4		NP_080060.1
GeneID:57751	Rnf25	1	74593752	74601397	7645	-	12	1_CONTROL-A_ATAC_mm10::1::1325, 1_CONTROL-A_ATAC_mm10::1::1326, 2_CONTROL-B_ATAC_mm10::1::1360, 2_CONTROL-B_ATAC_mm10::1::1361, 3_CONTROL-C_ATAC_mm10::1::1401, 3_CONTROL-C_ATAC_mm10::1::1402, 4_CRE-ERT2-A_ATAC_mm10::1::1333, 4_CRE-ERT2-A_ATAC_mm10::1::1334, 5_CRE-ERT2-B_ATAC_mm10::1::1270, 5_CRE-ERT2-B_ATAC_mm10::1::1271, 6_CRE-ERT2-C_ATAC_mm10::1::909, 6_CRE-ERT2-C_ATAC_mm10::1::910	13237, -11, 13205, -75, 13205, -11, 13205, -11, 13205, -43, 13269, -59	downstream, upstream, downstream, upstream, downstream, upstream, downstream, upstream, downstream, upstream, downstream, upstream	1	1	1	1	1	1	458	477.5	478	392	450.5	178	2	3_CONTROL-C_ATAC_mm10::1	786	Gene Rnf25	0610009H16Rik, AO7, Rnf25	ring finger protein 25	NM_021313.2		NP_067288.2
GeneID:269209	Stk36	1	74601455	74636894	35439	+	11	1_CONTROL-A_ATAC_mm10::1::1326, 1_CONTROL-A_ATAC_mm10::1::1327, 2_CONTROL-B_ATAC_mm10::1::1361, 2_CONTROL-B_ATAC_mm10::1::1362, 3_CONTROL-C_ATAC_mm10::1::1402, 3_CONTROL-C_ATAC_mm10::1::1403, 4_CRE-ERT2-A_ATAC_mm10::1::1334, 4_CRE-ERT2-A_ATAC_mm10::1::1335, 5_CRE-ERT2-B_ATAC_mm10::1::1271, 5_CRE-ERT2-B_ATAC_mm10::1::1272, 6_CRE-ERT2-C_ATAC_mm10::1::910	-47, 42657, 17, 42609, -47, 42609, -47, 42641, -15, 42657, 1	upstream, downstream, in gene, downstream, upstream, downstream, upstream, downstream, upstream, downstream, in gene	1	1	1	1	1	1	106	109	101	87	90	37	2	2_CONTROL-B_ATAC_mm10::1	193	Gene Stk36	Fused, FU, KIAA1278, B930045J24, Stk36, 1700112N14Rik, mKIAA1278, MGC58023		NM_175031.3	1434733_at	NP_778196.2
GeneID:67534	Ttll4	1	74661754	74697973	36219	+	11	1_CONTROL-A_ATAC_mm10::1::1328, 1_CONTROL-A_ATAC_mm10::1::1329, 2_CONTROL-B_ATAC_mm10::1::1363, 2_CONTROL-B_ATAC_mm10::1::1364, 3_CONTROL-C_ATAC_mm10::1::1404, 3_CONTROL-C_ATAC_mm10::1::1405, 4_CRE-ERT2-A_ATAC_mm10::1::1336, 4_CRE-ERT2-A_ATAC_mm10::1::1337, 5_CRE-ERT2-B_ATAC_mm10::1::1273, 5_CRE-ERT2-B_ATAC_mm10::1::1274, 6_CRE-ERT2-C_ATAC_mm10::1::911	-26, 42598, 6, 42598, 6, 42630, -58, 42598, -58, 42566, -58	upstream, downstream, in gene, downstream, in gene, downstream, upstream, downstream, upstream, downstream, upstream	1	1	1	1	1	1	185.5	172	200	197.5	205	91.5	2	3_CONTROL-C_ATAC_mm10::1	359	Gene Ttll4	AI451681, 4632407P03Rik, mKIAA0173, Ttll4	tubulin tyrosine ligase-like family, member 4	NM_001014974.1	1428911_at, 1428912_at, 1436249_at	NP_001014974.1
GeneID:104086	Cyp27a1	1	74713574	74737890	24316	+	5	1_CONTROL-A_ATAC_mm10::1::1329, 2_CONTROL-B_ATAC_mm10::1::1364, 3_CONTROL-C_ATAC_mm10::1::1405, 4_CRE-ERT2-A_ATAC_mm10::1::1337, 5_CRE-ERT2-B_ATAC_mm10::1::1274	-9222, -9222, -9190, -9222, -9254	upstream, upstream, upstream, upstream, upstream	1	1	1	1	1	0	40	30	41	51	59	17	1	5_CRE-ERT2-B_ATAC_mm10::1	59	Gene Cyp27a1	Cyp27a1, Cyp27, 1300013A03Rik	cytochrome P450, family 27, subfamily a, polypeptide 1	NM_024264.4	1417590_at	NP_077226.2
GeneID:241113	Prkag3	1	74738922	74748955	10033	-	10	1_CONTROL-A_ATAC_mm10::1::1330, 2_CONTROL-B_ATAC_mm10::1::1365, 3_CONTROL-C_ATAC_mm10::1::1406, 3_CONTROL-C_ATAC_mm10::1::1407, 4_CRE-ERT2-A_ATAC_mm10::1::1338, 4_CRE-ERT2-A_ATAC_mm10::1::1339, 5_CRE-ERT2-B_ATAC_mm10::1::1275, 5_CRE-ERT2-B_ATAC_mm10::1::1276, 5_CRE-ERT2-B_ATAC_mm10::1::1277, 6_CRE-ERT2-C_ATAC_mm10::1::912	-549, -517, -517, -1797, -549, -1973, 59, -517, -1893, -517	upstream, upstream, upstream, upstream, upstream, upstream, in gene, upstream, upstream, upstream	1	1	1	1	1	1	23.667	25.333	30.333	40	48.667	41.333	3	6_CRE-ERT2-C_ATAC_mm10::1	69	Gene Prkag3	AMPKg3S, Amkg3, Ampkg3, AMPKg3L, Prkag3	protein kinase, AMP-activated, gamma 3 non-catatlytic subunit	NM_153744.3		NP_714966.1
GeneID:22420	Wnt6	1	74771892	74785319	13427	+	33	1_CONTROL-A_ATAC_mm10::1::1332, 1_CONTROL-A_ATAC_mm10::1::1333, 1_CONTROL-A_ATAC_mm10::1::1334, 1_CONTROL-A_ATAC_mm10::1::1335, 1_CONTROL-A_ATAC_mm10::1::1336, 1_CONTROL-A_ATAC_mm10::1::1337, 2_CONTROL-B_ATAC_mm10::1::1367, 2_CONTROL-B_ATAC_mm10::1::1368, 2_CONTROL-B_ATAC_mm10::1::1369, 2_CONTROL-B_ATAC_mm10::1::1370, 2_CONTROL-B_ATAC_mm10::1::1371, 2_CONTROL-B_ATAC_mm10::1::1372, 3_CONTROL-C_ATA…	-8596, 332, 1356, 3884, 12620, 16140, -8596, 268, 1356, 3916, 12716, 16140, -8596, 316, 1388, 3884, 12700, 16140, -8596, 300, 1420, 3884, 12716, 16140, -8596, 268, 3884, 12716, 16140, -8612, 284, 3932, 16108	upstream, in gene, in gene, in gene, in gene, downstream, upstream, in gene, in gene, in gene, in gene, downstream, upstream, in gene, in gene, in gene, in gene, downstream, upstream, in gene, in gene, in gene, in gene, downstream, upstream, in gene, in gene, in gene, downstream, upstream, in gene, in gene, downstream	1	1	1	1	1	1	108.333	106.833	114.333	76.167	80.333	41.167	6	3_CONTROL-C_ATAC_mm10::1	167	Gene Wnt6	Wnt6, AA409270, Wnt-6	wingless-related MMTV integration site 6	NM_009526.3	1419708_at, 1435980_x_at	NP_033552.2
GeneID:22409	Wnt10a	1	74792019	74804176	12157	+	29	1_CONTROL-A_ATAC_mm10::1::1336, 1_CONTROL-A_ATAC_mm10::1::1337, 1_CONTROL-A_ATAC_mm10::1::1338, 1_CONTROL-A_ATAC_mm10::1::1339, 1_CONTROL-A_ATAC_mm10::1::1340, 2_CONTROL-B_ATAC_mm10::1::1371, 2_CONTROL-B_ATAC_mm10::1::1372, 2_CONTROL-B_ATAC_mm10::1::1373, 2_CONTROL-B_ATAC_mm10::1::1374, 2_CONTROL-B_ATAC_mm10::1::1375, 3_CONTROL-C_ATAC_mm10::1::1413, 3_CONTROL-C_ATAC_mm10::1::1414, 3_CONTROL-C_ATA…	-7507, -3987, 5549, 11277, 16301, -7411, -3987, 5549, 11213, 16237, -7427, -3987, 5549, 11213, 16301, -7411, -3987, 5549, 11213, 16269, -7411, -3987, 5549, 11213, 16301, -4019, 5549, 11213, 16301	upstream, upstream, in gene, in gene, downstream, upstream, upstream, in gene, in gene, downstream, upstream, upstream, in gene, in gene, downstream, upstream, upstream, in gene, in gene, downstream, upstream, upstream, in gene, in gene, downstream, upstream, in gene, in gene, downstream	1	1	1	1	1	1	141.4	164.6	172.2	133.2	137.8	63.2	5	2_CONTROL-B_ATAC_mm10::1	327	Gene Wnt10a	Wnt10a	wingless related MMTV integration site 10a	NM_009518.2		NP_033544.1
GeneID:12570	Cdk5r2	1	74855029	74857732	2703	+	12	1_CONTROL-A_ATAC_mm10::1::1342, 1_CONTROL-A_ATAC_mm10::1::1343, 2_CONTROL-B_ATAC_mm10::1::1377, 2_CONTROL-B_ATAC_mm10::1::1378, 3_CONTROL-C_ATAC_mm10::1::1419, 3_CONTROL-C_ATAC_mm10::1::1420, 4_CRE-ERT2-A_ATAC_mm10::1::1351, 4_CRE-ERT2-A_ATAC_mm10::1::1352, 5_CRE-ERT2-B_ATAC_mm10::1::1288, 5_CRE-ERT2-B_ATAC_mm10::1::1289, 6_CRE-ERT2-C_ATAC_mm10::1::921, 6_CRE-ERT2-C_ATAC_mm10::1::922	-181, 3563, -181, 3563, -181, 3563, -181, 3547, -181, 3563, -181, 3531	upstream, downstream, upstream, downstream, upstream, downstream, upstream, downstream, upstream, downstream, upstream, downstream	1	1	1	1	1	1	238.5	274.5	283	206	218.5	88	2	3_CONTROL-C_ATAC_mm10::1	372	Gene Cdk5r2	B230310J22Rik, Cdk5r2, p39	cyclin-dependent kinase 5, regulatory subunit 2 (p39)	NM_009872.3		NP_034002.2
GeneID:260298	Fev	1	74881509	74885408	3899	-	11	1_CONTROL-A_ATAC_mm10::1::1344, 1_CONTROL-A_ATAC_mm10::1::1345, 2_CONTROL-B_ATAC_mm10::1::1379, 2_CONTROL-B_ATAC_mm10::1::1380, 3_CONTROL-C_ATAC_mm10::1::1421, 3_CONTROL-C_ATAC_mm10::1::1422, 3_CONTROL-C_ATAC_mm10::1::1423, 4_CRE-ERT2-A_ATAC_mm10::1::1353, 4_CRE-ERT2-A_ATAC_mm10::1::1354, 5_CRE-ERT2-B_ATAC_mm10::1::1290, 6_CRE-ERT2-C_ATAC_mm10::1::923	4416, -8224, 4416, -7776, 4416, -8224, -9760, 4448, -9760, 4416, -7840	downstream, upstream, downstream, upstream, downstream, upstream, upstream, downstream, upstream, downstream, upstream	1	1	1	1	1	1	44	55.667	56.667	47	39.333	30.667	3	2_CONTROL-B_ATAC_mm10::1	102	Gene Fev	mPet-1, Pet-1, Pet1, Fev	FEV (ETS oncogene family)	NM_153111.2	1425886_at	NP_694751.1
GeneID:12958	Cryba2	1	74889944	74893135	3191	-	12	1_CONTROL-A_ATAC_mm10::1::1344, 1_CONTROL-A_ATAC_mm10::1::1345, 2_CONTROL-B_ATAC_mm10::1::1379, 2_CONTROL-B_ATAC_mm10::1::1380, 2_CONTROL-B_ATAC_mm10::1::1381, 3_CONTROL-C_ATAC_mm10::1::1421, 3_CONTROL-C_ATAC_mm10::1::1422, 3_CONTROL-C_ATAC_mm10::1::1423, 4_CRE-ERT2-A_ATAC_mm10::1::1353, 4_CRE-ERT2-A_ATAC_mm10::1::1354, 5_CRE-ERT2-B_ATAC_mm10::1::1290, 6_CRE-ERT2-C_ATAC_mm10::1::923	12143, -497, 12143, -49, -7409, 12143, -497, -2033, 12175, -2033, 12143, -113	downstream, upstream, downstream, upstream, upstream, downstream, upstream, upstream, downstream, upstream, downstream, upstream	1	1	1	1	1	1	39.25	49.25	49.25	38	35.25	27	4	2_CONTROL-B_ATAC_mm10::1	102	Gene Cryba2	E130107M19Rik, Cryba2	crystallin, beta A2	NM_021541.2	1419011_at	NP_067516.1
GeneID:723900	Mir375	1	74900658	74900721	63	-	7	1_CONTROL-A_ATAC_mm10::1::1345, 2_CONTROL-B_ATAC_mm10::1::1380, 2_CONTROL-B_ATAC_mm10::1::1381, 3_CONTROL-C_ATAC_mm10::1::1422, 3_CONTROL-C_ATAC_mm10::1::1423, 4_CRE-ERT2-A_ATAC_mm10::1::1354, 6_CRE-ERT2-C_ATAC_mm10::1::923	7089, 7537, 177, 7089, 5553, 5553, 7473	downstream, downstream, downstream, downstream, downstream, downstream, downstream	1	1	1	1	0	1	30	31.667	36.333	25.667	28.333	24.333	3	3_CONTROL-C_ATAC_mm10::1	46	Gene Mir375	Mir375, mmu-mir-375, Mirn375	microRNA 375	NR_029876.1
GeneID:241116	Ccdc108	1	74902080	74935599	33519	-	17	1_CONTROL-A_ATAC_mm10::1::1345, 1_CONTROL-A_ATAC_mm10::1::1346, 1_CONTROL-A_ATAC_mm10::1::1347, 2_CONTROL-B_ATAC_mm10::1::1380, 2_CONTROL-B_ATAC_mm10::1::1381, 2_CONTROL-B_ATAC_mm10::1::1382, 2_CONTROL-B_ATAC_mm10::1::1383, 3_CONTROL-C_ATAC_mm10::1::1422, 3_CONTROL-C_ATAC_mm10::1::1423, 3_CONTROL-C_ATAC_mm10::1::1424, 3_CONTROL-C_ATAC_mm10::1::1425, 4_CRE-ERT2-A_ATAC_mm10::1::1354, 4_CRE-ERT2-A_A…	41967, 8687, 15, 42415, 35055, 8719, 15, 41967, 40431, 8687, 15, 40431, 8687, 15, 8687, 15, 42351	downstream, in gene, in gene, downstream, downstream, in gene, in gene, downstream, downstream, in gene, in gene, downstream, in gene, in gene, in gene, in gene, downstream	1	1	1	1	1	1	42.8	45.2	42.8	38.2	33	21.2	5	2_CONTROL-B_ATAC_mm10::1	74	Gene Ccdc108	B230363K08Rik, A230051F10, Ccdc108	coiled-coil domain containing 108	NM_001039495.1	1434983_at	NP_001034584.1
GeneID:16147	Ihh	1	74945318	74951651	6333	-	10	1_CONTROL-A_ATAC_mm10::1::1347, 1_CONTROL-A_ATAC_mm10::1::1348, 2_CONTROL-B_ATAC_mm10::1::1383, 2_CONTROL-B_ATAC_mm10::1::1384, 3_CONTROL-C_ATAC_mm10::1::1425, 3_CONTROL-C_ATAC_mm10::1::1426, 4_CRE-ERT2-A_ATAC_mm10::1::1356, 4_CRE-ERT2-A_ATAC_mm10::1::1357, 5_CRE-ERT2-B_ATAC_mm10::1::1292, 5_CRE-ERT2-B_ATAC_mm10::1::1293	16067, 2691, 16067, 2627, 16067, 2627, 16067, 2627, 16067, 2627	downstream, in gene, downstream, in gene, downstream, in gene, downstream, in gene, downstream, in gene	1	1	1	1	1	0	55	74.5	59	48	53	22	2	2_CONTROL-B_ATAC_mm10::1	75	Gene Ihh	Ihh		NM_010544.2		NP_034674.1
GeneID:75570	Nhej1	1	74967346	75046653	79307	-	18	1_CONTROL-A_ATAC_mm10::1::1349, 1_CONTROL-A_ATAC_mm10::1::1350, 2_CONTROL-B_ATAC_mm10::1::1385, 2_CONTROL-B_ATAC_mm10::1::1386, 3_CONTROL-C_ATAC_mm10::1::1427, 3_CONTROL-C_ATAC_mm10::1::1428, 4_CRE-ERT2-A_ATAC_mm10::1::1358, 4_CRE-ERT2-A_ATAC_mm10::1::1359, 5_CRE-ERT2-B_ATAC_mm10::1::1294, 5_CRE-ERT2-B_ATAC_mm10::1::1295, 6_CRE-ERT2-C_ATAC_mm10::1::924, 6_CRE-ERT2-C_ATAC_mm10::1::925, 1_CONTROL-A…	82045, 61085, 82045, 61053, 82045, 61053, 82029, 61085, 82045, 61085, 82029, 61085, 29645, -5571, 29661, 29661, 29661, 29629	downstream, in gene, downstream, in gene, downstream, in gene, downstream, in gene, downstream, in gene, downstream, in gene, in gene, upstream, in gene, in gene, in gene, in gene	1	1	1	1	1	1	83.5	70	68.75	61.5	65	30	4	2_CONTROL-B_ATAC_mm10::1	115	Gene Nhej1	MGC130192, MGC130191, 1700029B21Rik, cernunnos, XLF, Nhej1	nonhomologous end-joining factor 1	NM_029342.4	1425651_at, 1429098_s_at	NP_083618.3
GeneID:22626	Slc23a3	1	75125541	75133890	8349	-	18	1_CONTROL-A_ATAC_mm10::1::1353, 1_CONTROL-A_ATAC_mm10::1::1354, 1_CONTROL-A_ATAC_mm10::1::1355, 2_CONTROL-B_ATAC_mm10::1::1388, 2_CONTROL-B_ATAC_mm10::1::1389, 2_CONTROL-B_ATAC_mm10::1::1390, 3_CONTROL-C_ATAC_mm10::1::1430, 3_CONTROL-C_ATAC_mm10::1::1431, 3_CONTROL-C_ATAC_mm10::1::1432, 4_CRE-ERT2-A_ATAC_mm10::1::1361, 4_CRE-ERT2-A_ATAC_mm10::1::1362, 4_CRE-ERT2-A_ATAC_mm10::1::1363, 5_CRE-ERT2-B…	8994, -7838, -8926, 8866, -7710, -8926, 8866, -7838, -8926, 8866, -7870, -8894, 8802, -7822, -8894, 8802, -7678, -8926	downstream, upstream, upstream, downstream, upstream, upstream, downstream, upstream, upstream, downstream, upstream, upstream, downstream, upstream, upstream, downstream, upstream, upstream	1	1	1	1	1	1	185.333	196.667	203.333	141.667	162.667	82.667	3	2_CONTROL-B_ATAC_mm10::1	263	Gene Slc23a3	MGC143682, SVCT3, Yspl1, Slc23a3, MGC143681	solute carrier family 23 (nucleobase transporters), member 3	NM_194333.3		NP_919314.2
GeneID:69171	Cnppd1	1	75135215	75142368	7153	-	18	1_CONTROL-A_ATAC_mm10::1::1353, 1_CONTROL-A_ATAC_mm10::1::1354, 1_CONTROL-A_ATAC_mm10::1::1355, 2_CONTROL-B_ATAC_mm10::1::1388, 2_CONTROL-B_ATAC_mm10::1::1389, 2_CONTROL-B_ATAC_mm10::1::1390, 3_CONTROL-C_ATAC_mm10::1::1430, 3_CONTROL-C_ATAC_mm10::1::1431, 3_CONTROL-C_ATAC_mm10::1::1432, 4_CRE-ERT2-A_ATAC_mm10::1::1361, 4_CRE-ERT2-A_ATAC_mm10::1::1362, 4_CRE-ERT2-A_ATAC_mm10::1::1363, 5_CRE-ERT2-B…	17472, 640, -448, 17344, 768, -448, 17344, 640, -448, 17344, 608, -416, 17280, 656, -416, 17280, 800, -448	downstream, in gene, upstream, downstream, in gene, upstream, downstream, in gene, upstream, downstream, in gene, upstream, downstream, in gene, upstream, downstream, in gene, upstream	1	1	1	1	1	1	185.333	196.667	203.333	141.667	162.667	82.667	3	2_CONTROL-B_ATAC_mm10::1	263	Gene Cnppd1	Cnppd1, AU043960, 1810031K17Rik	cyclin Pas1/PHO80 domain containing 1	NM_026977.2	1427879_at	NP_081253.1
GeneID:227298	Fam134a	1	75142786	75147909	5123	+	12	1_CONTROL-A_ATAC_mm10::1::1354, 1_CONTROL-A_ATAC_mm10::1::1355, 2_CONTROL-B_ATAC_mm10::1::1389, 2_CONTROL-B_ATAC_mm10::1::1390, 3_CONTROL-C_ATAC_mm10::1::1431, 3_CONTROL-C_ATAC_mm10::1::1432, 4_CRE-ERT2-A_ATAC_mm10::1::1362, 4_CRE-ERT2-A_ATAC_mm10::1::1363, 5_CRE-ERT2-B_ATAC_mm10::1::1298, 5_CRE-ERT2-B_ATAC_mm10::1::1299, 6_CRE-ERT2-C_ATAC_mm10::1::927, 6_CRE-ERT2-C_ATAC_mm10::1::928	-1058, 30, -1186, 30, -1058, 30, -1026, -2, -1074, -2, -1218, 30	upstream, in gene, upstream, in gene, upstream, in gene, upstream, upstream, upstream, upstream, upstream, in gene	1	1	1	1	1	1	166.5	175.5	191	128	144	82.5	2	2_CONTROL-B_ATAC_mm10::1	263	Gene Fam134a	Fam134a, MGC47289	family with sequence similarity 134, member A	NM_170755.2		NP_739561.2
GeneID:68818	Zfand2b	1	75168646	75171626	2980	+	12	1_CONTROL-A_ATAC_mm10::1::1356, 1_CONTROL-A_ATAC_mm10::1::1357, 2_CONTROL-B_ATAC_mm10::1::1391, 2_CONTROL-B_ATAC_mm10::1::1392, 3_CONTROL-C_ATAC_mm10::1::1433, 3_CONTROL-C_ATAC_mm10::1::1434, 4_CRE-ERT2-A_ATAC_mm10::1::1364, 4_CRE-ERT2-A_ATAC_mm10::1::1365, 5_CRE-ERT2-B_ATAC_mm10::1::1300, 5_CRE-ERT2-B_ATAC_mm10::1::1301, 6_CRE-ERT2-C_ATAC_mm10::1::929, 6_CRE-ERT2-C_ATAC_mm10::1::930	-38, 11706, -38, 11706, -6, 11706, -6, 11770, -6, 11770, -6, 11770	upstream, downstream, upstream, downstream, upstream, downstream, upstream, downstream, upstream, downstream, upstream, downstream	1	1	1	1	1	1	259	304	312.5	240	256.5	139.5	2	3_CONTROL-C_ATAC_mm10::1	344	Gene Zfand2b	C81256, Zfand2b, 1110060O18Rik	zinc finger, AN1 type domain 2B	NM_026846.3, NM_001159905.1, NM_001159906.1	1424521_at	NP_081122.2, NP_001153377.1, NP_001153378.1
GeneID:74104	Abcb6	1	75171640	75180283	8643	-	12	1_CONTROL-A_ATAC_mm10::1::1356, 1_CONTROL-A_ATAC_mm10::1::1357, 2_CONTROL-B_ATAC_mm10::1::1391, 2_CONTROL-B_ATAC_mm10::1::1392, 3_CONTROL-C_ATAC_mm10::1::1433, 3_CONTROL-C_ATAC_mm10::1::1434, 4_CRE-ERT2-A_ATAC_mm10::1::1364, 4_CRE-ERT2-A_ATAC_mm10::1::1365, 5_CRE-ERT2-B_ATAC_mm10::1::1300, 5_CRE-ERT2-B_ATAC_mm10::1::1301, 6_CRE-ERT2-C_ATAC_mm10::1::929, 6_CRE-ERT2-C_ATAC_mm10::1::930	11675, -69, 11675, -69, 11643, -69, 11643, -133, 11643, -133, 11643, -133	downstream, upstream, downstream, upstream, downstream, upstream, downstream, upstream, downstream, upstream, downstream, upstream	1	1	1	1	1	1	259	304	312.5	240	256.5	139.5	2	3_CONTROL-C_ATAC_mm10::1	344	Gene Abcb6	1200005B17Rik, Abcb6	ATP-binding cassette, sub-family B (MDR/TAP), member 6	NM_023732.2	1422524_at	NP_076221.1
GeneID:245860	Atg9a	1	75180866	75191923	11057	-	12	1_CONTROL-A_ATAC_mm10::1::1357, 1_CONTROL-A_ATAC_mm10::1::1358, 2_CONTROL-B_ATAC_mm10::1::1392, 2_CONTROL-B_ATAC_mm10::1::1393, 3_CONTROL-C_ATAC_mm10::1::1434, 3_CONTROL-C_ATAC_mm10::1::1435, 4_CRE-ERT2-A_ATAC_mm10::1::1365, 4_CRE-ERT2-A_ATAC_mm10::1::1366, 5_CRE-ERT2-B_ATAC_mm10::1::1301, 5_CRE-ERT2-B_ATAC_mm10::1::1302, 6_CRE-ERT2-C_ATAC_mm10::1::930, 6_CRE-ERT2-C_ATAC_mm10::1::931	11571, -141, 11571, -141, 11571, -173, 11507, -173, 11507, -173, 11507, -173	downstream, upstream, downstream, upstream, downstream, upstream, downstream, upstream, downstream, upstream, downstream, upstream	1	1	1	1	1	1	617.5	623	621	519	525.5	249	2	2_CONTROL-B_ATAC_mm10::1	917	Gene Atg9a	AU019532, Atg9l1, Apg9l1, Atg9, MGC105176, Atg9a	autophagy related 9A	NM_001003917.3	1435784_at	NP_001003917.2
GeneID:52231	Ankzf1	1	75192160	75199387	7227	+	6	1_CONTROL-A_ATAC_mm10::1::1358, 2_CONTROL-B_ATAC_mm10::1::1393, 3_CONTROL-C_ATAC_mm10::1::1435, 4_CRE-ERT2-A_ATAC_mm10::1::1366, 5_CRE-ERT2-B_ATAC_mm10::1::1302, 6_CRE-ERT2-C_ATAC_mm10::1::931	-96, -96, -64, -64, -64, -64	upstream, upstream, upstream, upstream, upstream, upstream	1	1	1	1	1	1	905	917	898	779	818	364	1	2_CONTROL-B_ATAC_mm10::1	917	Gene Ankzf1	Ankzf1, 2810025E10Rik, D1Ertd161e, 1300008P06Rik	ankyrin repeat and zinc finger domain containing 1	NM_001267620.1, NM_026187.5, NR_051998.1, NR_051999.1	1429014_at, 1429016_at	NP_001254549.1, NP_080463.3
GeneID:74577	Glb1l	1	75198235	75210778	12543	-	19	1_CONTROL-A_ATAC_mm10::1::1358, 1_CONTROL-A_ATAC_mm10::1::1359, 1_CONTROL-A_ATAC_mm10::1::1360, 1_CONTROL-A_ATAC_mm10::1::1361, 2_CONTROL-B_ATAC_mm10::1::1393, 2_CONTROL-B_ATAC_mm10::1::1394, 2_CONTROL-B_ATAC_mm10::1::1395, 2_CONTROL-B_ATAC_mm10::1::1396, 3_CONTROL-C_ATAC_mm10::1::1435, 3_CONTROL-C_ATAC_mm10::1::1436, 3_CONTROL-C_ATAC_mm10::1::1437, 3_CONTROL-C_ATAC_mm10::1::1438, 4_CRE-ERT2-A_AT…	18714, -70, -4230, -8539, 18714, -70, -4262, -8518, 18682, -70, -4262, -8582, 18682, -70, -8502, 18682, -6, 18682, -70	downstream, upstream, upstream, upstream, downstream, upstream, upstream, upstream, downstream, upstream, upstream, upstream, downstream, upstream, upstream, downstream, upstream, downstream, upstream	1	1	1	1	1	1	318.25	338.25	336.25	267.25	283	122	4	2_CONTROL-B_ATAC_mm10::1	917	Gene Glb1l	Glb1l, 4833408P15Rik	galactosidase, beta 1-like	NM_029010.1	1420247_at, 1430385_a_at	NP_083286.1
GeneID:20872	Stk16	1	75210829	75215606	4777	+	13	1_CONTROL-A_ATAC_mm10::1::1359, 1_CONTROL-A_ATAC_mm10::1::1360, 1_CONTROL-A_ATAC_mm10::1::1361, 2_CONTROL-B_ATAC_mm10::1::1394, 2_CONTROL-B_ATAC_mm10::1::1395, 2_CONTROL-B_ATAC_mm10::1::1396, 3_CONTROL-C_ATAC_mm10::1::1436, 3_CONTROL-C_ATAC_mm10::1::1437, 3_CONTROL-C_ATAC_mm10::1::1438, 4_CRE-ERT2-A_ATAC_mm10::1::1367, 4_CRE-ERT2-A_ATAC_mm10::1::1368, 5_CRE-ERT2-B_ATAC_mm10::1::1303, 6_CRE-ERT2-C…	19, 4179, 8488, 19, 4211, 8467, 19, 4211, 8531, 19, 8451, -45, 19	in gene, in gene, downstream, in gene, in gene, downstream, in gene, in gene, downstream, in gene, downstream, upstream, in gene	1	1	1	1	1	1	122.667	145.333	149	96.667	104.667	41.333	3	3_CONTROL-C_ATAC_mm10::1	269	Gene Stk16	EDPK, Krct, Stk16, PKL12	serine/threonine kinase 16	NM_011494.5	1426160_a_at	NP_035624.3
GeneID:22145	Tuba4a	1	75214974	75219253	4279	-	13	1_CONTROL-A_ATAC_mm10::1::1359, 1_CONTROL-A_ATAC_mm10::1::1360, 1_CONTROL-A_ATAC_mm10::1::1361, 2_CONTROL-B_ATAC_mm10::1::1394, 2_CONTROL-B_ATAC_mm10::1::1395, 2_CONTROL-B_ATAC_mm10::1::1396, 3_CONTROL-C_ATAC_mm10::1::1436, 3_CONTROL-C_ATAC_mm10::1::1437, 3_CONTROL-C_ATAC_mm10::1::1438, 4_CRE-ERT2-A_ATAC_mm10::1::1367, 4_CRE-ERT2-A_ATAC_mm10::1::1368, 5_CRE-ERT2-B_ATAC_mm10::1::1303, 6_CRE-ERT2-C…	8405, 4245, -64, 8405, 4213, -43, 8405, 4213, -107, 8405, -27, 8469, 8405	downstream, in gene, upstream, downstream, in gene, upstream, downstream, in gene, upstream, downstream, upstream, downstream, downstream	1	1	1	1	1	1	122.667	145.333	149	96.667	104.667	41.333	3	3_CONTROL-C_ATAC_mm10::1	269	Gene Tuba4a	M[a]4, Tuba4, Tuba4a	tubulin, alpha 4A	NM_009447.3	1417373_a_at, 1417374_at, 1417375_at	NP_033473.1
GeneID:381272	A630095N17Rik	1	75220095	75232093	11998	-	25	1_CONTROL-A_ATAC_mm10::1::1359, 1_CONTROL-A_ATAC_mm10::1::1360, 1_CONTROL-A_ATAC_mm10::1::1361, 1_CONTROL-A_ATAC_mm10::1::1362, 1_CONTROL-A_ATAC_mm10::1::1363, 2_CONTROL-B_ATAC_mm10::1::1394, 2_CONTROL-B_ATAC_mm10::1::1395, 2_CONTROL-B_ATAC_mm10::1::1396, 2_CONTROL-B_ATAC_mm10::1::1397, 2_CONTROL-B_ATAC_mm10::1::1398, 3_CONTROL-C_ATAC_mm10::1::1436, 3_CONTROL-C_ATAC_mm10::1::1437, 3_CONTROL-C_ATA…	21245, 17085, 12776, -2691, -4803, 21245, 17053, 12797, -2691, -4803, 21245, 17053, 12733, -2691, -4387, 21245, 12813, -2691, -4803, 21309, -2691, -4771, 21245, -2691, -4387	downstream, downstream, downstream, upstream, upstream, downstream, downstream, downstream, upstream, upstream, downstream, downstream, downstream, upstream, upstream, downstream, downstream, upstream, upstream, downstream, upstream, upstream, downstream, upstream, upstream	1	1	1	1	1	1	149.4	168.6	164.2	144.4	131	65	5	3_CONTROL-C_ATAC_mm10::1	269	Gene A630095N17Rik	A630095N17Rik, Gm1624	RIKEN cDNA A630095N17 gene	NM_001243090.1, NM_001243091.1		NP_001230019.1, NP_001230020.1
GeneID:56812	Dnajb2	1	75236423	75245692	9269	+	27	1_CONTROL-A_ATAC_mm10::1::1362, 1_CONTROL-A_ATAC_mm10::1::1363, 1_CONTROL-A_ATAC_mm10::1::1364, 1_CONTROL-A_ATAC_mm10::1::1365, 1_CONTROL-A_ATAC_mm10::1::1366, 2_CONTROL-B_ATAC_mm10::1::1397, 2_CONTROL-B_ATAC_mm10::1::1398, 2_CONTROL-B_ATAC_mm10::1::1399, 2_CONTROL-B_ATAC_mm10::1::1400, 2_CONTROL-B_ATAC_mm10::1::1401, 3_CONTROL-C_ATAC_mm10::1::1439, 3_CONTROL-C_ATAC_mm10::1::1440, 3_CONTROL-C_ATA…	-1639, 473, 8633, 11833, 17945, -1639, 473, 8633, 11865, 17945, -1639, 57, 8633, 11865, 17945, -1639, 473, 8633, 11865, 17945, -1639, 441, 8633, 11865, -1639, 57, 11881	upstream, in gene, in gene, downstream, downstream, upstream, in gene, in gene, downstream, downstream, upstream, in gene, in gene, downstream, downstream, upstream, in gene, in gene, downstream, downstream, upstream, in gene, in gene, downstream, upstream, in gene, downstream	1	1	1	1	1	1	143.6	147	141.4	147.6	126.2	79.6	5	4_CRE-ERT2-A_ATAC_mm10::1	237	Gene Dnajb2	2700059H22Rik, Hsj1, MGC113758, Dnajb10, mDj8, Dnajb2	DnaJ (Hsp40) homolog, subfamily B, member 2	NM_020266.2, NM_178055.4, NM_001159883.1, NM_001159884.1, NM_001159885.1		NP_064662.2, NP_835156.1, NP_001153355.1, NP_001153356.1, NP_001153357.1
GeneID:19275	Ptprn	1	75247041	75264208	17167	-	27	1_CONTROL-A_ATAC_mm10::1::1363, 1_CONTROL-A_ATAC_mm10::1::1364, 1_CONTROL-A_ATAC_mm10::1::1365, 1_CONTROL-A_ATAC_mm10::1::1366, 1_CONTROL-A_ATAC_mm10::1::1367, 2_CONTROL-B_ATAC_mm10::1::1398, 2_CONTROL-B_ATAC_mm10::1::1399, 2_CONTROL-B_ATAC_mm10::1::1400, 2_CONTROL-B_ATAC_mm10::1::1401, 2_CONTROL-B_ATAC_mm10::1::1402, 3_CONTROL-C_ATAC_mm10::1::1440, 3_CONTROL-C_ATAC_mm10::1::1441, 3_CONTROL-C_ATA…	27312, 19152, 15952, 9840, 1072, 27312, 19152, 15920, 9840, 1040, 27728, 19152, 15920, 9840, 1056, 27312, 19152, 15920, 9840, 1072, 27344, 19152, 15920, 1008, 27728, 15904, 992	downstream, downstream, in gene, in gene, in gene, downstream, downstream, in gene, in gene, in gene, downstream, downstream, in gene, in gene, in gene, downstream, downstream, in gene, in gene, in gene, downstream, downstream, in gene, in gene, downstream, in gene, in gene	1	1	1	1	1	1	125	121.2	123.2	119	105.6	64.4	5	2_CONTROL-B_ATAC_mm10::1	209	Gene Ptprn	mIA-A, mKIAA4064, IA-2, Ptprn, KIAA4064	protein tyrosine phosphatase, receptor type, N	NM_008985.2	1416588_at	NP_033011.2
GeneID:19711	Resp18	1	75272202	75278380	6178	-	11	1_CONTROL-A_ATAC_mm10::1::1367, 1_CONTROL-A_ATAC_mm10::1::1368, 2_CONTROL-B_ATAC_mm10::1::1402, 2_CONTROL-B_ATAC_mm10::1::1403, 3_CONTROL-C_ATAC_mm10::1::1444, 3_CONTROL-C_ATAC_mm10::1::1445, 4_CRE-ERT2-A_ATAC_mm10::1::1374, 4_CRE-ERT2-A_ATAC_mm10::1::1375, 5_CRE-ERT2-B_ATAC_mm10::1::1308, 5_CRE-ERT2-B_ATAC_mm10::1::1309, 6_CRE-ERT2-C_ATAC_mm10::1::936	15244, 1036, 15212, 1004, 15228, 1004, 15244, 1004, 15180, 1036, 15164	downstream, in gene, downstream, in gene, downstream, in gene, downstream, in gene, downstream, in gene, downstream	1	1	1	1	1	1	61.5	58	61.5	75	54.5	31.5	2	4_CRE-ERT2-A_ATAC_mm10::1	94	Gene Resp18	AI851012, Resp18	regulated endocrine-specific protein 18	NM_009049.1	1417988_at	NP_033075.1
GeneID:13437	Dnpep	1	75308565	75317637	9072	-	6	1_CONTROL-A_ATAC_mm10::1::1371, 2_CONTROL-B_ATAC_mm10::1::1406, 3_CONTROL-C_ATAC_mm10::1::1447, 4_CRE-ERT2-A_ATAC_mm10::1::1377, 5_CRE-ERT2-B_ATAC_mm10::1::1311, 6_CRE-ERT2-C_ATAC_mm10::1::938	-59, -59, -59, -59, -59, 37	upstream, upstream, upstream, upstream, upstream, in gene	1	1	1	1	1	1	1402	1317	1322	1630	1529	641	1	4_CRE-ERT2-A_ATAC_mm10::1	1630	Gene Dnpep	AA407814, Dnpep	aspartyl aminopeptidase	NM_016878.4, NM_001110831.1	1416127_a_at	NP_058574.3, NP_001104301.1
GeneID:13346	Des	1	75360344	75367716	7372	+	11	1_CONTROL-A_ATAC_mm10::1::1374, 2_CONTROL-B_ATAC_mm10::1::1410, 2_CONTROL-B_ATAC_mm10::1::1411, 3_CONTROL-C_ATAC_mm10::1::1451, 3_CONTROL-C_ATAC_mm10::1::1452, 3_CONTROL-C_ATAC_mm10::1::1453, 4_CRE-ERT2-A_ATAC_mm10::1::1380, 4_CRE-ERT2-A_ATAC_mm10::1::1381, 4_CRE-ERT2-A_ATAC_mm10::1::1382, 5_CRE-ERT2-B_ATAC_mm10::1::1314, 6_CRE-ERT2-C_ATAC_mm10::1::940	10184, 10184, 11272, 5320, 10152, 11208, -2904, 10152, 11272, 10152, 10184	downstream, downstream, downstream, in gene, downstream, downstream, upstream, downstream, downstream, downstream, downstream	1	1	1	1	1	1	22.75	33.25	42.5	52.5	42.75	38.25	4	4_CRE-ERT2-A_ATAC_mm10::1	128	Gene Des	Des	desmin	NM_010043.1	1426731_at, 1426732_at	NP_034173.1
GeneID:100503248	Gm15179	1	75368210	75375015	6805	-	13	1_CONTROL-A_ATAC_mm10::1::1374, 2_CONTROL-B_ATAC_mm10::1::1410, 2_CONTROL-B_ATAC_mm10::1::1411, 3_CONTROL-C_ATAC_mm10::1::1451, 3_CONTROL-C_ATAC_mm10::1::1452, 3_CONTROL-C_ATAC_mm10::1::1453, 3_CONTROL-C_ATAC_mm10::1::1454, 4_CRE-ERT2-A_ATAC_mm10::1::1381, 4_CRE-ERT2-A_ATAC_mm10::1::1382, 5_CRE-ERT2-B_ATAC_mm10::1::1314, 5_CRE-ERT2-B_ATAC_mm10::1::1315, 5_CRE-ERT2-B_ATAC_mm10::1::1316, 6_CRE-ERT2…	4487, 4487, 3399, 9351, 4519, 3463, -6969, 4519, 3399, 4519, -6969, -7433, 4487	in gene, in gene, in gene, downstream, in gene, in gene, upstream, in gene, in gene, in gene, upstream, upstream, in gene	1	1	1	1	1	1	25.6	33	41.8	45	48.8	36	5	4_CRE-ERT2-A_ATAC_mm10::1	128	Gene Gm15179	OTTMUSG00000019417, Gm15179	predicted gene 15179	NR_037976.1
GeneID:11790	Speg	1	75375297	75432314	57017	+	33	1_CONTROL-A_ATAC_mm10::1::1374, 1_CONTROL-A_ATAC_mm10::1::1375, 1_CONTROL-A_ATAC_mm10::1::1376, 1_CONTROL-A_ATAC_mm10::1::1377, 1_CONTROL-A_ATAC_mm10::1::1378, 2_CONTROL-B_ATAC_mm10::1::1410, 2_CONTROL-B_ATAC_mm10::1::1411, 2_CONTROL-B_ATAC_mm10::1::1412, 2_CONTROL-B_ATAC_mm10::1::1413, 2_CONTROL-B_ATAC_mm10::1::1414, 2_CONTROL-B_ATAC_mm10::1::1415, 3_CONTROL-C_ATAC_mm10::1::1451, 3_CONTROL-C_ATA…	-4769, 10975, 23647, 24799, 60671, -4769, -3681, 10975, 23519, 24735, 60671, -9633, -4801, -3745, 6687, 10943, 23583, 24703, 60671, -4801, -3681, 23583, 24703, 60671, -4801, 6687, 7151, 23631, 24703, 60671, -4769, 24799, 60671	upstream, in gene, in gene, in gene, downstream, upstream, upstream, in gene, in gene, in gene, downstream, upstream, upstream, upstream, in gene, in gene, in gene, in gene, downstream, upstream, upstream, in gene, in gene, downstream, upstream, in gene, in gene, in gene, in gene, downstream, upstream, in gene, downstream	1	1	1	1	1	1	67.333	79.333	89.444	85.667	85.667	54.333	9	3_CONTROL-C_ATAC_mm10::1	264	Gene Speg	Apeg1, SPEGalpha, mKIAA1297, AW125581, SPEGbeta, Speg, D1Bwg1450e, BPEG	SPEG complex locus	NM_001085371.1, NM_001085370.1, NM_007463.4, NM_001173477.1	1417305_at, 1425968_s_at	NP_001078840.1, NP_001078839.1, NP_031489.4, NP_001166948.1
GeneID:69080	Gmppa	1	75435943	75443176	7233	+	24	1_CONTROL-A_ATAC_mm10::1::1378, 1_CONTROL-A_ATAC_mm10::1::1379, 1_CONTROL-A_ATAC_mm10::1::1380, 1_CONTROL-A_ATAC_mm10::1::1381, 2_CONTROL-B_ATAC_mm10::1::1415, 2_CONTROL-B_ATAC_mm10::1::1416, 2_CONTROL-B_ATAC_mm10::1::1417, 2_CONTROL-B_ATAC_mm10::1::1418, 2_CONTROL-B_ATAC_mm10::1::1419, 3_CONTROL-C_ATAC_mm10::1::1458, 3_CONTROL-C_ATAC_mm10::1::1459, 3_CONTROL-C_ATAC_mm10::1::1460, 3_CONTROL-C_ATA…	25, 9977, 11993, 17177, 25, 7465, 9913, 11993, 17177, 25, 7577, 9993, 11993, 16121, 17177, 25, 9977, 11993, 17177, 25, 9977, 11993, 17209, 25	in gene, downstream, downstream, downstream, in gene, downstream, downstream, downstream, downstream, in gene, downstream, downstream, downstream, downstream, downstream, in gene, downstream, downstream, downstream, in gene, downstream, downstream, downstream, in gene	1	1	1	1	1	1	99.5	94.333	114.5	95.833	94.5	41.5	6	3_CONTROL-C_ATAC_mm10::1	217	Gene Gmppa	Gmppa, 1810012N01Rik	GDP-mannose pyrophosphorylase A	NM_133708.3	1417578_a_at, 1417579_x_at, 1435978_at	NP_598469.1
GeneID:241118	Asic4	1	75450510	75474340	23830	+	48	1_CONTROL-A_ATAC_mm10::1::1379, 1_CONTROL-A_ATAC_mm10::1::1380, 1_CONTROL-A_ATAC_mm10::1::1381, 1_CONTROL-A_ATAC_mm10::1::1382, 1_CONTROL-A_ATAC_mm10::1::1383, 1_CONTROL-A_ATAC_mm10::1::1384, 1_CONTROL-A_ATAC_mm10::1::1385, 1_CONTROL-A_ATAC_mm10::1::1386, 1_CONTROL-A_ATAC_mm10::1::1387, 2_CONTROL-B_ATAC_mm10::1::1416, 2_CONTROL-B_ATAC_mm10::1::1417, 2_CONTROL-B_ATAC_mm10::1::1418, 2_CONTROL-B_ATA…	-4590, -2574, 2610, 5586, 8978, 17202, 23762, 26850, 28946, -7102, -4654, -2574, 2610, 5682, 9010, 17234, 23730, 26882, 28946, -6990, -4574, -2574, 1554, 2610, 5570, 8978, 17234, 23762, 26866, 28914, -4590, -2574, 2610, 5714, 17234, 26898, 28946, -4590, -2574, 2642, 5618, 14546, 17218, 26834, 28946, 11762, 17234, 28946	upstream, upstream, in gene, in gene, in gene, in gene, in gene, downstream, downstream, upstream, upstream, upstream, in gene, in gene, in gene, in gene, in gene, downstream, downstream, upstream, upstream, upstream, in gene, in gene, in gene, in gene, in gene, in gene, downstream, downstream, upstream, upstream, in gene, in gene, in gene, downstream, downstream, upstream, upstream, in gene, in …	1	1	1	1	1	1	107.154	120.231	133.077	108.308	111.462	49.231	13	3_CONTROL-C_ATAC_mm10::1	658	Gene Asic4	Asic4, BNAC4, Accn4	acid-sensing (proton-gated) ion channel family member 4	NM_183022.3		NP_898843.1
GeneID:74241	Chpf	1	75474569	75479471	4902	-	27	1_CONTROL-A_ATAC_mm10::1::1384, 1_CONTROL-A_ATAC_mm10::1::1385, 1_CONTROL-A_ATAC_mm10::1::1386, 1_CONTROL-A_ATAC_mm10::1::1387, 1_CONTROL-A_ATAC_mm10::1::1388, 2_CONTROL-B_ATAC_mm10::1::1422, 2_CONTROL-B_ATAC_mm10::1::1423, 2_CONTROL-B_ATAC_mm10::1::1424, 2_CONTROL-B_ATAC_mm10::1::1425, 2_CONTROL-B_ATAC_mm10::1::1426, 3_CONTROL-C_ATAC_mm10::1::1466, 3_CONTROL-C_ATAC_mm10::1::1467, 3_CONTROL-C_ATA…	11759, 5199, 2111, 15, -8561, 11727, 5231, 2079, 15, -8561, 11727, 5199, 2095, 47, -8545, 11727, 2063, 15, -8561, 14415, 11743, 2127, 15, -8561, 11727, 15, -8561	downstream, downstream, in gene, in gene, upstream, downstream, downstream, in gene, in gene, upstream, downstream, downstream, in gene, in gene, upstream, downstream, in gene, in gene, upstream, downstream, downstream, in gene, in gene, upstream, downstream, in gene, upstream	1	1	1	1	1	1	156.167	200.333	199.833	169.333	176.333	74.333	6	3_CONTROL-C_ATAC_mm10::1	658	Gene Chpf	D1Bwg1363e, Chpf, AI414328, 1700028N03Rik	chondroitin polymerizing factor	NM_001001565.2, NM_001001566.3		NP_001001565.1, NP_001001566.1
GeneID:319998	Tmem198	1	75479532	75485693	6161	+	25	1_CONTROL-A_ATAC_mm10::1::1385, 1_CONTROL-A_ATAC_mm10::1::1386, 1_CONTROL-A_ATAC_mm10::1::1387, 1_CONTROL-A_ATAC_mm10::1::1388, 1_CONTROL-A_ATAC_mm10::1::1389, 2_CONTROL-B_ATAC_mm10::1::1423, 2_CONTROL-B_ATAC_mm10::1::1424, 2_CONTROL-B_ATAC_mm10::1::1425, 2_CONTROL-B_ATAC_mm10::1::1426, 2_CONTROL-B_ATAC_mm10::1::1427, 3_CONTROL-C_ATAC_mm10::1::1467, 3_CONTROL-C_ATAC_mm10::1::1468, 3_CONTROL-C_ATA…	-5260, -2172, -76, 8500, 15796, -5292, -2140, -76, 8500, 15828, -5260, -2156, -108, 8484, 15796, -2124, -76, 8500, 15828, -2188, -76, 8500, 15796, -76, 8500	upstream, upstream, upstream, downstream, downstream, upstream, upstream, upstream, downstream, downstream, upstream, upstream, upstream, downstream, downstream, upstream, upstream, downstream, downstream, upstream, upstream, downstream, downstream, upstream, downstream	1	1	1	1	1	1	167.4	217.4	214	178.8	183.8	80.6	5	3_CONTROL-C_ATAC_mm10::1	658	Gene Tmem198	A230078I05Rik, Tmem198, Tmem198-1, Tmem198a	transmembrane protein 198	NM_177056.4		NP_796030.1
GeneID:98733	Obsl1	1	75485825	75506452	20627	-	29	1_CONTROL-A_ATAC_mm10::1::1386, 1_CONTROL-A_ATAC_mm10::1::1387, 1_CONTROL-A_ATAC_mm10::1::1388, 1_CONTROL-A_ATAC_mm10::1::1389, 1_CONTROL-A_ATAC_mm10::1::1390, 2_CONTROL-B_ATAC_mm10::1::1424, 2_CONTROL-B_ATAC_mm10::1::1425, 2_CONTROL-B_ATAC_mm10::1::1426, 2_CONTROL-B_ATAC_mm10::1::1427, 2_CONTROL-B_ATAC_mm10::1::1428, 3_CONTROL-C_ATAC_mm10::1::1468, 3_CONTROL-C_ATAC_mm10::1::1469, 3_CONTROL-C_ATA…	29092, 26996, 18420, 11124, 20, 29060, 26996, 18420, 11092, 84, 29076, 27028, 18436, 11124, 20, 29044, 26996, 18420, 11092, 68, 29108, 26996, 18420, 11124, 20, 26996, 18420, 740, 84	downstream, downstream, in gene, in gene, in gene, downstream, downstream, in gene, in gene, in gene, downstream, downstream, in gene, in gene, in gene, downstream, downstream, in gene, in gene, in gene, downstream, downstream, in gene, in gene, in gene, downstream, in gene, in gene, in gene	1	1	1	1	1	1	181.6	226.6	235	195.8	201.8	98	5	3_CONTROL-C_ATAC_mm10::1	658	Gene Obsl1	Obsl1, AW822216	obscurin-like 1	NM_178884.5	1427535_s_at, 1436414_at	NP_849215.3
GeneID:16322	Inha	1	75507077	75510354	3277	+	7	1_CONTROL-A_ATAC_mm10::1::1390, 2_CONTROL-B_ATAC_mm10::1::1428, 3_CONTROL-C_ATAC_mm10::1::1472, 4_CRE-ERT2-A_ATAC_mm10::1::1395, 5_CRE-ERT2-B_ATAC_mm10::1::1330, 6_CRE-ERT2-C_ATAC_mm10::1::947, 6_CRE-ERT2-C_ATAC_mm10::1::948	-645, -709, -645, -693, -645, -1365, -709	upstream, upstream, upstream, upstream, upstream, upstream, upstream	1	1	1	1	1	1	139	146	199	126	136	99	1	3_CONTROL-C_ATAC_mm10::1	199	Gene Inha	AW555078, Inha	inhibin alpha	NM_010564.4	1422728_at	NP_034694.3
GeneID:71728	Stk11ip	1	75521529	75537335	15806	+	12	1_CONTROL-A_ATAC_mm10::1::1391, 1_CONTROL-A_ATAC_mm10::1::1392, 2_CONTROL-B_ATAC_mm10::1::1429, 2_CONTROL-B_ATAC_mm10::1::1430, 3_CONTROL-C_ATAC_mm10::1::1473, 3_CONTROL-C_ATAC_mm10::1::1474, 4_CRE-ERT2-A_ATAC_mm10::1::1396, 4_CRE-ERT2-A_ATAC_mm10::1::1397, 5_CRE-ERT2-B_ATAC_mm10::1::1331, 5_CRE-ERT2-B_ATAC_mm10::1::1332, 6_CRE-ERT2-C_ATAC_mm10::1::949, 6_CRE-ERT2-C_ATAC_mm10::1::950	-89, 25127, -25, 24999, 71, 24903, -57, 24903, -57, 24903, -25, 24871	upstream, downstream, upstream, downstream, in gene, downstream, upstream, downstream, upstream, downstream, upstream, downstream	1	1	1	1	1	1	105.5	154.5	172	133	140.5	63.5	2	3_CONTROL-C_ATAC_mm10::1	186	Gene Stk11ip	LKB1IP, Stk11ip, BB131189, 1200014D22Rik, LIP1	serine/threonine kinase 11 interacting protein	NM_027886.3	1431792_a_at	NP_082162.3
GeneID:20536	Slc4a3	1	75546266	75559431	13165	+	17	1_CONTROL-A_ATAC_mm10::1::1392, 1_CONTROL-A_ATAC_mm10::1::1393, 1_CONTROL-A_ATAC_mm10::1::1394, 2_CONTROL-B_ATAC_mm10::1::1430, 2_CONTROL-B_ATAC_mm10::1::1431, 2_CONTROL-B_ATAC_mm10::1::1432, 3_CONTROL-C_ATAC_mm10::1::1474, 3_CONTROL-C_ATAC_mm10::1::1475, 3_CONTROL-C_ATAC_mm10::1::1476, 4_CRE-ERT2-A_ATAC_mm10::1::1397, 4_CRE-ERT2-A_ATAC_mm10::1::1398, 4_CRE-ERT2-A_ATAC_mm10::1::1399, 5_CRE-ERT2-B…	390, 13382, 15590, 262, 13414, 15558, 166, 13382, 15558, 166, 13414, 15494, 166, 13382, 15478, 134, 13414	in gene, downstream, downstream, in gene, downstream, downstream, in gene, downstream, downstream, in gene, downstream, downstream, in gene, downstream, downstream, in gene, downstream	1	1	1	1	1	1	139	163	156	126.333	133	65.667	3	1_CONTROL-A_ATAC_mm10::1	271	Gene Slc4a3	Ae3, Slc4a3, A930038D23Rik	solute carrier family 4 (anion exchanger), member 3	NM_009208.3	1418485_at	NP_033234.2
GeneID:620079	Gm17751	1	76489133	76502028	12895	+	8	1_CONTROL-A_ATAC_mm10::1::1412, 1_CONTROL-A_ATAC_mm10::1::1413, 2_CONTROL-B_ATAC_mm10::1::1452, 2_CONTROL-B_ATAC_mm10::1::1453, 3_CONTROL-C_ATAC_mm10::1::1496, 3_CONTROL-C_ATAC_mm10::1::1497, 4_CRE-ERT2-A_ATAC_mm10::1::1418, 5_CRE-ERT2-B_ATAC_mm10::1::1350	1763, 16067, 1747, 16115, 1811, 16083, 1779, 691	in gene, downstream, in gene, downstream, in gene, downstream, in gene, in gene	1	1	1	1	1	0	37.333	35.667	39.667	22.333	20.333	17.333	3	3_CONTROL-C_ATAC_mm10::1	75	Gene Gm17751	Gm17751	predicted gene, 17751	NR_038012.1, NR_038013.1
GeneID:13838	Epha4	1	77367185	77515088	147903	-	39	1_CONTROL-A_ATAC_mm10::1::1429, 1_CONTROL-A_ATAC_mm10::1::1430, 1_CONTROL-A_ATAC_mm10::1::1431, 1_CONTROL-A_ATAC_mm10::1::1432, 1_CONTROL-A_ATAC_mm10::1::1433, 1_CONTROL-A_ATAC_mm10::1::1434, 1_CONTROL-A_ATAC_mm10::1::1435, 2_CONTROL-B_ATAC_mm10::1::1467, 2_CONTROL-B_ATAC_mm10::1::1468, 2_CONTROL-B_ATAC_mm10::1::1469, 2_CONTROL-B_ATAC_mm10::1::1470, 2_CONTROL-B_ATAC_mm10::1::1471, 2_CONTROL-B_ATA…	133952, 104752, 85776, 53072, 18096, -48, -1296, 137488, 133936, 104656, 85776, 53264, 18096, -16, -1328, 104688, 85792, 53264, 21008, 18096, -16, -1296, 133947, 104720, 85808, 18096, 12336, -48, -1328, 104752, 85808, 53264, 18096, 1456, -48, -1328, 18096, -48, -1296	in gene, in gene, in gene, in gene, in gene, upstream, upstream, in gene, in gene, in gene, in gene, in gene, in gene, upstream, upstream, in gene, in gene, in gene, in gene, in gene, upstream, upstream, in gene, in gene, in gene, in gene, in gene, upstream, upstream, in gene, in gene, in gene, in gene, in gene, upstream, upstream, in gene, upstream, upstream	1	1	1	1	1	1	110.182	112.727	111	93.273	106.091	47.727	11	2_CONTROL-B_ATAC_mm10::1	550	Gene Epha4	2900005C20Rik, AI385584, Sek1, rb, Tyro1, Epha4, Hek8, Cek8, Sek	Eph receptor A4	NM_007936.3	1421928_at, 1421929_at, 1429021_at	NP_031962.2
GeneID:18505	Pax3	1	78101267	78197136	95869	-	7	1_CONTROL-A_ATAC_mm10::1::1444, 1_CONTROL-A_ATAC_mm10::1::1445, 1_CONTROL-A_ATAC_mm10::1::1446, 2_CONTROL-B_ATAC_mm10::1::1485, 3_CONTROL-C_ATAC_mm10::1::1526, 4_CRE-ERT2-A_ATAC_mm10::1::1445, 5_CRE-ERT2-B_ATAC_mm10::1::1374	55280, 7568, -6800, 7536, 7568, 7600, 7504	in gene, in gene, upstream, in gene, in gene, in gene, in gene	1	1	1	1	1	0	34.667	25	32.333	19.667	21	10.667	3	3_CONTROL-C_ATAC_mm10::1	62	Gene Pax3	splotch, Sp, Pax3, Pax-3	paired box gene 3	NM_001159520.1, NM_008781.4	1420389_at, 1430335_a_at	NP_001152992.1, NP_032807.3
GeneID:100039210	Gm2102	1	78216589	78218285	1696	-	3	1_CONTROL-A_ATAC_mm10::1::1447, 3_CONTROL-C_ATAC_mm10::1::1527, 5_CRE-ERT2-B_ATAC_mm10::1::1375	2381, 989, 973	downstream, in gene, in gene	1	0	1	0	1	0	20	19.5	23	19	23	14	2	5_CRE-ERT2-B_ATAC_mm10::1	28	Gene Gm2102	Gm2102	predicted gene 2102	XM_001472451.2		XP_001472501.2
GeneID:433323	Sgpp2	1	78310346	78420286	109940	+	23	1_CONTROL-A_ATAC_mm10::1::1448, 1_CONTROL-A_ATAC_mm10::1::1449, 1_CONTROL-A_ATAC_mm10::1::1450, 1_CONTROL-A_ATAC_mm10::1::1451, 2_CONTROL-B_ATAC_mm10::1::1486, 2_CONTROL-B_ATAC_mm10::1::1487, 2_CONTROL-B_ATAC_mm10::1::1488, 2_CONTROL-B_ATAC_mm10::1::1489, 3_CONTROL-C_ATAC_mm10::1::1528, 3_CONTROL-C_ATAC_mm10::1::1529, 3_CONTROL-C_ATAC_mm10::1::1530, 3_CONTROL-C_ATAC_mm10::1::1531, 4_CRE-ERT2-A_AT…	52870, 61430, 86102, 109462, 52886, 61430, 86102, 109462, 52886, 61430, 86102, 109462, 45078, 61430, 86102, 109462, 61430, 86070, 109462, 112470, 45046, 61414, 86134	in gene, in gene, in gene, in gene, in gene, in gene, in gene, in gene, in gene, in gene, in gene, in gene, in gene, in gene, in gene, in gene, in gene, in gene, in gene, downstream, in gene, in gene, in gene	1	1	1	1	1	1	47.333	49.167	51.333	42.5	41.167	27.833	6	2_CONTROL-B_ATAC_mm10::1	98	Gene Sgpp2	Spp2, Sgpp2, MGC59240, SPPase2	sphingosine-1-phosphate phosphotase 2	NM_001004173.2		NP_001004173.1
GeneID:23874	Farsb	1	78424836	78488846	64010	-	28	1_CONTROL-A_ATAC_mm10::1::1451, 1_CONTROL-A_ATAC_mm10::1::1452, 1_CONTROL-A_ATAC_mm10::1::1453, 1_CONTROL-A_ATAC_mm10::1::1454, 1_CONTROL-A_ATAC_mm10::1::1455, 2_CONTROL-B_ATAC_mm10::1::1489, 2_CONTROL-B_ATAC_mm10::1::1490, 2_CONTROL-B_ATAC_mm10::1::1491, 2_CONTROL-B_ATAC_mm10::1::1492, 2_CONTROL-B_ATAC_mm10::1::1493, 3_CONTROL-C_ATAC_mm10::1::1531, 3_CONTROL-C_ATAC_mm10::1::1532, 3_CONTROL-C_ATA…	69038, 52830, 37230, 34030, 78, 69038, 52846, 36878, 34030, 110, 69038, 52718, 37198, 34030, 46, 69038, 52718, 37166, 34030, 62, 69038, 66030, 52718, 37198, 34030, 46, 37198, 78	downstream, in gene, in gene, in gene, in gene, downstream, in gene, in gene, in gene, in gene, downstream, in gene, in gene, in gene, in gene, downstream, in gene, in gene, in gene, in gene, downstream, downstream, in gene, in gene, in gene, in gene, in gene, in gene	1	1	1	1	1	1	66.833	67.333	79.333	60	66.5	30.667	6	3_CONTROL-C_ATAC_mm10::1	217	Gene Farsb	Farslb, Frsb, Farsl, C76708, Farsb, Farsa	phenylalanyl-tRNA synthetase, beta subunit	NM_011811.3	1423708_a_at, 1423709_s_at, 1430986_at, 1435103_x_at	NP_035941.2
GeneID:68393	Mogat1	1	78511060	78538173	27113	+	11	1_CONTROL-A_ATAC_mm10::1::1456, 1_CONTROL-A_ATAC_mm10::1::1457, 1_CONTROL-A_ATAC_mm10::1::1458, 2_CONTROL-B_ATAC_mm10::1::1494, 2_CONTROL-B_ATAC_mm10::1::1495, 3_CONTROL-C_ATAC_mm10::1::1536, 3_CONTROL-C_ATAC_mm10::1::1537, 4_CRE-ERT2-A_ATAC_mm10::1::1454, 4_CRE-ERT2-A_ATAC_mm10::1::1455, 5_CRE-ERT2-B_ATAC_mm10::1::1384, 6_CRE-ERT2-C_ATAC_mm10::1::979	940, 14348, 26700, 14284, 26700, 14300, 26700, 14284, 26636, 26700, 26748	in gene, in gene, in gene, in gene, in gene, in gene, in gene, in gene, in gene, in gene, in gene	1	1	1	1	1	1	250.333	245.667	267	59.667	55.333	28.667	3	3_CONTROL-C_ATAC_mm10::1	728	Gene Mogat1	1110064N14Rik, Dgat2l, mDC2, MGAT1, 0610030A14Rik, Mogat1, MGC118035, Dgat2l1	monoacylglycerol O-acyltransferase 1	NM_026713.3	1419504_at	NP_080989.2
GeneID:74205	Acsl3	1	78657825	78707743	49918	+	17	1_CONTROL-A_ATAC_mm10::1::1463, 1_CONTROL-A_ATAC_mm10::1::1464, 1_CONTROL-A_ATAC_mm10::1::1465, 2_CONTROL-B_ATAC_mm10::1::1500, 2_CONTROL-B_ATAC_mm10::1::1501, 2_CONTROL-B_ATAC_mm10::1::1502, 3_CONTROL-C_ATAC_mm10::1::1543, 3_CONTROL-C_ATAC_mm10::1::1544, 3_CONTROL-C_ATAC_mm10::1::1545, 4_CRE-ERT2-A_ATAC_mm10::1::1461, 4_CRE-ERT2-A_ATAC_mm10::1::1462, 4_CRE-ERT2-A_ATAC_mm10::1::1463, 5_CRE-ERT2-B…	-8353, -65, 29279, -8353, -65, 29247, -8321, -65, 29231, -8353, -65, 29215, -8353, -65, 44575, -8353, -65	upstream, upstream, in gene, upstream, upstream, in gene, upstream, upstream, in gene, upstream, upstream, in gene, upstream, upstream, in gene, upstream, upstream	1	1	1	1	1	1	126.5	164.25	171	139.75	171.5	71.75	4	3_CONTROL-C_ATAC_mm10::1	607	Gene Acsl3	Acsl3, C85929, 2610510B12Rik, Facl3, Acs3, Pro2194	acyl-CoA synthetase long-chain family member 3	NM_028817.3, NM_001033606.2, NM_001136222.1	1428386_at, 1428387_at	NP_083093.2, NP_001028778.2, NP_001129694.1
GeneID:195434	Utp14b	1	78657825	78667601	9776	+	12	1_CONTROL-A_ATAC_mm10::1::1463, 1_CONTROL-A_ATAC_mm10::1::1464, 2_CONTROL-B_ATAC_mm10::1::1500, 2_CONTROL-B_ATAC_mm10::1::1501, 3_CONTROL-C_ATAC_mm10::1::1543, 3_CONTROL-C_ATAC_mm10::1::1544, 4_CRE-ERT2-A_ATAC_mm10::1::1461, 4_CRE-ERT2-A_ATAC_mm10::1::1462, 5_CRE-ERT2-B_ATAC_mm10::1::1389, 5_CRE-ERT2-B_ATAC_mm10::1::1390, 6_CRE-ERT2-C_ATAC_mm10::1::983, 6_CRE-ERT2-C_ATAC_mm10::1::984	-8353, -65, -8353, -65, -8321, -65, -8353, -65, -8353, -65, -8353, -65	upstream, upstream, upstream, upstream, upstream, upstream, upstream, upstream, upstream, upstream, upstream, upstream	1	1	1	1	1	1	231.5	304.5	318	252.5	318.5	131.5	2	3_CONTROL-C_ATAC_mm10::1	607	Gene Utp14b	jsd, 4932411L21Rik, Utp14b	UTP14, U3 small nucleolar ribonucleoprotein, homolog B (yeast)	NM_001001981.3, NM_001136226.1		NP_001001981.2, NP_001129698.1
GeneID:57814	Kcne4	1	78816949	78820025	3076	+	6	1_CONTROL-A_ATAC_mm10::1::1472, 2_CONTROL-B_ATAC_mm10::1::1508, 3_CONTROL-C_ATAC_mm10::1::1551, 4_CRE-ERT2-A_ATAC_mm10::1::1469, 5_CRE-ERT2-B_ATAC_mm10::1::1397, 6_CRE-ERT2-C_ATAC_mm10::1::988	2859, 2827, 2779, 2891, 2827, 2891	in gene, in gene, in gene, in gene, in gene, in gene	1	1	1	1	1	1	55	54	48	47	52	36	1	1_CONTROL-A_ATAC_mm10::1	55	Gene Kcne4	Kcne4, AW487937, MiRP3	potassium voltage-gated channel, Isk-related subfamily, gene 4	NM_021342.1	1418156_at	NP_067317.1
GeneID:20254	Scg2	1	79434669	79440090	5421	-	6	1_CONTROL-A_ATAC_mm10::1::1478, 2_CONTROL-B_ATAC_mm10::1::1512, 3_CONTROL-C_ATAC_mm10::1::1558, 4_CRE-ERT2-A_ATAC_mm10::1::1473, 5_CRE-ERT2-B_ATAC_mm10::1::1402, 6_CRE-ERT2-C_ATAC_mm10::1::990	58, 58, 58, 58, 58, 58	in gene, in gene, in gene, in gene, in gene, in gene	1	1	1	1	1	1	142	193	160	148	163	85	1	2_CONTROL-B_ATAC_mm10::1	193	Gene Scg2	SgII, Scg2, Chgc	secretogranin II	NM_009129.2		NP_033155.1
GeneID:252903	Ap1s3	1	79606876	79671972	65096	-	15	1_CONTROL-A_ATAC_mm10::1::1481, 1_CONTROL-A_ATAC_mm10::1::1482, 1_CONTROL-A_ATAC_mm10::1::1483, 2_CONTROL-B_ATAC_mm10::1::1515, 2_CONTROL-B_ATAC_mm10::1::1516, 2_CONTROL-B_ATAC_mm10::1::1517, 3_CONTROL-C_ATAC_mm10::1::1561, 3_CONTROL-C_ATAC_mm10::1::1562, 3_CONTROL-C_ATAC_mm10::1::1563, 4_CRE-ERT2-A_ATAC_mm10::1::1477, 4_CRE-ERT2-A_ATAC_mm10::1::1478, 5_CRE-ERT2-B_ATAC_mm10::1::1405, 5_CRE-ERT2-B…	73028, 55236, 31652, 72996, 55236, 31684, 73028, 55284, 31652, 73028, 31652, 73028, 31652, 73028, 31652	downstream, in gene, in gene, downstream, in gene, in gene, downstream, in gene, in gene, downstream, in gene, downstream, in gene, downstream, in gene	1	1	1	1	1	1	100.667	84	93.667	82	62.667	35.667	3	1_CONTROL-A_ATAC_mm10::1	141	Gene Ap1s3	Ap1s3, Jr2, [s]3A, 1190009B22	adaptor-related protein complex AP-1, sigma 3	NM_183027.2		NP_898848.1
GeneID:69368	Wdfy1	1	79702262	79761769	59507	-	21	1_CONTROL-A_ATAC_mm10::1::1484, 1_CONTROL-A_ATAC_mm10::1::1485, 1_CONTROL-A_ATAC_mm10::1::1486, 2_CONTROL-B_ATAC_mm10::1::1518, 2_CONTROL-B_ATAC_mm10::1::1519, 2_CONTROL-B_ATAC_mm10::1::1520, 2_CONTROL-B_ATAC_mm10::1::1521, 3_CONTROL-C_ATAC_mm10::1::1564, 3_CONTROL-C_ATAC_mm10::1::1565, 3_CONTROL-C_ATAC_mm10::1::1566, 3_CONTROL-C_ATAC_mm10::1::1567, 4_CRE-ERT2-A_ATAC_mm10::1::1479, 4_CRE-ERT2-A_A…	64169, 50857, -23, 64185, 50857, 50409, 9, 64169, 50857, 50409, 9, 64233, 50857, 50409, 9, 64233, 50809, 50377, 9, 64233, 9	downstream, in gene, upstream, downstream, in gene, in gene, in gene, downstream, in gene, in gene, in gene, downstream, in gene, in gene, in gene, downstream, in gene, in gene, in gene, downstream, in gene	1	1	1	1	1	1	113.333	136	159.333	139.333	126.333	63.667	3	3_CONTROL-C_ATAC_mm10::1	273	Gene Wdfy1	KIAA1435, 1700013B03Rik, ZFYVE17, FENS-1, mKIAA1435, 1700120F24Rik, WDF1, Jr1, Wdfy1	WD repeat and FYVE domain containing 1	NM_001111279.1, NM_027057.3	1424749_at, 1435588_at	NP_001104749.1, NP_081333.1
GeneID:100038695	Gm10555	1	79762717	79764507	1790	+	6	1_CONTROL-A_ATAC_mm10::1::1486, 2_CONTROL-B_ATAC_mm10::1::1521, 3_CONTROL-C_ATAC_mm10::1::1567, 4_CRE-ERT2-A_ATAC_mm10::1::1482, 5_CRE-ERT2-B_ATAC_mm10::1::1410, 6_CRE-ERT2-C_ATAC_mm10::1::996	-925, -957, -957, -957, -957, -957	upstream, upstream, upstream, upstream, upstream, upstream	1	1	1	1	1	1	173	221	273	254	237	103	1	3_CONTROL-C_ATAC_mm10::1	273	Gene Gm10555	ENSMUSG00000073642, Gm10555	predicted gene 10555	XR_140443.1, XR_141939.1
GeneID:69163	Mrpl44	1	79776018	79781445	5427	+	12	1_CONTROL-A_ATAC_mm10::1::1487, 1_CONTROL-A_ATAC_mm10::1::1488, 2_CONTROL-B_ATAC_mm10::1::1522, 2_CONTROL-B_ATAC_mm10::1::1523, 3_CONTROL-C_ATAC_mm10::1::1568, 3_CONTROL-C_ATAC_mm10::1::1569, 4_CRE-ERT2-A_ATAC_mm10::1::1483, 4_CRE-ERT2-A_ATAC_mm10::1::1484, 5_CRE-ERT2-B_ATAC_mm10::1::1411, 5_CRE-ERT2-B_ATAC_mm10::1::1412, 6_CRE-ERT2-C_ATAC_mm10::1::997, 6_CRE-ERT2-C_ATAC_mm10::1::998	110, 10702, 110, 10670, 110, 10686, 14, 10670, 46, 10702, 14, 10734	in gene, downstream, in gene, downstream, in gene, downstream, in gene, downstream, in gene, downstream, in gene, downstream	1	1	1	1	1	1	285	307	298.5	239	219	124.5	2	2_CONTROL-B_ATAC_mm10::1	520	Gene Mrpl44	5730593H20Rik, 1810030E18Rik, Mrpl44, AI463302	mitochondrial ribosomal protein L44	NM_001081210.1	1426651_at, 1430990_s_at	NP_001074679.1
GeneID:20720	Serpine2	1	79794321	79858665	64344	-	48	1_CONTROL-A_ATAC_mm10::1::1488, 1_CONTROL-A_ATAC_mm10::1::1489, 1_CONTROL-A_ATAC_mm10::1::1490, 1_CONTROL-A_ATAC_mm10::1::1491, 1_CONTROL-A_ATAC_mm10::1::1492, 1_CONTROL-A_ATAC_mm10::1::1493, 1_CONTROL-A_ATAC_mm10::1::1494, 2_CONTROL-B_ATAC_mm10::1::1523, 2_CONTROL-B_ATAC_mm10::1::1524, 2_CONTROL-B_ATAC_mm10::1::1525, 2_CONTROL-B_ATAC_mm10::1::1526, 2_CONTROL-B_ATAC_mm10::1::1527, 2_CONTROL-B_ATA…	71945, 55433, 51593, 35369, 25705, -2231, -2807, 71977, 55433, 51561, 35401, 25705, 19897, 137, -2231, -2903, 71961, 55433, 51593, 35401, 25705, 105, -2231, -2903, 71977, 55433, 51561, 35401, 25737, 41, -2231, -2871, 71945, 55465, 51593, 35401, 25721, 73, -2199, -2871, 71913, 55529, 51593, 35401, 25705, 105, -2167, -2871	downstream, in gene, in gene, in gene, in gene, upstream, upstream, downstream, in gene, in gene, in gene, in gene, in gene, in gene, upstream, upstream, downstream, in gene, in gene, in gene, in gene, in gene, upstream, upstream, downstream, in gene, in gene, in gene, in gene, in gene, upstream, upstream, downstream, in gene, in gene, in gene, in gene, in gene, upstream, upstream, downstream, in…	1	1	1	1	1	1	201.111	195.889	207.889	179.222	184.333	78.111	9	1_CONTROL-A_ATAC_mm10::1	654	Gene Serpine2	B230326M24Rik, Spi4, PAI-1, PI7, PI-7, PN-1, Serpine2	serine (or cysteine) peptidase inhibitor, clade E, member 2	NM_009255.4	1416666_at	NP_033281.1
GeneID:101056114	LOC101056114	1	79949032	79957978	8946	-	6	1_CONTROL-A_ATAC_mm10::1::1495, 2_CONTROL-B_ATAC_mm10::1::1533, 3_CONTROL-C_ATAC_mm10::1::1577, 4_CRE-ERT2-A_ATAC_mm10::1::1492, 5_CRE-ERT2-B_ATAC_mm10::1::1420, 6_CRE-ERT2-C_ATAC_mm10::1::1006	1722, 1690, 1658, 1658, 1690, 1658	in gene, in gene, in gene, in gene, in gene, in gene	1	1	1	1	1	1	139	118	107	113	97	39	1	1_CONTROL-A_ATAC_mm10::1	139	Gene LOC101056114		uncharacterized LOC101056114	XR_168382.1
GeneID:241128	Fam124b	1	80198699	80213944	15245	-	2	1_CONTROL-A_ATAC_mm10::1::1503, 3_CONTROL-C_ATAC_mm10::1::1585	-7368, -7368	upstream, upstream	1	0	1	0	0	0	40	36	36	19	33	34	1	1_CONTROL-A_ATAC_mm10::1	40	Gene Fam124b	A830043J08Rik, Fam124b	family with sequence similarity 124, member B	NM_173425.3		NP_775601.1
GeneID:26554	Cul3	1	80266818	80340430	73612	-	9	1_CONTROL-A_ATAC_mm10::1::1506, 1_CONTROL-A_ATAC_mm10::1::1507, 2_CONTROL-B_ATAC_mm10::1::1545, 2_CONTROL-B_ATAC_mm10::1::1546, 3_CONTROL-C_ATAC_mm10::1::1588, 3_CONTROL-C_ATAC_mm10::1::1589, 4_CRE-ERT2-A_ATAC_mm10::1::1502, 5_CRE-ERT2-B_ATAC_mm10::1::1430, 6_CRE-ERT2-C_ATAC_mm10::1::1010	174, -562, 590, -562, 558, -562, -530, -530, -562	in gene, upstream, in gene, upstream, in gene, upstream, upstream, upstream, upstream	1	1	1	1	1	1	234	238	287.5	241	232.5	94.5	2	3_CONTROL-C_ATAC_mm10::1	495	Gene Cul3	Cul3, AI467304, mKIAA0617, AW146203	cullin 3	NM_016716.4	1422794_at, 1422795_at, 1434717_at, 1434718_at	NP_057925.1
GeneID:72208	1700016L21Rik	1	80445932	80475660	29728	+	1	4_CRE-ERT2-A_ATAC_mm10::1::1504	37620	downstream	0	0	0	1	0	0	11	13	16	30	12	25	1	4_CRE-ERT2-A_ATAC_mm10::1	30	Gene 1700016L21Rik	1700016L21Rik, Jr3	RIKEN cDNA 1700016L21 gene	NR_040460.1
GeneID:210293	Dock10	1	80501073	80758553	257480	-	50	1_CONTROL-A_ATAC_mm10::1::1510, 1_CONTROL-A_ATAC_mm10::1::1511, 1_CONTROL-A_ATAC_mm10::1::1512, 1_CONTROL-A_ATAC_mm10::1::1513, 1_CONTROL-A_ATAC_mm10::1::1514, 1_CONTROL-A_ATAC_mm10::1::1515, 1_CONTROL-A_ATAC_mm10::1::1516, 1_CONTROL-A_ATAC_mm10::1::1517, 1_CONTROL-A_ATAC_mm10::1::1518, 2_CONTROL-B_ATAC_mm10::1::1549, 2_CONTROL-B_ATAC_mm10::1::1550, 2_CONTROL-B_ATAC_mm10::1::1551, 2_CONTROL-B_ATA…	253641, 127641, 121177, 106393, 102073, 49049, 30137, 1305, -71, 127769, 121209, 106329, 102105, 49049, 30169, 1305, -7, 245753, 181465, 127641, 121209, 106329, 102105, 49049, 30169, 1305, 57, 216793, 127641, 121209, 106313, 102089, 49017, 30137, 1369, -71, 216793, 127641, 121209, 106313, 102105, 49113, 30137, 1241, -71, 121273, 102105, 49049, 1337, 185	in gene, in gene, in gene, in gene, in gene, in gene, in gene, in gene, upstream, in gene, in gene, in gene, in gene, in gene, in gene, in gene, upstream, in gene, in gene, in gene, in gene, in gene, in gene, in gene, in gene, in gene, in gene, in gene, in gene, in gene, in gene, in gene, in gene, in gene, in gene, upstream, in gene, in gene, in gene, in gene, in gene, in gene, in gene, in gene, …	1	1	1	1	1	1	118.25	121.833	120.5	105.667	106.917	49.25	12	1_CONTROL-A_ATAC_mm10::1	559	Gene Dock10	Dock10, Jr4, Zizimin3, R75174, ZIZ3, MGC183664, 9330153B10Rik, mKIAA0694, Jr5, A630054M16Rik	dedicator of cytokinesis 10	NM_175291.3	1435343_at	NP_780500.2
GeneID:241134	Nyap2	1	81077317	81271664	194347	+	28	1_CONTROL-A_ATAC_mm10::1::1522, 1_CONTROL-A_ATAC_mm10::1::1523, 1_CONTROL-A_ATAC_mm10::1::1524, 1_CONTROL-A_ATAC_mm10::1::1525, 1_CONTROL-A_ATAC_mm10::1::1526, 1_CONTROL-A_ATAC_mm10::1::1527, 2_CONTROL-B_ATAC_mm10::1::1560, 2_CONTROL-B_ATAC_mm10::1::1561, 2_CONTROL-B_ATAC_mm10::1::1562, 2_CONTROL-B_ATAC_mm10::1::1563, 2_CONTROL-B_ATAC_mm10::1::1564, 2_CONTROL-B_ATAC_mm10::1::1565, 3_CONTROL-C_ATA…	-901, -197, 20059, 142683, 189403, 203867, -853, -325, 20059, 142651, 189371, 203835, -229, 20059, 142683, 189371, 203835, 20091, 142651, 189371, 203803, -213, 20059, 142651, 189403, 203867, 142651, 203835	upstream, upstream, in gene, in gene, in gene, downstream, upstream, upstream, in gene, in gene, in gene, downstream, upstream, in gene, in gene, in gene, downstream, in gene, in gene, in gene, downstream, upstream, in gene, in gene, in gene, downstream, in gene, downstream	1	1	1	1	1	1	95.333	101	102	74.833	74.667	33.667	6	3_CONTROL-C_ATAC_mm10::1	391	Gene Nyap2	Jr6, Kiaa1486, Nyap2, 9430031J16Rik, MGC90544, NYAP2	neuronal tyrosine-phophorylated phosphoinositide 3-kinase adaptor 2	NM_172849.3		NP_766437.2
GeneID:16367	Irs1	1	82233105	82291439	58334	-	25	1_CONTROL-A_ATAC_mm10::1::1545, 1_CONTROL-A_ATAC_mm10::1::1546, 1_CONTROL-A_ATAC_mm10::1::1547, 1_CONTROL-A_ATAC_mm10::1::1548, 1_CONTROL-A_ATAC_mm10::1::1549, 2_CONTROL-B_ATAC_mm10::1::1584, 2_CONTROL-B_ATAC_mm10::1::1585, 2_CONTROL-B_ATAC_mm10::1::1586, 2_CONTROL-B_ATAC_mm10::1::1587, 2_CONTROL-B_ATAC_mm10::1::1588, 3_CONTROL-C_ATAC_mm10::1::1628, 3_CONTROL-C_ATAC_mm10::1::1629, 3_CONTROL-C_ATA…	47983, 8143, 7439, 1231, -145, 47983, 8015, 7407, 1247, -145, 47983, 8015, 7407, 1231, -145, 58735, 47983, 8143, 7375, -145, 8015, 1231, -145, 8143, -145	in gene, in gene, in gene, in gene, upstream, in gene, in gene, in gene, in gene, upstream, in gene, in gene, in gene, in gene, upstream, downstream, in gene, in gene, in gene, upstream, in gene, in gene, upstream, in gene, upstream	1	1	1	1	1	1	178.333	193.667	222.5	159.833	181.5	79	6	3_CONTROL-C_ATAC_mm10::1	503	Gene Irs1	G972R, IRS-1, Irs1	insulin receptor substrate 1	NM_010570.4	1423104_at	NP_034700.2
GeneID:100503073	Gm19537	1	82282210	82285248	3038	-	20	1_CONTROL-A_ATAC_mm10::1::1546, 1_CONTROL-A_ATAC_mm10::1::1547, 1_CONTROL-A_ATAC_mm10::1::1548, 1_CONTROL-A_ATAC_mm10::1::1549, 2_CONTROL-B_ATAC_mm10::1::1585, 2_CONTROL-B_ATAC_mm10::1::1586, 2_CONTROL-B_ATAC_mm10::1::1587, 2_CONTROL-B_ATAC_mm10::1::1588, 3_CONTROL-C_ATAC_mm10::1::1629, 3_CONTROL-C_ATAC_mm10::1::1630, 3_CONTROL-C_ATAC_mm10::1::1631, 3_CONTROL-C_ATAC_mm10::1::1632, 4_CRE-ERT2-A_AT…	1952, 1248, -4960, -6336, 1824, 1216, -4944, -6336, 1824, 1216, -4960, -6336, 1952, 1184, -6336, 1824, -4960, -6336, 1952, -6336	in gene, in gene, upstream, upstream, in gene, in gene, upstream, upstream, in gene, in gene, upstream, upstream, in gene, in gene, upstream, in gene, upstream, upstream, in gene, upstream	1	1	1	1	1	1	231.25	256.5	300.75	220.75	264	112.5	4	3_CONTROL-C_ATAC_mm10::1	503	Gene Gm19537	Gm19537	predicted gene, 19537	XR_140445.1, XR_141940.1
GeneID:76867	Rhbdd1	1	82316579	82445366	128787	+	41	1_CONTROL-A_ATAC_mm10::1::1550, 1_CONTROL-A_ATAC_mm10::1::1551, 1_CONTROL-A_ATAC_mm10::1::1552, 1_CONTROL-A_ATAC_mm10::1::1553, 1_CONTROL-A_ATAC_mm10::1::1554, 1_CONTROL-A_ATAC_mm10::1::1555, 2_CONTROL-B_ATAC_mm10::1::1589, 2_CONTROL-B_ATAC_mm10::1::1590, 2_CONTROL-B_ATAC_mm10::1::1591, 2_CONTROL-B_ATAC_mm10::1::1592, 2_CONTROL-B_ATAC_mm10::1::1593, 2_CONTROL-B_ATAC_mm10::1::1594, 2_CONTROL-B_ATA…	29, 7709, 42461, 58445, 69405, 116925, 29, 7709, 42461, 58429, 68573, 69437, 116925, 29, 7709, 42429, 58557, 68637, 69309, 116925, 13, 7709, 42429, 58493, 68637, 69309, 112733, 116925, 29, 7709, 42493, 58397, 68653, 69277, 112797, 116925, 29, 42429, 69277, 112733, 116925	in gene, in gene, in gene, in gene, in gene, in gene, in gene, in gene, in gene, in gene, in gene, in gene, in gene, in gene, in gene, in gene, in gene, in gene, in gene, in gene, in gene, in gene, in gene, in gene, in gene, in gene, in gene, in gene, in gene, in gene, in gene, in gene, in gene, in gene, in gene, in gene, in gene, in gene, in gene, in gene, in gene	1	1	1	1	1	1	112.875	113.75	120.875	104.375	97.625	52.375	8	1_CONTROL-A_ATAC_mm10::1	519	Gene Rhbdd1	Rhbdd1, 4930418P06Rik, MGC7809, RRP4, mRHBDD1	rhomboid domain containing 1	NM_029777.3, NM_001122685.1	1423918_at	NP_084053.3, NP_001116157.1
GeneID:100503095	Gm19552	1	82352217	82355049	2832	+	6	1_CONTROL-A_ATAC_mm10::1::1552, 2_CONTROL-B_ATAC_mm10::1::1591, 3_CONTROL-C_ATAC_mm10::1::1635, 4_CRE-ERT2-A_ATAC_mm10::1::1542, 5_CRE-ERT2-B_ATAC_mm10::1::1467, 6_CRE-ERT2-C_ATAC_mm10::1::1032	6823, 6823, 6791, 6791, 6855, 6791	downstream, downstream, downstream, downstream, downstream, downstream	1	1	1	1	1	1	76	69	84	85	74	75	1	4_CRE-ERT2-A_ATAC_mm10::1	85	Gene Gm19552	Gm19552	predicted gene, 19552	XR_140446.1, XR_141941.1
GeneID:12829	Col4a4	1	82450723	82586849	136126	-	18	1_CONTROL-A_ATAC_mm10::1::1556, 1_CONTROL-A_ATAC_mm10::1::1557, 1_CONTROL-A_ATAC_mm10::1::1558, 2_CONTROL-B_ATAC_mm10::1::1596, 2_CONTROL-B_ATAC_mm10::1::1597, 2_CONTROL-B_ATAC_mm10::1::1598, 3_CONTROL-C_ATAC_mm10::1::1640, 3_CONTROL-C_ATAC_mm10::1::1641, 3_CONTROL-C_ATAC_mm10::1::1642, 4_CRE-ERT2-A_ATAC_mm10::1::1548, 4_CRE-ERT2-A_ATAC_mm10::1::1549, 4_CRE-ERT2-A_ATAC_mm10::1::1550, 5_CRE-ERT2-B…	109921, 32289, -223, 109921, 32289, -223, 109921, 32289, -207, 109921, 32289, -159, 110369, 109921, 32289, -223, 109921, -143	in gene, in gene, upstream, in gene, in gene, upstream, in gene, in gene, upstream, in gene, in gene, upstream, in gene, in gene, in gene, upstream, in gene, upstream	1	1	1	1	1	1	129.333	138.667	145.333	75	88.667	46.667	3	3_CONTROL-C_ATAC_mm10::1	346	Gene Col4a4	E130010M05Rik, Col4a4, [a]4(IV)	collagen, type IV, alpha 4	NM_007735.2	1425772_at	NP_031761.1
GeneID:12828	Col4a3	1	82586921	82722059	135138	+	25	1_CONTROL-A_ATAC_mm10::1::1558, 1_CONTROL-A_ATAC_mm10::1::1559, 1_CONTROL-A_ATAC_mm10::1::1560, 1_CONTROL-A_ATAC_mm10::1::1561, 1_CONTROL-A_ATAC_mm10::1::1562, 2_CONTROL-B_ATAC_mm10::1::1598, 2_CONTROL-B_ATAC_mm10::1::1599, 2_CONTROL-B_ATAC_mm10::1::1600, 2_CONTROL-B_ATAC_mm10::1::1601, 2_CONTROL-B_ATAC_mm10::1::1602, 3_CONTROL-C_ATAC_mm10::1::1642, 3_CONTROL-C_ATAC_mm10::1::1643, 3_CONTROL-C_ATA…	151, 18279, 47735, 106135, 137975, 151, 10487, 47767, 106199, 137975, 135, 18247, 47735, 137975, 87, 10391, 47735, 106295, 137911, 151, 47735, 137911, 71, 47767, 137975	in gene, in gene, in gene, in gene, downstream, in gene, in gene, in gene, in gene, downstream, in gene, in gene, in gene, downstream, in gene, in gene, in gene, in gene, downstream, in gene, in gene, downstream, in gene, in gene, downstream	1	1	1	1	1	1	88.333	102.167	87.5	99	90.333	56.167	6	2_CONTROL-B_ATAC_mm10::1	345	Gene Col4a3	tumstatin, Col4a3, [a]3(IV), alpha3(IV)	collagen, type IV, alpha 3	NM_007734.2		NP_031760.2
GeneID:75734	Mff	1	82724918	82752390	27472	+	6	1_CONTROL-A_ATAC_mm10::1::1562, 2_CONTROL-B_ATAC_mm10::1::1602, 3_CONTROL-C_ATAC_mm10::1::1645, 4_CRE-ERT2-A_ATAC_mm10::1::1554, 5_CRE-ERT2-B_ATAC_mm10::1::1478, 6_CRE-ERT2-C_ATAC_mm10::1::1039	-22, -22, -22, -86, -86, -22	upstream, upstream, upstream, upstream, upstream, upstream	1	1	1	1	1	1	297	345	293	272	224	98	1	2_CONTROL-B_ATAC_mm10::1	345	Gene Mff	Mff, AI314724, 5230400G24Rik	mitochondrial fission factor	NM_029409.2		NP_083685.2
GeneID:15463	Agfg1	1	82839483	82896275	56792	+	13	1_CONTROL-A_ATAC_mm10::1::1564, 1_CONTROL-A_ATAC_mm10::1::1565, 2_CONTROL-B_ATAC_mm10::1::1604, 2_CONTROL-B_ATAC_mm10::1::1605, 3_CONTROL-C_ATAC_mm10::1::1647, 3_CONTROL-C_ATAC_mm10::1::1648, 4_CRE-ERT2-A_ATAC_mm10::1::1556, 4_CRE-ERT2-A_ATAC_mm10::1::1557, 5_CRE-ERT2-B_ATAC_mm10::1::1480, 5_CRE-ERT2-B_ATAC_mm10::1::1481, 6_CRE-ERT2-C_ATAC_mm10::1::1041, 6_CRE-ERT2-C_ATAC_mm10::1::1042, 6_CRE-ERT…	-7739, -155, -7739, -155, -7739, -155, -7451, -155, -7739, -91, -7451, -155, 373	upstream, upstream, upstream, upstream, upstream, upstream, upstream, upstream, upstream, upstream, upstream, upstream, in gene	1	1	1	1	1	1	251	237	243.5	241.5	244	140.5	2	1_CONTROL-A_ATAC_mm10::1	286	Gene Agfg1	D730048C23Rik, C130049H11Rik, AU045498, Agfg1, Hrb, Rip, C85612, RAB	ArfGAP with FG repeats 1	NM_010472.2	1426922_s_at, 1426923_at, 1434840_at	NP_034602.1
GeneID:77921	A030005K14Rik	1	83058286	83059378	1092	-	4	1_CONTROL-A_ATAC_mm10::1::1566, 2_CONTROL-B_ATAC_mm10::1::1607, 2_CONTROL-B_ATAC_mm10::1::1608, 3_CONTROL-C_ATAC_mm10::1::1651	-7982, -5582, -7982, -7982	upstream, upstream, upstream, upstream	1	1	1	0	0	0	20.5	34	20	21	19	14.5	2	2_CONTROL-B_ATAC_mm10::1	37	Gene A030005K14Rik	BB150353, A030005K14Rik	RIKEN cDNA A030005K14 gene	XR_168384.1, XR_168799.1	1422292_at
GeneID:71386	Krtap28-13	1	83060930	83061921	991	+	4	1_CONTROL-A_ATAC_mm10::1::1566, 2_CONTROL-B_ATAC_mm10::1::1607, 2_CONTROL-B_ATAC_mm10::1::1608, 3_CONTROL-C_ATAC_mm10::1::1651	6430, 4030, 6430, 6430	downstream, downstream, downstream, downstream	1	1	1	0	0	0	20.5	34	20	21	19	14.5	2	2_CONTROL-B_ATAC_mm10::1	37	Gene Krtap28-13	Krtap28-13, 5530401N06Rik	keratin associated protein 28-13	XM_896507.2, XM_919110.2	1422298_at	XP_901600.1, XP_924203.1
GeneID:71227	Daw1	1	83159762	83210574	50812	+	14	1_CONTROL-A_ATAC_mm10::1::1568, 1_CONTROL-A_ATAC_mm10::1::1569, 1_CONTROL-A_ATAC_mm10::1::1570, 1_CONTROL-A_ATAC_mm10::1::1571, 2_CONTROL-B_ATAC_mm10::1::1610, 2_CONTROL-B_ATAC_mm10::1::1611, 2_CONTROL-B_ATAC_mm10::1::1612, 3_CONTROL-C_ATAC_mm10::1::1653, 3_CONTROL-C_ATAC_mm10::1::1654, 3_CONTROL-C_ATAC_mm10::1::1655, 4_CRE-ERT2-A_ATAC_mm10::1::1560, 4_CRE-ERT2-A_ATAC_mm10::1::1561, 5_CRE-ERT2-B_…	14, 21870, 27598, 58670, -82, 27630, 58670, -82, 21870, 27534, -82, 27566, -82, -82	in gene, in gene, in gene, downstream, upstream, in gene, downstream, upstream, in gene, in gene, upstream, in gene, upstream, upstream	1	1	1	1	1	1	50.5	52	62.75	50.75	43.75	21.25	4	3_CONTROL-C_ATAC_mm10::1	132	Gene Daw1	Daw1, Wdr69, 4933429D11Rik, 4930563E19Rik	dynein assembly factor with WDR repeat domains 1	NM_027725.3, NR_027636.1		NP_082001.2
GeneID:77629	Sphkap	1	83255781	83408200	152419	-	7	1_CONTROL-A_ATAC_mm10::1::1572, 2_CONTROL-B_ATAC_mm10::1::1613, 3_CONTROL-C_ATAC_mm10::1::1656, 4_CRE-ERT2-A_ATAC_mm10::1::1562, 5_CRE-ERT2-B_ATAC_mm10::1::1484, 5_CRE-ERT2-B_ATAC_mm10::1::1485, 6_CRE-ERT2-C_ATAC_mm10::1::1046	-56, 72, 8, -40, 130888, 8, -24	upstream, in gene, in gene, upstream, in gene, in gene, upstream	1	1	1	1	1	1	41.5	35	32.5	64.5	52	35	2	4_CRE-ERT2-A_ATAC_mm10::1	104	Gene Sphkap	4930544G21Rik, SKIP, AI852220, mKIAA1678, A930009L15Rik, Sphkap	SPHK1 interactor, AKAP domain containing	NM_172430.3	1431069_at	NP_766018.3
GeneID:98496	Pid1	1	84036293	84284645	248352	-	46	1_CONTROL-A_ATAC_mm10::1::1580, 1_CONTROL-A_ATAC_mm10::1::1581, 1_CONTROL-A_ATAC_mm10::1::1582, 1_CONTROL-A_ATAC_mm10::1::1583, 1_CONTROL-A_ATAC_mm10::1::1584, 1_CONTROL-A_ATAC_mm10::1::1585, 1_CONTROL-A_ATAC_mm10::1::1586, 1_CONTROL-A_ATAC_mm10::1::1587, 1_CONTROL-A_ATAC_mm10::1::1588, 1_CONTROL-A_ATAC_mm10::1::1589, 2_CONTROL-B_ATAC_mm10::1::1621, 2_CONTROL-B_ATAC_mm10::1::1622, 2_CONTROL-B_ATA…	257797, 172709, 155941, 129221, 114181, 107397, 66645, 1381, 165, -2331, 257797, 129221, 114213, 107429, 1381, 133, -2331, 257797, 172741, 155909, 129221, 114149, 107397, 66629, 30613, 1381, 133, -2331, 257765, 129221, 107429, 65893, 1413, 133, -2347, 257797, 129221, 107429, 1397, 69, -2331, 129221, 107429, 65861, 85, -2331	downstream, in gene, in gene, in gene, in gene, in gene, in gene, in gene, in gene, upstream, downstream, in gene, in gene, in gene, in gene, in gene, upstream, downstream, in gene, in gene, in gene, in gene, in gene, in gene, in gene, in gene, in gene, upstream, downstream, in gene, in gene, in gene, in gene, in gene, upstream, downstream, in gene, in gene, in gene, in gene, upstream, in gene, i…	1	1	1	1	1	1	105.083	108.083	115.167	84.333	84.417	36.417	12	2_CONTROL-B_ATAC_mm10::1	434	Gene Pid1	NYGGF4, MGC90850, Pid1, 5033414K04Rik	phosphotyrosine interaction domain containing 1	NM_001003948.2		NP_001003948.2
GeneID:227325	Dner	1	84369839	84696221	326382	-	76	1_CONTROL-A_ATAC_mm10::1::1591, 1_CONTROL-A_ATAC_mm10::1::1592, 1_CONTROL-A_ATAC_mm10::1::1593, 1_CONTROL-A_ATAC_mm10::1::1594, 1_CONTROL-A_ATAC_mm10::1::1595, 1_CONTROL-A_ATAC_mm10::1::1596, 1_CONTROL-A_ATAC_mm10::1::1597, 1_CONTROL-A_ATAC_mm10::1::1598, 1_CONTROL-A_ATAC_mm10::1::1599, 1_CONTROL-A_ATAC_mm10::1::1600, 1_CONTROL-A_ATAC_mm10::1::1601, 1_CONTROL-A_ATAC_mm10::1::1602, 1_CONTROL-A_ATA…	308477, 276653, 273117, 252413, 231277, 159901, 118493, 110589, 76925, 74749, 34365, 28349, -3, 308509, 277565, 276669, 273117, 252413, 231293, 159933, 139165, 118589, 110621, 74781, 34365, 28285, -35, 308477, 277565, 276605, 273117, 252381, 231277, 172573, 159901, 118557, 110589, 76925, 74749, 34429, 28349, -67, 335933, 308525, 252397, 231293, 118621, 110605, 74749, 49213, 34397, 28349, 989, -99…	in gene, in gene, in gene, in gene, in gene, in gene, in gene, in gene, in gene, in gene, in gene, in gene, upstream, in gene, in gene, in gene, in gene, in gene, in gene, in gene, in gene, in gene, in gene, in gene, in gene, in gene, upstream, in gene, in gene, in gene, in gene, in gene, in gene, in gene, in gene, in gene, in gene, in gene, in gene, in gene, in gene, upstream, downstream, in gen…	1	1	1	1	1	1	74.947	79.421	80.105	74.684	77.684	32.316	19	5_CRE-ERT2-B_ATAC_mm10::1	274	Gene Dner	Bret, MGC39059, Dner, BET, A930026D19Rik	delta/notch-like EGF-related receptor	NM_152915.1	1423671_at	NP_690879.1
GeneID:100628595	Mir5126	1	84695839	84695915	76	+	9	1_CONTROL-A_ATAC_mm10::1::1603, 2_CONTROL-B_ATAC_mm10::1::1642, 3_CONTROL-C_ATAC_mm10::1::1691, 4_CRE-ERT2-A_ATAC_mm10::1::1586, 4_CRE-ERT2-A_ATAC_mm10::1::1587, 5_CRE-ERT2-B_ATAC_mm10::1::1511, 6_CRE-ERT2-C_ATAC_mm10::1::1061, 6_CRE-ERT2-C_ATAC_mm10::1::1062, 6_CRE-ERT2-C_ATAC_mm10::1::1063	385, 417, 449, -607, 481, 449, -1055, -607, 449	downstream, downstream, downstream, upstream, downstream, downstream, upstream, upstream, downstream	1	1	1	1	1	1	161	218	240	213	242	102	1	5_CRE-ERT2-B_ATAC_mm10::1	242	Gene Mir5126	mu-mir-5126, mmu-mir-5126, Mir5126	microRNA 5126	NR_039588.1
GeneID:14897	Trip12	1	84721189	84839304	118115	-	13	1_CONTROL-A_ATAC_mm10::1::1604, 1_CONTROL-A_ATAC_mm10::1::1605, 2_CONTROL-B_ATAC_mm10::1::1643, 2_CONTROL-B_ATAC_mm10::1::1644, 3_CONTROL-C_ATAC_mm10::1::1692, 3_CONTROL-C_ATAC_mm10::1::1693, 4_CRE-ERT2-A_ATAC_mm10::1::1588, 4_CRE-ERT2-A_ATAC_mm10::1::1589, 4_CRE-ERT2-A_ATAC_mm10::1::1590, 5_CRE-ERT2-B_ATAC_mm10::1::1512, 5_CRE-ERT2-B_ATAC_mm10::1::1513, 6_CRE-ERT2-C_ATAC_mm10::1::1064, 6_CRE-ERT…	616, -184, 616, -184, 616, -184, 584, -184, -664, 488, -184, -184, -856	in gene, upstream, in gene, upstream, in gene, upstream, in gene, upstream, upstream, in gene, upstream, upstream, upstream	1	1	1	1	1	1	272	253.5	272	273	266	105.5	2	4_CRE-ERT2-A_ATAC_mm10::1	461	Gene Trip12	AA410158, 6720416K24Rik, Trip12, Gtl6, 1110036I07Rik, MGC31615, TRIP-12	thyroid hormone receptor interactor 12	NM_133975.4	1423898_a_at, 1423899_at, 1423900_at, 1423901_at	NP_598736.4
GeneID:66153	Fbxo36	1	84839841	84900486	60645	+	17	1_CONTROL-A_ATAC_mm10::1::1604, 1_CONTROL-A_ATAC_mm10::1::1605, 2_CONTROL-B_ATAC_mm10::1::1643, 2_CONTROL-B_ATAC_mm10::1::1644, 3_CONTROL-C_ATAC_mm10::1::1692, 3_CONTROL-C_ATAC_mm10::1::1693, 4_CRE-ERT2-A_ATAC_mm10::1::1588, 4_CRE-ERT2-A_ATAC_mm10::1::1589, 4_CRE-ERT2-A_ATAC_mm10::1::1590, 4_CRE-ERT2-A_ATAC_mm10::1::1591, 5_CRE-ERT2-B_ATAC_mm10::1::1512, 5_CRE-ERT2-B_ATAC_mm10::1::1513, 5_CRE-ERT…	-1153, -353, -1153, -353, -1153, -353, -1121, -353, 127, 41887, -1025, -353, 41887, -353, 319, 41951, 70815	upstream, upstream, upstream, upstream, upstream, upstream, upstream, upstream, in gene, in gene, upstream, upstream, in gene, upstream, in gene, in gene, downstream	1	1	1	1	1	1	145.5	133.75	144.75	163.5	159.25	82.5	4	4_CRE-ERT2-A_ATAC_mm10::1	461	Gene Fbxo36	1110020F21Rik, Fbxo36, 2410002G19Rik, 0610008D19Rik, D1Ertd757e	F-box protein 36	NM_025386.3	1419305_a_at	NP_079662.1
GeneID:71781	Slc16a14	1	84906705	84935083	28378	-	16	1_CONTROL-A_ATAC_mm10::1::1606, 1_CONTROL-A_ATAC_mm10::1::1607, 2_CONTROL-B_ATAC_mm10::1::1645, 2_CONTROL-B_ATAC_mm10::1::1646, 3_CONTROL-C_ATAC_mm10::1::1694, 3_CONTROL-C_ATAC_mm10::1::1695, 4_CRE-ERT2-A_ATAC_mm10::1::1592, 4_CRE-ERT2-A_ATAC_mm10::1::1593, 4_CRE-ERT2-A_ATAC_mm10::1::1594, 5_CRE-ERT2-B_ATAC_mm10::1::1515, 5_CRE-ERT2-B_ATAC_mm10::1::1516, 5_CRE-ERT2-B_ATAC_mm10::1::1517, 5_CRE-ERT…	-149, -757, 395, -757, 395, -757, 24395, 395, -757, 24459, 427, -181, -757, 24427, 395, -773	upstream, upstream, in gene, upstream, in gene, upstream, in gene, in gene, upstream, in gene, in gene, upstream, upstream, in gene, in gene, upstream	1	1	1	1	1	1	77	84.667	85.333	91.667	79.667	61	3	2_CONTROL-B_ATAC_mm10::1	131	Gene Slc16a14	Slc16a14, 1110004H10Rik	solute carrier family 16 (monocarboxylic acid transporters), member 14	NM_027921.1	1430629_at	NP_082197.1
GeneID:101056250	LOC101056250	1	85266714	85288200	21486	+	1	6_CRE-ERT2-C_ATAC_mm10::1::1072	28006	downstream	0	0	0	0	0	1	16	11	21	24	26	35	1	6_CRE-ERT2-C_ATAC_mm10::1	35	Gene LOC101056250		sp110 nuclear body protein-like	XM_003945319.1		XP_003945368.1
GeneID:434484	Sp140	1	85600703	85645037	44334	+	5	1_CONTROL-A_ATAC_mm10::1::1608, 3_CONTROL-C_ATAC_mm10::1::1696, 4_CRE-ERT2-A_ATAC_mm10::1::1595, 5_CRE-ERT2-B_ATAC_mm10::1::1520, 6_CRE-ERT2-C_ATAC_mm10::1::1073	51297, 51393, 51361, 51361, 51361	downstream, downstream, downstream, downstream, downstream	1	0	1	1	1	1	28	25	28	44	45	43	1	5_CRE-ERT2-B_ATAC_mm10::1	45	Gene Sp140	Sp140	Sp140 nuclear body protein	NM_001013817.2		NP_001013839.1
GeneID:20684	Sp100	1	85650050	85709448	59398	+	6	1_CONTROL-A_ATAC_mm10::1::1608, 1_CONTROL-A_ATAC_mm10::1::1609, 3_CONTROL-C_ATAC_mm10::1::1696, 4_CRE-ERT2-A_ATAC_mm10::1::1595, 5_CRE-ERT2-B_ATAC_mm10::1::1520, 6_CRE-ERT2-C_ATAC_mm10::1::1073	1950, 66622, 2046, 2014, 2014, 2014	in gene, downstream, in gene, in gene, in gene, in gene	1	0	1	1	1	1	39	30.5	31	33	35.5	29	2	1_CONTROL-A_ATAC_mm10::1	50	Gene Sp100	A430075G10Rik, Sp100	nuclear antigen Sp100	NM_013673.3	1434457_at	NP_038701.2
GeneID:319997	A630001G21Rik	1	85717083	85736606	19523	-	15	1_CONTROL-A_ATAC_mm10::1::1609, 1_CONTROL-A_ATAC_mm10::1::1610, 1_CONTROL-A_ATAC_mm10::1::1611, 2_CONTROL-B_ATAC_mm10::1::1647, 2_CONTROL-B_ATAC_mm10::1::1648, 3_CONTROL-C_ATAC_mm10::1::1697, 3_CONTROL-C_ATAC_mm10::1::1698, 3_CONTROL-C_ATAC_mm10::1::1699, 4_CRE-ERT2-A_ATAC_mm10::1::1596, 4_CRE-ERT2-A_ATAC_mm10::1::1597, 4_CRE-ERT2-A_ATAC_mm10::1::1598, 5_CRE-ERT2-B_ATAC_mm10::1::1521, 5_CRE-ERT2-…	19934, 16126, -18, 16158, -34, 16094, -34, -6498, 16094, -34, -6466, 16126, -34, -6466, 16030	downstream, in gene, upstream, in gene, upstream, in gene, upstream, upstream, in gene, upstream, upstream, in gene, upstream, upstream, in gene	1	1	1	1	1	1	74	66.75	68	62	58	31.5	4	3_CONTROL-C_ATAC_mm10::1	133	Gene A630001G21Rik	A630001G21Rik	RIKEN cDNA A630001G21 gene	NM_177055.3		NP_796029.2
GeneID:12283	Cab39	1	85793447	85851577	58130	+	24	1_CONTROL-A_ATAC_mm10::1::1612, 1_CONTROL-A_ATAC_mm10::1::1613, 1_CONTROL-A_ATAC_mm10::1::1614, 2_CONTROL-B_ATAC_mm10::1::1649, 2_CONTROL-B_ATAC_mm10::1::1650, 2_CONTROL-B_ATAC_mm10::1::1651, 2_CONTROL-B_ATAC_mm10::1::1652, 3_CONTROL-C_ATAC_mm10::1::1700, 3_CONTROL-C_ATAC_mm10::1::1701, 3_CONTROL-C_ATAC_mm10::1::1702, 3_CONTROL-C_ATAC_mm10::1::1703, 4_CRE-ERT2-A_ATAC_mm10::1::1600, 4_CRE-ERT2-A_A…	-7, 985, 60025, -7, 28953, 31673, 60025, 25, 28889, 60025, 60473, -7, 985, 28793, 58617, 60025, -7, 985, 28985, 60025, -7, 1097, 44745, 60025	upstream, in gene, downstream, upstream, in gene, in gene, downstream, in gene, in gene, downstream, downstream, upstream, in gene, in gene, downstream, downstream, upstream, in gene, in gene, downstream, upstream, in gene, in gene, downstream	1	1	1	1	1	1	57.5	81.833	83.167	70.833	70.167	41.333	6	3_CONTROL-C_ATAC_mm10::1	274	Gene Cab39	AA960512, AA408805, MO25, C78372, MO25alpha, Cab39	calcium binding protein 39	NM_133781.4	1418432_at, 1418433_at	NP_598542.3
GeneID:64294	Itm2c	1	85894510	85908698	14188	+	23	1_CONTROL-A_ATAC_mm10::1::1616, 1_CONTROL-A_ATAC_mm10::1::1617, 1_CONTROL-A_ATAC_mm10::1::1618, 1_CONTROL-A_ATAC_mm10::1::1619, 2_CONTROL-B_ATAC_mm10::1::1653, 2_CONTROL-B_ATAC_mm10::1::1654, 2_CONTROL-B_ATAC_mm10::1::1655, 2_CONTROL-B_ATAC_mm10::1::1656, 3_CONTROL-C_ATAC_mm10::1::1705, 3_CONTROL-C_ATAC_mm10::1::1706, 3_CONTROL-C_ATAC_mm10::1::1707, 3_CONTROL-C_ATAC_mm10::1::1708, 4_CRE-ERT2-A_AT…	18, 1074, 7730, 22642, 50, 1074, 7762, 22642, 18, 1010, 7666, 22642, 18, 1010, 7730, 22642, 18, 1010, 7730, 22642, 18, 1042, 7858	in gene, in gene, in gene, downstream, in gene, in gene, in gene, downstream, in gene, in gene, in gene, downstream, in gene, in gene, in gene, downstream, in gene, in gene, in gene, downstream, in gene, in gene, in gene	1	1	1	1	1	1	156.5	163.75	180.5	156.5	151.5	62.75	4	3_CONTROL-C_ATAC_mm10::1	222	Gene Itm2c	3110038L02Rik, E25, Bricd2c, R75508, E25C, ITM3, Itm2c, AU041202, BRI3	integral membrane protein 2C	NM_022417.3	1415961_at	NP_071862.2
GeneID:71141	4933407L21Rik	1	85928483	85931756	3273	+	23	1_CONTROL-A_ATAC_mm10::1::1620, 1_CONTROL-A_ATAC_mm10::1::1621, 1_CONTROL-A_ATAC_mm10::1::1622, 1_CONTROL-A_ATAC_mm10::1::1623, 2_CONTROL-B_ATAC_mm10::1::1657, 2_CONTROL-B_ATAC_mm10::1::1658, 2_CONTROL-B_ATAC_mm10::1::1659, 2_CONTROL-B_ATAC_mm10::1::1660, 3_CONTROL-C_ATAC_mm10::1::1709, 3_CONTROL-C_ATAC_mm10::1::1710, 3_CONTROL-C_ATAC_mm10::1::1711, 3_CONTROL-C_ATAC_mm10::1::1712, 4_CRE-ERT2-A_AT…	-6499, -3, 5437, 11869, -6531, -3, 5437, 11837, -6563, -67, 5437, 11805, -6563, -3, 5437, 11805, -6531, -3, 5437, 11869, -5795, -3, 5437	upstream, upstream, downstream, downstream, upstream, upstream, downstream, downstream, upstream, upstream, downstream, downstream, upstream, upstream, downstream, downstream, upstream, upstream, downstream, downstream, upstream, upstream, downstream	1	1	1	1	1	1	159	178.75	172	177.75	190.75	78.5	4	5_CRE-ERT2-B_ATAC_mm10::1	288	Gene 4933407L21Rik	4933407L21Rik	RIKEN cDNA 4933407L21 gene	NR_037692.1	1430206_at
GeneID:227326	Gpr55	1	85939537	85961055	21518	-	17	1_CONTROL-A_ATAC_mm10::1::1622, 1_CONTROL-A_ATAC_mm10::1::1623, 1_CONTROL-A_ATAC_mm10::1::1624, 2_CONTROL-B_ATAC_mm10::1::1659, 2_CONTROL-B_ATAC_mm10::1::1660, 2_CONTROL-B_ATAC_mm10::1::1661, 3_CONTROL-C_ATAC_mm10::1::1711, 3_CONTROL-C_ATAC_mm10::1::1712, 3_CONTROL-C_ATAC_mm10::1::1713, 4_CRE-ERT2-A_ATAC_mm10::1::1612, 4_CRE-ERT2-A_ATAC_mm10::1::1613, 4_CRE-ERT2-A_ATAC_mm10::1::1614, 5_CRE-ERT2-B…	27135, 20703, -8609, 27135, 20735, -8609, 27135, 20767, -8609, 27135, 20767, -8641, 27135, 20703, -8641, 27135, -8609	downstream, in gene, upstream, downstream, in gene, upstream, downstream, in gene, upstream, downstream, in gene, upstream, downstream, in gene, upstream, downstream, upstream	1	1	1	1	1	1	150	164	165.667	151	159.333	62	3	3_CONTROL-C_ATAC_mm10::1	297	Gene Gpr55	Gm218, Gpr55	G protein-coupled receptor 55	NM_001033290.2		NP_001028462.2
GeneID:70060	Spata3	1	86021942	86029958	8016	+	12	1_CONTROL-A_ATAC_mm10::1::1627, 1_CONTROL-A_ATAC_mm10::1::1628, 2_CONTROL-B_ATAC_mm10::1::1664, 2_CONTROL-B_ATAC_mm10::1::1665, 3_CONTROL-C_ATAC_mm10::1::1716, 3_CONTROL-C_ATAC_mm10::1::1717, 4_CRE-ERT2-A_ATAC_mm10::1::1617, 4_CRE-ERT2-A_ATAC_mm10::1::1618, 5_CRE-ERT2-B_ATAC_mm10::1::1541, 5_CRE-ERT2-B_ATAC_mm10::1::1542, 6_CRE-ERT2-C_ATAC_mm10::1::1088, 6_CRE-ERT2-C_ATAC_mm10::1::1089	10506, 16794, 10506, 16810, 10506, 16778, 10506, 16810, 10506, 16810, 10474, 16810	downstream, downstream, downstream, downstream, downstream, downstream, downstream, downstream, downstream, downstream, downstream, downstream	1	1	1	1	1	1	334.5	351.5	342	421	423	202	2	4_CRE-ERT2-A_ATAC_mm10::1	710	Gene Spata3	1700029H01Rik, Spata3, 4930424D10Rik, Mtsarg1, Tsarg1, 1700011N12Rik	spermatogenesis associated 3	NM_027029.2, NM_027300.3, NM_028647.4, NM_001122732.1	1429923_x_at, 1432375_a_at	NP_081305.1, NP_081576.2, NP_082923.1, NP_001116204.1
GeneID:72792	2810459M11Rik	1	86045863	86055456	9593	+	31	1_CONTROL-A_ATAC_mm10::1::1628, 1_CONTROL-A_ATAC_mm10::1::1629, 1_CONTROL-A_ATAC_mm10::1::1630, 1_CONTROL-A_ATAC_mm10::1::1631, 1_CONTROL-A_ATAC_mm10::1::1632, 2_CONTROL-B_ATAC_mm10::1::1665, 2_CONTROL-B_ATAC_mm10::1::1666, 2_CONTROL-B_ATAC_mm10::1::1667, 2_CONTROL-B_ATAC_mm10::1::1668, 2_CONTROL-B_ATAC_mm10::1::1669, 2_CONTROL-B_ATAC_mm10::1::1670, 3_CONTROL-C_ATAC_mm10::1::1717, 3_CONTROL-C_ATA…	-7127, 377, 7577, 13721, 18489, -7111, 473, 7577, 9177, 13721, 18489, -7143, 409, 7529, 13689, 18489, -7111, 41, 7481, 13721, 18489, -7111, 57, 7577, 13721, 18489, -7111, 505, 7529, 13721, 18489	upstream, in gene, in gene, downstream, downstream, upstream, in gene, in gene, in gene, downstream, downstream, upstream, in gene, in gene, downstream, downstream, upstream, in gene, in gene, downstream, downstream, upstream, in gene, in gene, downstream, downstream, upstream, in gene, in gene, downstream, downstream	1	1	1	1	1	1	162.833	165.167	161.833	154.167	166.333	71.167	6	1_CONTROL-A_ATAC_mm10::1	411	Gene 2810459M11Rik	2810459M11Rik	RIKEN cDNA 2810459M11 gene	NM_001144992.1, NM_001144993.1		NP_001138464.1, NP_001138465.1
GeneID:70247	Psmd1	1	86064619	86139295	74676	+	17	1_CONTROL-A_ATAC_mm10::1::1631, 1_CONTROL-A_ATAC_mm10::1::1632, 2_CONTROL-B_ATAC_mm10::1::1668, 2_CONTROL-B_ATAC_mm10::1::1669, 2_CONTROL-B_ATAC_mm10::1::1670, 2_CONTROL-B_ATAC_mm10::1::1671, 3_CONTROL-C_ATAC_mm10::1::1720, 3_CONTROL-C_ATAC_mm10::1::1721, 3_CONTROL-C_ATAC_mm10::1::1722, 4_CRE-ERT2-A_ATAC_mm10::1::1621, 4_CRE-ERT2-A_ATAC_mm10::1::1622, 4_CRE-ERT2-A_ATAC_mm10::1::1623, 5_CRE-ERT2-B…	-5035, -267, -9579, -5035, -267, 47317, -5067, -267, 47317, -5035, -267, 47301, -5035, -267, 47317, -5035, -267	upstream, upstream, upstream, upstream, upstream, in gene, upstream, upstream, in gene, upstream, upstream, in gene, upstream, upstream, in gene, upstream, upstream	1	1	1	1	1	1	109.25	106.5	106.75	106	97.5	52	4	1_CONTROL-A_ATAC_mm10::1	251	Gene Psmd1	2410026J11Rik, S1, P112, Psmd1	proteasome (prosome, macropain) 26S subunit, non-ATPase, 1	NM_027357.2	1429291_at	NP_081633.1
GeneID:15559	Htr2b	1	86099037	86111970	12933	-	4	2_CONTROL-B_ATAC_mm10::1::1671, 3_CONTROL-C_ATAC_mm10::1::1722, 4_CRE-ERT2-A_ATAC_mm10::1::1623, 5_CRE-ERT2-B_ATAC_mm10::1::1547	34, 34, 50, 34	in gene, in gene, in gene, in gene	0	1	1	1	1	0	26	50	36	50	45	24	1	4_CRE-ERT2-A_ATAC_mm10::1	50	Gene Htr2b	AV377389, Htr2b, AJ012488, 5-HT2B	5-hydroxytryptamine (serotonin) receptor 2B	NM_008311.2	1422125_at	NP_032337.2
GeneID:78795	Armc9	1	86154780	86278284	123504	+	23	1_CONTROL-A_ATAC_mm10::1::1633, 1_CONTROL-A_ATAC_mm10::1::1634, 1_CONTROL-A_ATAC_mm10::1::1635, 2_CONTROL-B_ATAC_mm10::1::1672, 2_CONTROL-B_ATAC_mm10::1::1673, 2_CONTROL-B_ATAC_mm10::1::1674, 3_CONTROL-C_ATAC_mm10::1::1723, 3_CONTROL-C_ATAC_mm10::1::1724, 3_CONTROL-C_ATAC_mm10::1::1725, 3_CONTROL-C_ATAC_mm10::1::1726, 4_CRE-ERT2-A_ATAC_mm10::1::1624, 4_CRE-ERT2-A_ATAC_mm10::1::1625, 4_CRE-ERT2-A_…	-92, 24260, 59556, -92, 24260, 59588, -92, 24260, 59588, 109060, -92, 24228, 59572, 109028, 120804, -92, 24196, 59572, 108996, 120868, -92, 24260, 59556	upstream, in gene, in gene, upstream, in gene, in gene, upstream, in gene, in gene, in gene, upstream, in gene, in gene, in gene, in gene, upstream, in gene, in gene, in gene, in gene, upstream, in gene, in gene	1	1	1	1	1	1	160.2	181	176.4	179.6	179	83	5	2_CONTROL-B_ATAC_mm10::1	646	Gene Armc9	4831423D23Rik, 3830422A13Rik, Armc9, 5730415N24Rik, 4930438O05Rik	armadillo repeat containing 9	NM_027456.1, NM_030184.2	1428399_a_at, 1431122_at, 1431138_at, 1432383_a_at, 1435073_a_at	NP_081732.1, NP_084460.1
GeneID:227327	B3gnt7	1	86303221	86307305	4084	+	10	1_CONTROL-A_ATAC_mm10::1::1636, 1_CONTROL-A_ATAC_mm10::1::1637, 2_CONTROL-B_ATAC_mm10::1::1675, 2_CONTROL-B_ATAC_mm10::1::1676, 2_CONTROL-B_ATAC_mm10::1::1677, 3_CONTROL-C_ATAC_mm10::1::1727, 3_CONTROL-C_ATAC_mm10::1::1728, 4_CRE-ERT2-A_ATAC_mm10::1::1629, 5_CRE-ERT2-B_ATAC_mm10::1::1553, 6_CRE-ERT2-C_ATAC_mm10::1::1097	-8565, -53, -8565, -53, 427, -8565, -53, -8565, -8565, -8581	upstream, upstream, upstream, upstream, in gene, upstream, upstream, upstream, upstream, upstream	1	1	1	1	1	1	111.5	124.5	129	122	131.5	48.5	2	5_CRE-ERT2-B_ATAC_mm10::1	239	Gene B3gnt7	C330001H22Rik, B3gnt7, beta-3GnT7	UDP-GlcNAc:betaGal beta-1,3-N-acetylglucosaminyltransferase 7	NM_145222.2	1436321_at	NP_660257.2
GeneID:17975	Ncl	1	86344719	86359455	14736	-	13	1_CONTROL-A_ATAC_mm10::1::1638, 1_CONTROL-A_ATAC_mm10::1::1639, 2_CONTROL-B_ATAC_mm10::1::1678, 2_CONTROL-B_ATAC_mm10::1::1679, 2_CONTROL-B_ATAC_mm10::1::1680, 3_CONTROL-C_ATAC_mm10::1::1729, 3_CONTROL-C_ATAC_mm10::1::1730, 3_CONTROL-C_ATAC_mm10::1::1731, 4_CRE-ERT2-A_ATAC_mm10::1::1630, 4_CRE-ERT2-A_ATAC_mm10::1::1631, 5_CRE-ERT2-B_ATAC_mm10::1::1554, 5_CRE-ERT2-B_ATAC_mm10::1::1555, 6_CRE-ERT2-…	19871, -33, 19903, -33, -8865, 19903, -33, -8865, 19871, -33, 19903, -33, -33	downstream, upstream, downstream, upstream, upstream, downstream, upstream, upstream, downstream, upstream, downstream, upstream, upstream	1	1	1	1	1	1	278	300	342.333	297	305.333	118	3	3_CONTROL-C_ATAC_mm10::1	871	Gene Ncl	D0Nds28, Ncl, D1Nds28, Nucl, B530004O11Rik, C23	nucleolin	NM_010880.3	1415771_at, 1415772_at, 1415773_at	NP_035010.3
GeneID:100303740	Snora75	1	86351170	86351285	115	-	6	1_CONTROL-A_ATAC_mm10::1::1639, 2_CONTROL-B_ATAC_mm10::1::1679, 3_CONTROL-C_ATAC_mm10::1::1730, 4_CRE-ERT2-A_ATAC_mm10::1::1631, 5_CRE-ERT2-B_ATAC_mm10::1::1555, 6_CRE-ERT2-C_ATAC_mm10::1::1098	-8203, -8203, -8203, -8203, -8203, -8203	upstream, upstream, upstream, upstream, upstream, upstream	1	1	1	1	1	1	706	762	871	793	796	314	1	3_CONTROL-C_ATAC_mm10::1	871	Gene Snora75	MBI-55, Snora75	small nucleolar RNA, H/ACA box 75	NR_028478.1
GeneID:80828	Snord82	1	86356260	86356327	67	-	6	1_CONTROL-A_ATAC_mm10::1::1639, 2_CONTROL-B_ATAC_mm10::1::1679, 3_CONTROL-C_ATAC_mm10::1::1730, 4_CRE-ERT2-A_ATAC_mm10::1::1631, 5_CRE-ERT2-B_ATAC_mm10::1::1555, 6_CRE-ERT2-C_ATAC_mm10::1::1098	-3161, -3161, -3161, -3161, -3161, -3161	upstream, upstream, upstream, upstream, upstream, upstream	1	1	1	1	1	1	706	762	871	793	796	314	1	3_CONTROL-C_ATAC_mm10::1	871	Gene Snord82	Snord82, U82, Z25, Rnu82	small nucleolar RNA, C/D box 82	NR_002851.1
GeneID:319336	C130036L24Rik	1	86359574	86367964	8390	+	13	1_CONTROL-A_ATAC_mm10::1::1639, 1_CONTROL-A_ATAC_mm10::1::1640, 2_CONTROL-B_ATAC_mm10::1::1679, 2_CONTROL-B_ATAC_mm10::1::1680, 2_CONTROL-B_ATAC_mm10::1::1681, 3_CONTROL-C_ATAC_mm10::1::1730, 3_CONTROL-C_ATAC_mm10::1::1731, 3_CONTROL-C_ATAC_mm10::1::1732, 4_CRE-ERT2-A_ATAC_mm10::1::1631, 4_CRE-ERT2-A_ATAC_mm10::1::1632, 5_CRE-ERT2-B_ATAC_mm10::1::1555, 5_CRE-ERT2-B_ATAC_mm10::1::1556, 6_CRE-ERT2-…	-86, 12586, -86, 8746, 12586, -86, 8746, 12586, -86, 12586, -86, 12586, -86	upstream, downstream, upstream, downstream, downstream, upstream, downstream, downstream, upstream, downstream, upstream, downstream, upstream	1	1	1	1	1	1	262.333	292	326.333	293	291.667	120	3	3_CONTROL-C_ATAC_mm10::1	871	Gene C130036L24Rik	C130036L24Rik, ENSMUSG00000073627	RIKEN cDNA C130036L24 gene	NR_015507.2	1431350_at
GeneID:14767	Nmur1	1	86386325	86388141	1816	-	7	1_CONTROL-A_ATAC_mm10::1::1641, 2_CONTROL-B_ATAC_mm10::1::1682, 3_CONTROL-C_ATAC_mm10::1::1733, 4_CRE-ERT2-A_ATAC_mm10::1::1633, 5_CRE-ERT2-B_ATAC_mm10::1::1557, 5_CRE-ERT2-B_ATAC_mm10::1::1558, 6_CRE-ERT2-C_ATAC_mm10::1::1099	-1267, -1267, -1267, -1283, 6925, -1267, -1267	upstream, upstream, upstream, upstream, downstream, upstream, upstream	1	1	1	1	1	1	50	46.5	38	33.5	50	33	2	1_CONTROL-A_ATAC_mm10::1	83	Gene Nmur1	Nmur1, Gpr66, NmU-R, FM-3, NMU1R	neuromedin U receptor 1	NM_010341.1	1421667_at	NP_034471.1
GeneID:71863	1700019O17Rik	1	86426329	86428049	1720	+	19	1_CONTROL-A_ATAC_mm10::1::1642, 1_CONTROL-A_ATAC_mm10::1::1643, 1_CONTROL-A_ATAC_mm10::1::1644, 1_CONTROL-A_ATAC_mm10::1::1645, 2_CONTROL-B_ATAC_mm10::1::1683, 2_CONTROL-B_ATAC_mm10::1::1684, 2_CONTROL-B_ATAC_mm10::1::1685, 2_CONTROL-B_ATAC_mm10::1::1686, 3_CONTROL-C_ATAC_mm10::1::1734, 3_CONTROL-C_ATAC_mm10::1::1735, 3_CONTROL-C_ATAC_mm10::1::1736, 4_CRE-ERT2-A_ATAC_mm10::1::1634, 4_CRE-ERT2-A_A…	-9881, -1369, 8263, 9223, -9881, -1369, 8327, 9255, -1385, 8327, 9255, -1337, 8295, 9255, -1369, 8295, 9223, 8327, 9223	upstream, upstream, downstream, downstream, upstream, upstream, downstream, downstream, upstream, downstream, downstream, upstream, downstream, downstream, upstream, downstream, downstream, downstream, downstream	1	1	1	1	1	1	304	316.25	311.25	268.25	290.5	112.25	4	5_CRE-ERT2-B_ATAC_mm10::1	778	Gene 1700019O17Rik	1700019O17Rik, MGC118337	RIKEN cDNA 1700019O17 gene	NM_027966.1	1429924_at	NP_082242.1
GeneID:19231	Ptma	1	86526736	86530698	3962	+	24	1_CONTROL-A_ATAC_mm10::1::1653, 1_CONTROL-A_ATAC_mm10::1::1654, 1_CONTROL-A_ATAC_mm10::1::1655, 1_CONTROL-A_ATAC_mm10::1::1656, 2_CONTROL-B_ATAC_mm10::1::1695, 2_CONTROL-B_ATAC_mm10::1::1696, 2_CONTROL-B_ATAC_mm10::1::1697, 2_CONTROL-B_ATAC_mm10::1::1698, 3_CONTROL-C_ATAC_mm10::1::1745, 3_CONTROL-C_ATAC_mm10::1::1746, 3_CONTROL-C_ATAC_mm10::1::1747, 3_CONTROL-C_ATAC_mm10::1::1748, 4_CRE-ERT2-A_AT…	-1328, -176, 1488, 5840, -1328, -176, 1488, 5840, -1328, -176, 1488, 5840, -1328, -176, 1520, 5840, -1328, -176, 1488, 5840, -1328, -176, 1360, 5840	upstream, upstream, in gene, downstream, upstream, upstream, in gene, downstream, upstream, upstream, in gene, downstream, upstream, upstream, in gene, downstream, upstream, upstream, in gene, downstream, upstream, upstream, in gene, downstream	1	1	1	1	1	1	422.5	426.5	437	394.5	393.25	180.25	4	3_CONTROL-C_ATAC_mm10::1	829	Gene Ptma	MGC103390, Ptma, MGC102090, Thym	prothymosin alpha	NM_008972.2		NP_032998.1
GeneID:18582	Pde6d	1	86543015	86582501	39486	-	12	1_CONTROL-A_ATAC_mm10::1::1657, 1_CONTROL-A_ATAC_mm10::1::1658, 2_CONTROL-B_ATAC_mm10::1::1699, 2_CONTROL-B_ATAC_mm10::1::1700, 3_CONTROL-C_ATAC_mm10::1::1749, 3_CONTROL-C_ATAC_mm10::1::1750, 4_CRE-ERT2-A_ATAC_mm10::1::1648, 4_CRE-ERT2-A_ATAC_mm10::1::1649, 5_CRE-ERT2-B_ATAC_mm10::1::1574, 5_CRE-ERT2-B_ATAC_mm10::1::1575, 6_CRE-ERT2-C_ATAC_mm10::1::1115, 6_CRE-ERT2-C_ATAC_mm10::1::1116	-187, -4571, -187, -4667, -187, -4603, -315, -4571, -27, -4571, -347, -4859	upstream, upstream, upstream, upstream, upstream, upstream, upstream, upstream, upstream, upstream, upstream, upstream	1	1	1	1	1	1	274.5	280.5	306.5	210	196	95	2	3_CONTROL-C_ATAC_mm10::1	501	Gene Pde6d	PrBP/delta, Pde6d, AI841218	phosphodiesterase 6D, cGMP-specific, rod, delta	NM_008801.2	1416843_at	NP_032827.1
GeneID:26895	Cops7b	1	86587100	86606500	19400	+	21	1_CONTROL-A_ATAC_mm10::1::1657, 1_CONTROL-A_ATAC_mm10::1::1658, 1_CONTROL-A_ATAC_mm10::1::1659, 1_CONTROL-A_ATAC_mm10::1::1660, 2_CONTROL-B_ATAC_mm10::1::1699, 2_CONTROL-B_ATAC_mm10::1::1700, 2_CONTROL-B_ATAC_mm10::1::1701, 2_CONTROL-B_ATAC_mm10::1::1702, 3_CONTROL-C_ATAC_mm10::1::1749, 3_CONTROL-C_ATAC_mm10::1::1750, 3_CONTROL-C_ATAC_mm10::1::1751, 3_CONTROL-C_ATAC_mm10::1::1752, 4_CRE-ERT2-A_AT…	-4412, -28, 11620, 27364, -4412, 68, 11620, 27364, -4412, 4, 11620, 27380, -4284, -28, 11620, 27348, -4572, -28, 11572, -4252, 260	upstream, upstream, in gene, downstream, upstream, in gene, in gene, downstream, upstream, in gene, in gene, downstream, upstream, upstream, in gene, downstream, upstream, upstream, in gene, upstream, in gene	1	1	1	1	1	1	167.25	164	182.5	124.25	113.75	57.25	4	3_CONTROL-C_ATAC_mm10::1	501	Gene Cops7b	Cops7b, E130114M23, D1Wsu66e	COP9 (constitutive photomorphogenic) homolog, subunit 7b (Arabidopsis thaliana)	NM_172974.2	1418720_at, 1418721_at	NP_766562.1
GeneID:18159	Nppc	1	86666293	86670573	4280	-	12	1_CONTROL-A_ATAC_mm10::1::1664, 1_CONTROL-A_ATAC_mm10::1::1665, 2_CONTROL-B_ATAC_mm10::1::1706, 2_CONTROL-B_ATAC_mm10::1::1707, 3_CONTROL-C_ATAC_mm10::1::1756, 3_CONTROL-C_ATAC_mm10::1::1757, 4_CRE-ERT2-A_ATAC_mm10::1::1656, 4_CRE-ERT2-A_ATAC_mm10::1::1657, 5_CRE-ERT2-B_ATAC_mm10::1::1578, 5_CRE-ERT2-B_ATAC_mm10::1::1579, 6_CRE-ERT2-C_ATAC_mm10::1::1119, 6_CRE-ERT2-C_ATAC_mm10::1::1120	909, 109, 909, 45, 909, 45, 909, 45, 909, 45, 909, 45	in gene, in gene, in gene, in gene, in gene, in gene, in gene, in gene, in gene, in gene, in gene, in gene	1	1	1	1	1	1	151	191.5	202	178.5	192	95.5	2	5_CRE-ERT2-B_ATAC_mm10::1	271	Gene Nppc	Nppc, CNP, MGC130574, lbab	natriuretic peptide type C	NM_010933.5	1422790_at	NP_035063.1
[truncated: 19,831 more rows]
